# Supplementary material for: Prognostic signature of lipid metabolism associated LncRNAs predict prognosis and treatment of lung adenocarcinoma
Source: Front Oncol. 2022 Nov 1;12:986367. doi: 10.3389/fonc.2022.986367 (PMC9664164; doi:10.3389/fonc.2022.986367)
Supplement: Supplementary file 1 [file DataSheet_1.zip]

Archive with 9 entries (9 files):
- supplementary table/supplementary table 9.docx
- supplementary table/supplementary table1.1045 genes related to lipid metabolism.xlsx
- supplementary table/supplementary table2.TCGA correlation analysis.xlsx
- supplementary table/supplementary table3.GEO correlation analysis.xlsx
- supplementary table/supplementary table4  GO.txt
- supplementary table/supplementary table5   KEGG.txt
- supplementary table/supplementary table6   MCC.sort.csv
- supplementary table/supplementary table7  KEGG.txt
- supplementary table/supplementary table8  GO.txt
