# Supplementary material for: Prognostic signature of lipid metabolism associated LncRNAs predict prognosis and treatment of lung adenocarcinoma
Source: Front Oncol. 2022 Nov 1;12:986367. doi: 10.3389/fonc.2022.986367 (PMC9664164; doi:10.3389/fonc.2022.986367)
Supplement: Supplementary file 1 [file DataSheet_1.zip › supplementary table/supplementary table1.1045 genes related to lipid metabolism.xlsx]

## Sheet: Sheet1
ACSL1
ACSL3
ACSL4
FASN
ACSBG1
ACSL6
MCAT
ACACA
ACACB
ACSL5
OXSM
OLAH
ACSBG2
ACAA2
ACOT2
ACOT7
THEM4
ACOT4
ECHS1
HACD2
THEM5
HADHA
HADHB
HADH
HACD4
MECR
HSD17B12
HACD3
ELOVL2
PPT1
ELOVL5
ACOT1
ELOVL1
ELOVL4
ELOVL6
ELOVL7
ELOVL3
HACD1
PPT2
TECR
ECI2
ADH1A
ADH1B
ADH1C
CPT1C
ADH4
ADH5
ADH6
ADH7
CPT1A
CPT1B
CPT2
CYP4A11
ECI1
EHHADH
ALDH2
ALDH1B1
ALDH9A1
ALDH3A2
GCDH
CYP4A22
ACAA1
ACADL
ACADM
ACADS
ACADSB
ACADVL
ACAT1
ACAT2
ALDH7A1
ACOX1
ACOX3
HMGCL
HMGCS1
HMGCS2
OXCT1
HMGCLL1
BDH2
BDH1
OXCT2
CEL
EBP
CYP2R1
CYP24A1
CYP27B1
CYP51A1
DHCR7
DHCR24
FDFT1
LIPA
LSS
NSDHL
HSD17B7
MSMO1
SC5D
SOAT1
SQLE
TM7SF2
SOAT2
ACOT8
CYP46A1
SLC27A5
AKR1C4
CYP7A1
CYP8B1
CYP27A1
AMACR
HSD17B4
CYP39A1
BAAT
SCP2
AKR1D1
HSD3B7
ACOX2
CH25H
CYP7B1
CYP3A7-CYP3A51P
UGT2B11
UGT2A1
COMT
CYP1A1
CYP1A2
CYP1B1
CYP3A7
CYP2E1
CYP3A4
CYP3A5
CYP11A1
CYP11B1
CYP11B2
CYP17A1
CYP19A1
CYP21A2
AKR1C1
AKR1C2
LRTOMT
HSD3B1
HSD3B2
HSD11B1
HSD11B2
HSD17B1
HSD17B3
HSD17B2
STS
UGT2B28
UGT1A10
UGT1A8
UGT1A7
UGT1A6
UGT1A5
UGT1A9
UGT1A4
UGT1A1
UGT1A3
UGT2A2
SRD5A1
SRD5A2
SULT1E1
SULT2B1
UGT2B4
UGT2B7
UGT2B10
UGT2B15
UGT2B17
HSD17B8
SRD5A3
UGT2A3
HSD17B6
AKR1C3
PLA2G4B
LPCAT3
CEPT1
CDS1
PEMT
CDIPT
LYPLA1
AGPAT1
AGPAT2
PNPLA6
CHAT
PLA2G16
CHKA
CHKB
LYPLA2
PLD4
PLA2G4E
MBOAT2
GPAT4
DGKK
GPAT2
PLB1
MBOAT1
DGKA
DGKB
DGKG
DGKH
DGKQ
PHOSPHO1
PLPP4
GPD1L
LPIN1
PLD3
PLA2G15
PISD
LCLAT1
LPCAT4
PLA2G4F
PLA2G2D
GPD1
GPD2
PLA2G4D
PLA2G2E
PNPLA7
PLA2G2C
LCAT
ACHE
PLA2G3
PCYT1A
PLA2G1B
PLA2G2A
PLA2G4A
PLA2G5
PLD1
PLD2
CRLS1
LPCAT2
ETNK2
AGPAT5
ETNK1
GPCPD1
AGPAT3
AGPAT4
ADPRM
CHPT1
GPAM
PCYT2
PLA2G2F
ETNPPL
LPIN3
TAZ
MBOAT7
LPCAT1
PTDSS2
PLA2G12A
PLA2G6
PLA2G10
GNPAT
PLPP5
PLA2G12B
GPAT3
DGKZ
DGKE
DGKD
SELENOI
PLA2G4C
PLPP1
PLPP2
PLPP3
JMJD7-PLA2G4B
CDS2
DGKI
PCYT1B
PGS1
LPIN2
PTDSS1
LPGAT1
ENPP6
TMEM86B
GDPD1
PAFAH1B1
PAFAH1B2
PAFAH1B3
PAFAH2
ENPP2
UGT8
GDPD3
PLA2G7
AGPS
GAL3ST1
PTGES3
CYP4F8
CYP2U1
FAM213B
CYP2B6
CYP2C19
CYP2C8
CYP2C9
CYP2J2
EPHX2
ALOX12
ALOX5
ALOX12B
ALOX15
ALOX15B
GPX6
GGT1
GGT5
HPGDS
GPX1
GPX2
GPX3
GPX5
GPX7
LTA4H
CYP4F3
LTC4S
GPX8
PTGDS
PTGIS
PTGS1
PTGS2
TBXAS1
PTGES2
CYP4F2
CBR1
CBR3
PTGES
FADS2
SPTLC1
CERS1
NEU3
DEGS2
ACER1
NEU4
SGPP2
SGMS2
CERS3
KDSR
CERS6
GALC
SGMS1
GBA
GLA
GLB1
CERS2
ENPP7
ACER2
ARSA
ASAH1
NEU1
NEU2
SPTLC3
ACER3
SMPD3
SMPD4
ASAH2
SPHK2
GBA2
CERK
SMPD1
SMPD2
UGCG
CERS4
SGPP1
DEGS1
SPHK1
SGPL1
CERS5
B4GALT6
SPTLC2
FADS1
PECR
SCD
SCD5
AKT3
CAMKK2
PPARGC1A
CHUK
AGRP
AKT1
AKT2
MTOR
G6PC
IKBKB
IRS1
JAK2
LEP
LEPR
NFKB1
NFKBIA
NFKBIB
NFKBIE
NPY
PCK1
PCK2
ADIPOR1
PRKAG2
PRKAG3
POMC
PPARA
PRKAA1
PRKAA2
PRKAB1
PRKAB2
PRKAG1
PRKCQ
MAPK8
MAPK9
MAPK10
PTPN11
G6PC2
RELA
RXRA
RXRB
RXRG
SLC2A1
SLC2A4
STAT3
STK11
TNF
TNFRSF1A
TNFRSF1B
TRAF2
ADIPOR2
IRS4
IKBKG
IRS2
TRADD
SOCS3
G6PC3
ADIPOQ
CD36
ADCY1
ADCY2
CGA
ADCY3
ADCY5
ADCY6
ADCY7
MGLL
ADCY8
ADCY9
ADORA1
ADRB1
ADRB2
ADRB3
ADCY4
FABP4
GNAI1
GNAI2
GNAI3
GNAS
INS
AQP7
INSR
LIPE
NPR1
NPY1R
ABHD5
PDE3B
PIK3CA
PIK3CB
PIK3CD
PIK3R1
PIK3R2
PLIN1
PRKACA
PRKACB
PRKACG
PRKG1
PRKG2
PNPLA2
PTGER3
TSHB
TSHR
PIK3R3
SLC27A4
CLPS
ABCA1
FABP1
FABP2
GOT2
NPC1L1
APOA1
APOA4
APOB
MOGAT3
MTTP
PNLIP
PNLIPRP1
PNLIPRP2
ABCG5
ABCG8
MOGAT2
DGAT2
LIPF
DGAT1
SCARB1
NPC2
CETP
STARD3
OSBPL5
PCSK9
LDLRAP1
ANGPTL3
MYLIP
APOA2
APOC1
APOC2
APOC3
APOE
APOH
LDLR
LIPC
LPA
LPL
LRP1
LRP2
LRPAP1
NPC1
ANGPTL4
PLTP
ANGPTL8
NCEH1
SORT1
STAR
TSPO
VDAC1
VDAC2
VDAC3
ABCB11
VAPB
VAPA
LIPG
AKR1A1
MOGAT1
PNLIPRP3
GLYCTK
AKR1B1
TKFC
GK
GK2
AGK
AKR1B10
PNPLA3
NR1H3
SORBS1
SLC27A2
APOA5
PLIN2
DBI
FABP3
FABP5
FABP6
FABP7
SLC27A6
ILK
SLC27A1
ME1
MMP1
PLIN5
OLR1
PDPK1
PPARD
PPARG
PLIN4
UBC
UCP1
AACS
ABCB4
ABCC1
ABCC3
ABCD1
ABHD3
ABHD4
AC003665.1
AC092724.1
ACAD10
ACAD11
ACBD4
ACBD5
ACBD6
ACBD7
ACLY
ACOT11
ACOT12
ACOT13
ACOT6
ACOT9
ACOXL
ACP6
ACSF2
ACSF3
ACSM3
ACSM6
ACSS3
AGMO
AGT
AHR
AHRR
AKR1B15
ALAS1
ALB
ALDH3B1
ALDH3B2
ALOX5AP
ALOXE3
ALPI
ANKRD1
ARF1
ARF3
ARNT
ARNT2
ARNTL
ARSB
ARSD
ARSE
ARSF
ARSG
ARSH
ARSI
ARSJ
ARSK
ARV1
AWAT1
AWAT2
B3GALNT1
B4GALNT1
BCHE
BMX
CARM1
CAV1
CBR4
CCNC
CDK19
CDK8
CHD9
CIDEA
CIDEC
CLOCK
COL4A3BP
CPNE1
CPNE3
CPNE6
CPNE7
CPTP
CRAT
CREBBP
CROT
CSNK1G2
CSNK2A1
CSNK2A2
CSNK2B
CTSA
CUBN
CYP2D6
CYP4B1
CYP4F11
CYP4F22
DDHD1
DDHD2
DECR1
DECR2
DGAT2L6
DHRS7B
DPEP1
DPEP2
DPEP3
EP300
ESRRA
ESYT1
ESYT2
ESYT3
FA2H
FAAH
FAAH2
FABP12
FABP9
FAM120B
FAR1
FAR2
FDPS
FDX1
FDX2
FDXR
FHL2
FIG4
FITM1
FITM2
G0S2
GC
GDE1
GDPD5
GGPS1
GK3P
GLB1L
GLIPR1
GLTP
GM2A
GPS2
GPX4
GRHL1
GSTM4
HACL1
HAO2
HDAC3
HELZ2
HEXA
HEXB
HILPDA
HMGCR
HPGD
HSD17B11
HSD17B13
HSD17B14
HTD2
IDI1
IDI2
INPP4A
INPP4B
INPP5D
INPP5E
INPP5F
INPP5J
INPP5K
INPPL1
INSIG1
INSIG2
KPNB1
LBR
LGMN
LHB
LIPH
LIPI
MAPKAPK2
MBTPS1
MBTPS2
MCEE
MED1
MED10
MED11
MED12
MED13
MED13L
MED14
MED15
MED16
MED17
MED18
MED19
MED20
MED21
MED22
MED23
MED24
MED25
MED26
MED27
MED28
MED29
MED30
MED31
MED4
MED6
MED7
MED8
MED9
MFSD2A
MID1IP1
MIGA1
MIGA2
MLYCD
MMAA
MMUT
MORC2
MTF1
MTM1
MTMR1
MTMR10
MTMR12
MTMR14
MTMR2
MTMR3
MTMR4
MTMR6
MTMR7
MTMR8
MTMR9
MVD
MVK
NCOA1
NCOA2
NCOA3
NCOA6
NCOR1
NCOR2
NDUFAB1
NFYA
NFYB
NFYC
NPAS2
NR1D1
NR1H2
NR1H4
NRF1
NUDT19
OCRL
ORMDL1
ORMDL2
ORMDL3
OSBP
OSBPL10
OSBPL1A
OSBPL2
OSBPL3
OSBPL6
OSBPL8
OSBPL9
PCCA
PCCB
PCTP
PEX11A
PHYH
PI4K2A
PI4K2B
PI4KA
PI4KB
PIAS4
PIK3C2A
PIK3C2B
PIK3C2G
PIK3C3
PIK3CG
PIK3R4
PIK3R5
PIK3R6
PIKFYVE
PIP4K2A
PIP4K2B
PIP4K2C
PIP4P1
PIP5K1A
PIP5K1B
PIP5K1C
PITPNB
PITPNM1
PITPNM2
PITPNM3
PLA1A
PLA2R1
PLAAT1
PLAAT2
PLAAT3
PLAAT4
PLAAT5
PLBD1
PLD6
PLEKHA1
PLEKHA2
PLEKHA3
PLEKHA4
PLEKHA5
PLEKHA6
PLEKHA8
PLIN3
PLPP6
PMVK
PNPLA4
PNPLA5
PNPLA8
PON1
PON2
PON3
PPARGC1B
PPM1L
PPP1CA
PPP1CB
PPP1CC
PRKD1
PRKD2
PRKD3
PRXL2B
PSAP
PTEN
PTGR1
PTGR2
PTPMT1
PTPN13
RAB14
RAB4A
RAB5A
RAN
RGL1
RORA
RUFY1
SACM1L
SAMD8
SAR1B
SBF1
SBF2
SCAP
SEC23A
SEC24A
SEC24B
SEC24C
SEC24D
SIN3A
SIN3B
SLC10A1
SLC10A2
SLC22A5
SLC25A1
SLC25A17
SLC25A20
SLC27A3
SLC44A1
SLC44A2
SLC44A3
SLC44A4
SLC44A5
SLCO1A2
SLCO1B1
SLCO1B3
SMARCD3
SP1
SPTSSA
SPTSSB
SREBF1
SREBF2
STARD10
STARD3NL
STARD4
STARD5
STARD6
STARD7
SULT2A1
SUMF1
SUMF2
SUMO2
SYNJ1
SYNJ2
TBL1X
TBL1XR1
TECRL
TGS1
THRAP3
THRSP
TIAM2
TNFAIP8
TNFAIP8L1
TNFAIP8L2
TNFAIP8L3
TNFRSF21
TPTE
TPTE2
TRIB3
TSPOAP1
TXNRD1
UBE2I
VAC14
VDR
AADAT
ACO2
ACSS1
ADSL
ALAD
ALDH1A1
ALDH3A1
ALDOA
AOC3
APEX1
AUH
BCKDHB
BLVRA
BMPR1B
BPHL
CA2
CA4
CA6
CCDC58
CD1D
CPOX
CRYZ
D2HGDH
DLD
DLST
ECH1
ENO2
ENO3
EPHX1
ERP29
ETFDH
FH
FMO1
GABARAPL1
GAD2
GAPDHS
GLUL
GRHPR
GSTZ1
H2AFZ
HCCS
HIBCH
HSD17B10
HSDL2
HSP90AA1
HSPH1
IDH1
IDH3B
IDH3G
IL4I1
INMT
KMT5A
LDHA
LGALS1
MAOA
MDH1
MDH2
METAP1
MIF
NBN
NCAPH2
NTHL1
ODC1
OSTC
PCBD1
PDHA1
PDHB
PRDX6
PSME1
PTPRG
PTS
RAP1GDS1
RDH11
RDH16
REEP6
RETSAT
S100A10
SDHA
SDHC
SDHD
SERINC1
SMS
SUCLA2
SUCLG1
SUCLG2
TDO2
TP53INP2
UBE2L6
UGDH
UROD
UROS
VNN1
XIST
YWHAH
