# Supplementary material for: Prognostic signature of lipid metabolism associated LncRNAs predict prognosis and treatment of lung adenocarcinoma
Source: Front Oncol. 2022 Nov 1;12:986367. doi: 10.3389/fonc.2022.986367 (PMC9664164; doi:10.3389/fonc.2022.986367)
Supplement: Supplementary file 1 [file DataSheet_1.zip › supplementary table/supplementary table2.TCGA correlation analysis.xlsx]

## Sheet: TCGA脂代谢.correlation
gene	circRNAs	cor	p.value
KIFC1	INMT	-0.699189	2.91749e-85
KIFC1	ADH1B	-0.682424	9.34846e-80
KIFC1	CYP4B1	-0.676887	5.11164e-78
TBX5-AS1	CCDC58	-0.645069	9.98954e-69
LHFPL3-AS2	SLC2A1	-0.638051	7.97374e-67
KIFC1	HPGDS	-0.609028	1.8578e-59
KIFC1	HSD17B6	-0.603101	4.79981e-58
KIFC1	PLA2G1B	-0.598551	5.5642e-57
TBX5-AS1	H2AFZ	-0.591531	2.26022e-55
LINC00968	CCDC58	-0.585538	4.97456e-54
KIFC1	PLA2G4F	-0.584253	9.57287e-54
KIFC1	ALDH2	-0.582006	2.98536e-53
LINC00968	PAFAH1B3	-0.573917	1.66692e-51
PCAT6	COL4A3BP	-0.573372	2.17782e-51
SFTA1P	SLC2A1	-0.572208	3.84455e-51
LINC00968	PTGES2	-0.571041	6.78442e-51
KIFC1	GPD1L	-0.570982	6.97996e-51
KIFC1	HSD17B4	-0.561355	6.92765e-49
KIFC1	MAPK10	-0.560984	8.24713e-49
KIFC1	AOC3	-0.553289	2.91069e-47
SFTA1P	KPNB1	-0.551925	5.4207e-47
LINC00472	ALDOA	-0.550674	9.56488e-47
LINC01352	CCDC58	-0.550571	1.00223e-46
KIFC1	ADH1A	-0.549962	1.32026e-46
LHFPL3-AS2	H2AFZ	-0.548617	2.42138e-46
MBNL1-AS1	PTGES2	-0.548431	2.63284e-46
RBPMS-AS1	SLC2A1	-0.546773	5.53795e-46
MAGI2-AS3	PTGES2	-0.54626	6.96253e-46
PCAT6	JAK2	-0.54527	1.08258e-45
TBX5-AS1	RAN	-0.542073	4.4559e-45
SFTA1P	RAN	-0.541526	5.66782e-45
KIFC1	ACOXL	-0.540785	7.84487e-45
MBNL1-AS1	PPP1CA	-0.540707	8.11631e-45
SFTA1P	H2AFZ	-0.54024	9.95844e-45
LINC00968	MIF	-0.539877	1.16712e-44
SFTA1P	SYNJ2	-0.539822	1.19532e-44
LINC00511	ADH1B	-0.539302	1.50023e-44
TBX5-AS1	PTGES2	-0.538889	1.79554e-44
LINC00968	ALDOA	-0.537837	2.83743e-44
PCAT6	SERINC1	-0.533823	1.60051e-43
SFTA1P	HILPDA	-0.53244	2.89001e-43
LINC00702	CCDC58	-0.532008	3.47273e-43
LINC00511	HSD17B4	-0.530819	5.75574e-43
LHFPL3-AS2	ALDOA	-0.530272	7.25607e-43
PCAT6	MTMR6	-0.530116	7.74928e-43
MBNL1-AS1	PAFAH1B3	-0.528646	1.44075e-42
SFTA1P	CCDC58	-0.527387	2.44424e-42
LINC00968	SMPD4	-0.527064	2.79875e-42
LINC00092	SLC2A1	-0.524914	6.86024e-42
SFTA1P	SMPD4	-0.524837	7.08345e-42
RBPMS-AS1	SYNJ2	-0.524787	7.23369e-42
KIFC1	ADRB2	-0.524653	7.6459e-42
KIFC1	MTMR10	-0.524169	9.34709e-42
PCAT6	LIPA	-0.523492	1.23725e-41
FENDRR	PAFAH1B3	-0.523396	1.28742e-41
LINC00472	PAFAH1B3	-0.523179	1.40834e-41
KIFC1	CYP4A11	-0.522781	1.6598e-41
LINC00511	INMT	-0.522768	1.66856e-41
KIFC1	ESYT3	-0.522267	2.05142e-41
LINC00472	MIF	-0.521355	2.98507e-41
PITPNA-AS1	ABCA1	-0.520535	4.17868e-41
KIFC1	MFSD2A	-0.519266	7.01845e-41
KIFC1	SACM1L	-0.51885	8.31769e-41
KIFC1	EPHX2	-0.51842	9.90769e-41
KIFC1	ASAH1	-0.517228	1.60714e-40
KIFC1	MAOA	-0.516569	2.09801e-40
MGC27382	PAFAH1B3	-0.516028	2.61052e-40
PCAT6	MTM1	-0.515606	3.09489e-40
LINC00511	LTA4H	-0.515516	3.209e-40
MBNL1-AS1	ALDOA	-0.514262	5.31406e-40
LINC00511	CYP4B1	-0.513886	6.17721e-40
KIFC1	AGRP	-0.513381	7.56141e-40
SFTA1P	CDK8	-0.512248	1.18879e-39
TBX5-AS1	PAFAH1B3	-0.511989	1.31789e-39
TBX5-AS1	ALDOA	-0.511791	1.42598e-39
LHFPL3-AS2	RAN	-0.511496	1.60317e-39
MBNL1-AS1	MIF	-0.510373	2.50381e-39
KIFC1	LPL	-0.510208	2.6721e-39
PCAT6	CAV1	-0.509892	3.02812e-39
KIFC1	INPP5K	-0.509492	3.54703e-39
LINC00968	H2AFZ	-0.509236	3.92307e-39
KIFC1	ACADL	-0.509232	3.93001e-39
KIFC1	GPD1	-0.508861	4.54878e-39
FENDRR	H2AFZ	-0.508761	4.73151e-39
MAGI2-AS3	CCDC58	-0.508687	4.87162e-39
MBNL1-AS1	H2AFZ	-0.507519	7.7103e-39
FENDRR	ALDOA	-0.507344	8.25768e-39
KIFC1	NPR1	-0.50704	9.30354e-39
LINC00511	SACM1L	-0.506946	9.65052e-39
FENDRR	RAN	-0.506651	1.08338e-38
FENDRR	MIF	-0.506551	1.12647e-38
TBX5-AS1	MIF	-0.506436	1.17833e-38
PITPNA-AS1	GNAI2	-0.505601	1.63245e-38
FENDRR	LDHA	-0.50543	1.7444e-38
LINC00511	ACADL	-0.504781	2.24592e-38
PCAT6	PLEKHA2	-0.504556	2.45074e-38
SNHG3	SERINC1	-0.503904	3.1565e-38
ADIRF-AS1	OSTC	-0.503	4.47911e-38
EP300-AS1	RAN	-0.500792	1.04796e-37
LINC00968	SLC2A1	-0.500378	1.22837e-37
KIFC1	MGLL	-0.500311	1.26055e-37
LINC00472	MDH2	-0.500264	1.28328e-37
LINC00511	NPR1	-0.499993	1.42352e-37
KIFC1	PIK3R1	-0.499415	1.77577e-37
KIFC1	NPC2	-0.499018	2.06587e-37
MAGI2-AS3	PAFAH1B3	-0.497465	3.73065e-37
KIFC1	BCHE	-0.497295	3.97875e-37
LINC01352	PTGES2	-0.497002	4.44621e-37
LHFPL3-AS2	LDHA	-0.496641	5.09725e-37
FENDRR	CCDC58	-0.496186	6.055e-37
LINC00511	PLA2G1B	-0.495894	6.75928e-37
KIFC1	ACADSB	-0.494901	9.82709e-37
LINC01352	PAFAH1B3	-0.494811	1.01642e-36
PCAT6	PIK3CG	-0.494018	1.36955e-36
LINC00968	MORC2	-0.493179	1.87536e-36
PITPNA-AS1	COL4A3BP	-0.493128	1.91115e-36
KIFC1	RXRG	-0.493007	1.99969e-36
KIFC1	HSD17B11	-0.492467	2.44639e-36
LINC00702	PAFAH1B3	-0.491937	2.98182e-36
LINC00472	ARF1	-0.491081	4.09892e-36
PCAT6	FAR2	-0.490157	5.77446e-36
LINC00092	UGDH	-0.489664	6.93273e-36
MAGI2-AS3	MDH2	-0.489457	7.48224e-36
MBNL1-AS1	MDH2	-0.488632	1.01465e-35
SFTA1P	LCLAT1	-0.488601	1.02628e-35
LINC00092	RAN	-0.487882	1.33732e-35
KIFC1	PTPN13	-0.487744	1.40646e-35
PITPNA-AS1	OLR1	-0.486804	1.98617e-35
SFTA1P	ACLY	-0.486652	2.09996e-35
PCAT19	ALDOA	-0.486526	2.19891e-35
TBX5-AS1	MDH2	-0.486366	2.33103e-35
PCAT6	SGMS2	-0.48636	2.33636e-35
LHFPL3-AS2	CCDC58	-0.486291	2.39621e-35
KIFC1	HPGD	-0.486198	2.47914e-35
LINC00092	H2AFZ	-0.485551	3.13973e-35
LINC00511	MTMR10	-0.485231	3.52888e-35
KIFC1	DPEP2	-0.48475	4.2041e-35
EP300-AS1	ALDOA	-0.484614	4.4175e-35
PCAT6	ADRB2	-0.484232	5.07405e-35
MGC27382	ALDOA	-0.484015	5.49083e-35
SFTA1P	ALDH1B1	-0.483813	5.90806e-35
LINC00511	ALDH2	-0.483583	6.42295e-35
MBNL1-AS1	LDHA	-0.483004	7.92106e-35
EP300-AS1	LDHA	-0.482489	9.54103e-35
KIFC1	SGMS2	-0.482424	9.76716e-35
KIFC1	BMX	-0.48167	1.28196e-34
LINC00511	PRKCQ	-0.480991	1.63671e-34
MAGI2-AS3	PPP1CA	-0.479623	2.67319e-34
LINC00968	KPNB1	-0.479563	2.73079e-34
LINC01352	H2AFZ	-0.478646	3.78912e-34
KIFC1	CYP3A7	-0.478394	4.14442e-34
EP300-AS1	VDAC1	-0.478338	4.22828e-34
LINC00968	MDH2	-0.478016	4.7423e-34
LHFPL3-AS2	HILPDA	-0.476966	6.88541e-34
LINC00702	PTGES2	-0.47566	1.09302e-33
PITPNA-AS1	ALOX5	-0.475651	1.0965e-33
SFTA1P	PTGES2	-0.475326	1.22974e-33
LINC00968	RAN	-0.475064	1.34902e-33
LINC00968	LDHA	-0.474881	1.4387e-33
KIFC1	GPX3	-0.474829	1.46515e-33
FENDRR	MDH2	-0.474504	1.64314e-33
TBX5-AS1	VDAC1	-0.474237	1.80485e-33
PCAT6	HPGDS	-0.474171	1.84721e-33
LINC01352	ALDOA	-0.473415	2.40774e-33
KIFC1	SORBS1	-0.473238	2.56193e-33
LINC00511	PLA2G4F	-0.473147	2.64488e-33
PCAT6	OLR1	-0.472039	3.89618e-33
SFTA1P	AACS	-0.471845	4.1688e-33
GATA6-AS1	H2AFZ	-0.471481	4.73228e-33
LINC00092	CCDC58	-0.471304	5.03332e-33
MGC27382	MIF	-0.470878	5.83794e-33
PCAT6	ALOX5AP	-0.469729	8.6963e-33
PITPNA-AS1	SGMS2	-0.469709	8.75546e-33
PCAT6	NCEH1	-0.469643	8.95885e-33
PCAT6	ADH1B	-0.469341	9.9462e-33
PCAT6	RAB14	-0.46932	1.0019e-32
SFTA1P	TRIB3	-0.469018	1.11201e-32
FENDRR	SLC2A1	-0.467876	1.64841e-32
KIFC1	PIP5K1B	-0.467755	1.71873e-32
MGC27382	SLC2A1	-0.467535	1.85381e-32
KIFC1	SLC27A3	-0.467298	2.01136e-32
PITPNA-AS1	JAK2	-0.466208	2.9219e-32
FENDRR	HILPDA	-0.466132	2.99934e-32
KIFC1	FABP4	-0.465746	3.42257e-32
LINC00968	AACS	-0.465545	3.66545e-32
EP300-AS1	H2AFZ	-0.465422	3.82297e-32
LINC00968	TRAF2	-0.465371	3.88945e-32
PITPNA-AS1	LDLR	-0.465159	4.18233e-32
MAGI2-AS3	CSNK2B	-0.464974	4.45373e-32
KIFC1	SLC27A1	-0.464637	4.9968e-32
KIFC1	PRKG1	-0.464551	5.14444e-32
PCAT6	PIK3R1	-0.463594	7.1222e-32
PCAT6	SACM1L	-0.4632	8.1409e-32
LINC00702	MIF	-0.463108	8.39696e-32
MAGI2-AS3	ARF1	-0.462628	9.87977e-32
PITPNA-AS1	NCEH1	-0.462392	1.06981e-31
LINC01352	RAN	-0.462189	1.14576e-31
GATA6-AS1	LDHA	-0.461747	1.33007e-31
EP300-AS1	SLC2A1	-0.461425	1.4826e-31
TBX5-AS1	LDHA	-0.460927	1.75334e-31
PCAT6	CD36	-0.46056	1.98371e-31
KIFC1	HMGCLL1	-0.460535	2.00039e-31
PITPNA-AS1	DGKH	-0.460004	2.39026e-31
KIFC1	HSD17B13	-0.459939	2.44276e-31
PCAT6	CYP2U1	-0.459835	2.53014e-31
SFTA1P	PPP1CC	-0.459373	2.95289e-31
LINC00702	H2AFZ	-0.458752	3.63465e-31
MAGI2-AS3	TRAF2	-0.458551	3.88653e-31
LINC00511	GPX3	-0.458444	4.02808e-31
MBNL1-AS1	VDAC1	-0.458266	4.27418e-31
LINC01352	LDHA	-0.457215	6.06431e-31
LINC00968	VDAC1	-0.457162	6.17172e-31
LINC00857	LPL	-0.45715	6.19681e-31
LINC00511	HSD17B6	-0.456801	6.95731e-31
LINC00472	ORMDL2	-0.456399	7.94804e-31
LINC00092	LDHA	-0.456104	8.76328e-31
PCAT6	CEPT1	-0.455723	9.94304e-31
HHIP-AS1	CCDC58	-0.45562	1.02879e-30
SFTA1P	SGPL1	-0.455542	1.05563e-30
RBPMS-AS1	KPNB1	-0.455456	1.08602e-30
LINC00968	CSNK2B	-0.45522	1.1739e-30
TBX5-AS1	PPP1CA	-0.455202	1.18104e-30
LINC00472	PPP1CA	-0.454947	1.2845e-30
LHFPL3-AS2	FHL2	-0.454858	1.32284e-30
MNX1-AS1	CAV1	-0.454603	1.43858e-30
MGC27382	MDH2	-0.454216	1.63395e-30
LINC00467	AKT3	-0.454205	1.63997e-30
PITPNA-AS1	ALOX5AP	-0.454123	1.68467e-30
GATA6-AS1	SUMO2	-0.454007	1.75048e-30
PCAT6	CA2	-0.453821	1.86095e-30
LHFPL3-AS2	SPHK1	-0.45357	2.02043e-30
LINC00472	NDUFAB1	-0.453274	2.22695e-30
LINC00511	CA4	-0.452955	2.47208e-30
TBX5-AS1	CSNK2B	-0.4518	3.60657e-30
LINC00092	ALDOA	-0.451737	3.68081e-30
SFTA1P	PAFAH1B3	-0.451721	3.70032e-30
LINC01352	VDAC1	-0.451593	3.85879e-30
KIFC1	ADCY9	-0.451511	3.96251e-30
LINC00511	ESYT3	-0.4513	4.24519e-30
MBNL1-AS1	RAN	-0.451169	4.43045e-30
PCAT6	B3GALNT1	-0.451111	4.51498e-30
KIFC1	PTGDS	-0.450802	4.9915e-30
TBX5-AS1	PCCB	-0.450568	5.38644e-30
KIFC1	CYP27A1	-0.450399	5.69111e-30
MAGI2-AS3	MIF	-0.450318	5.84125e-30
KIFC1	ALOX15B	-0.450161	6.14765e-30
LINC00968	TRIB3	-0.449824	6.85752e-30
RBPMS-AS1	H2AFZ	-0.44945	7.74042e-30
LHFPL3-AS2	KPNB1	-0.449403	7.85951e-30
PCAT6	MTMR10	-0.449275	8.19161e-30
KIFC1	RORA	-0.44861	1.01572e-29
FENDRR	TRIB3	-0.448574	1.0275e-29
MAGI2-AS3	FH	-0.448429	1.0767e-29
TBX5-AS1	HSD17B10	-0.448373	1.09629e-29
LINC00857	HSD17B4	-0.447978	1.24551e-29
LINC00968	APEX1	-0.447835	1.30412e-29
LINC01352	MDH2	-0.447809	1.31495e-29
MBNL1-AS1	SLC2A1	-0.447071	1.66755e-29
RBPMS-AS1	SPHK1	-0.446679	1.89066e-29
MAGI2-AS3	ECI1	-0.446265	2.15957e-29
KIFC1	CA4	-0.446188	2.2131e-29
PCAT6	LDLR	-0.445795	2.51e-29
MGC27382	PTGES2	-0.445578	2.69007e-29
RALY-AS1	GNAI2	-0.445504	2.75496e-29
LHFPL3-AS2	SMS	-0.445236	3.00124e-29
HHIP-AS1	TRAF2	-0.445194	3.04109e-29
LINC00857	MFSD2A	-0.445048	3.18623e-29
TBX5-AS1	FH	-0.444577	3.70274e-29
SFTA1P	VDAC1	-0.444517	3.7743e-29
KIFC1	ACAA1	-0.444474	3.82696e-29
PCAT6	ALOX5	-0.444183	4.19779e-29
TBX5-AS1	ORMDL2	-0.444166	4.22009e-29
SNHG3	GALC	-0.444057	4.36988e-29
HHIP-AS1	UGDH	-0.4437	4.89449e-29
KIFC1	COL4A3BP	-0.443613	5.03184e-29
MGC27382	SMPD4	-0.443582	5.08125e-29
PITPNA-AS1	PIK3R5	-0.442939	6.23052e-29
PRRT3-AS1	GALC	-0.442785	6.54183e-29
PCAT6	PIK3R5	-0.44204	8.28161e-29
MGC27382	HSD17B10	-0.441936	8.557e-29
LINC00702	PPP1CA	-0.441911	8.62473e-29
KIFC1	CYP17A1	-0.441596	9.52596e-29
MBNL1-AS1	ORMDL2	-0.441427	1.0049e-28
LINC01352	SLC2A1	-0.441261	1.05881e-28
SFTA1P	ALDOA	-0.441134	1.10227e-28
MGC27382	H2AFZ	-0.440722	1.25453e-28
LINC00702	PCCB	-0.440696	1.26518e-28
LHFPL3-AS2	TRIB3	-0.440099	1.52623e-28
KIFC1	SMARCD3	-0.43974	1.70803e-28
KIFC1	CYP4A22	-0.439431	1.88179e-28
SFTA1P	SMS	-0.439431	1.88182e-28
KIFC1	SPTLC3	-0.439192	2.02803e-28
LHFPL3-AS2	VDAC1	-0.439041	2.12574e-28
KIFC1	ADRB1	-0.439027	2.13499e-28
TBX5-AS1	KPNB1	-0.438864	2.24698e-28
PCAT6	BCHE	-0.438842	2.26209e-28
PITPNA-AS1	MTM1	-0.438824	2.27502e-28
FGF14-AS2	KPNB1	-0.438762	2.31948e-28
LINC00472	FH	-0.438729	2.34365e-28
SFTA1P	LDHA	-0.438454	2.55398e-28
LINC00702	HSD17B10	-0.438406	2.59241e-28
GATA6-AS1	RAN	-0.438261	2.71249e-28
LINC00968	SLC27A4	-0.438178	2.78317e-28
LINC00857	ACOXL	-0.437572	3.36208e-28
HHIP-AS1	RAN	-0.437517	3.42018e-28
LINC00511	ACOXL	-0.437169	3.81162e-28
RHPN1-AS1	HSD17B4	-0.43698	4.04138e-28
PCAT6	HSD17B4	-0.43678	4.30115e-28
EP300-AS1	CCDC58	-0.436702	4.40631e-28
LINC00467	LRP1	-0.436675	4.44284e-28
KIFC1	PLA2G10	-0.436454	4.75824e-28
LHFPL3-AS2	PLIN3	-0.435972	5.52457e-28
TBX5-AS1	SLC2A1	-0.435582	6.23378e-28
MBNL1-AS1	ARF1	-0.435326	6.747e-28
LINC00511	HSDL2	-0.435237	6.93447e-28
HHIP-AS1	VDAC1	-0.435022	7.40958e-28
SBF2-AS1	AOC3	-0.434987	7.49068e-28
LINC01426	ADIPOR2	-0.434806	7.92247e-28
MAGI2-AS3	ECHS1	-0.434584	8.48194e-28
LINC00511	ADH1A	-0.43449	8.73124e-28
LHFPL3-AS2	PAFAH1B3	-0.434363	9.07904e-28
MAGI2-AS3	SMPD4	-0.433915	1.04234e-27
FENDRR	HSD17B10	-0.433803	1.07873e-27
MAGI2-AS3	PCCB	-0.433378	1.22912e-27
RBPMS-AS1	SRD5A1	-0.433251	1.27791e-27
LINC00511	RXRA	-0.43318	1.30636e-27
FENDRR	MED8	-0.433129	1.32683e-27
MAGI2-AS3	ESRRA	-0.43277	1.48128e-27
LINC00092	KPNB1	-0.432558	1.5803e-27
LINC00472	DECR2	-0.432535	1.59165e-27
LINC00857	PLA2G3	-0.432197	1.76482e-27
LINC00472	MED8	-0.432071	1.83424e-27
LINC01352	MIF	-0.432048	1.84707e-27
KIFC1	LTA4H	-0.432016	1.86561e-27
TBX5-AS1	NDUFAB1	-0.431975	1.8887e-27
LINC00702	ECI1	-0.431964	1.89518e-27
MAGI2-AS3	ALDOA	-0.431577	2.13261e-27
LINC00857	OSBPL6	-0.431561	2.14343e-27
TBX5-AS1	SUMO2	-0.431341	2.29196e-27
LINC00511	AOC3	-0.431339	2.29383e-27
LINC00968	HSD17B10	-0.431312	2.31236e-27
PCAT6	PPARGC1B	-0.431308	2.31534e-27
KIFC1	CD36	-0.431287	2.33052e-27
KIFC1	PLIN5	-0.431029	2.52048e-27
PCAT6	ACSL4	-0.430487	2.97244e-27
LHFPL3-AS2	SMPD4	-0.430231	3.21351e-27
KIFC1	HSDL2	-0.430035	3.40983e-27
LINC00092	HILPDA	-0.429896	3.55666e-27
MBNL1-AS1	SLC27A4	-0.429718	3.75486e-27
PCAT6	PPARG	-0.429591	3.90179e-27
SENCR	METAP1	-0.42949	4.02319e-27
PITPNA-AS1	ESYT1	-0.429459	4.06139e-27
SBF2-AS1	DPEP2	-0.429422	4.10692e-27
GATA6-AS1	SLC2A1	-0.429317	4.2393e-27
KIFC1	CYP2U1	-0.428985	4.6873e-27
SFTA1P	LBR	-0.428641	5.20169e-27
TBX5-AS1	HILPDA	-0.428412	5.5732e-27
LINC01352	PCCB	-0.42841	5.57643e-27
MGC27382	TRIB3	-0.428288	5.78708e-27
LINC00511	GPD1L	-0.428227	5.89387e-27
PCAT6	ABCA1	-0.428191	5.95865e-27
LINC00968	HILPDA	-0.42762	7.07686e-27
SENCR	CCDC58	-0.427312	7.76361e-27
KIFC1	MID1IP1	-0.427308	7.77479e-27
LINC00511	PTGDS	-0.427274	7.85455e-27
SFTA1P	CARM1	-0.427054	8.39097e-27
HHIP-AS1	PTGES2	-0.426923	8.72688e-27
LHFPL3-AS2	GPX8	-0.426769	9.13992e-27
KIFC1	CA2	-0.426649	9.47493e-27
PCAT6	GALC	-0.426555	9.74774e-27
PRRT3-AS1	SCD5	-0.426434	1.01073e-26
LINC00092	OSTC	-0.426369	1.03064e-26
FENDRR	SUMO2	-0.42624	1.07127e-26
FGF14-AS2	SLC2A1	-0.426138	1.10454e-26
LINC00857	ADRB2	-0.426137	1.10496e-26
GATA6-AS1	KPNB1	-0.426019	1.14461e-26
TBX5-AS1	TRIB3	-0.425734	1.24645e-26
SBF2-AS1	NPR1	-0.425604	1.2961e-26
PITPNA-AS1	NFKB1	-0.42545	1.35727e-26
MGC27382	CCDC58	-0.425183	1.46963e-26
PCAT6	LPCAT3	-0.425128	1.49399e-26
SBF2-AS1	PNPLA6	-0.425016	1.54514e-26
RHPN1-AS1	MTMR6	-0.424816	1.63971e-26
TBX5-AS1	PTGES3	-0.424592	1.75335e-26
KIFC1	LEPR	-0.424576	1.7615e-26
MBNL1-AS1	CCDC58	-0.424285	1.92123e-26
LINC00472	APEX1	-0.424211	1.96415e-26
SFTA1P	SPHK1	-0.423866	2.17601e-26
PCAT6	GLIPR1	-0.423829	2.2005e-26
LINC00472	RAN	-0.423685	2.29663e-26
TBX5-AS1	SMPD4	-0.423659	2.31414e-26
LINC01352	KPNB1	-0.423646	2.32315e-26
PRRT3-AS1	SERINC1	-0.423061	2.7641e-26
LINC00702	NDUFAB1	-0.422745	3.03538e-26
EP300-AS1	CYP24A1	-0.422511	3.25325e-26
HHIP-AS1	CYP24A1	-0.422279	3.48443e-26
PRRT3-AS1	FAR2	-0.422073	3.70346e-26
RALY-AS1	COL4A3BP	-0.421903	3.89409e-26
HHIP-AS1	TXNRD1	-0.421857	3.94712e-26
LINC00472	ECI1	-0.421686	4.15142e-26
RALY-AS1	SERINC1	-0.421683	4.15459e-26
RALY-AS1	LDLR	-0.421498	4.38817e-26
PCAT6	LEPR	-0.421272	4.6911e-26
PITPNA-AS1	PIP4K2A	-0.421054	5.00198e-26
SNHG3	NCEH1	-0.42098	5.11199e-26
GATA6-AS1	MDH2	-0.420623	5.6787e-26
MGC27382	HILPDA	-0.42046	5.95794e-26
LINC00702	DECR2	-0.420454	5.96804e-26
LINC00857	CYP4B1	-0.420452	5.97118e-26
SYNPR-AS1	ADIPOR2	-0.420352	6.1489e-26
LINC00092	METAP1	-0.420092	6.63695e-26
SNHG3	B3GALNT1	-0.419916	6.9884e-26
RALY-AS1	ALOX5	-0.419863	7.09873e-26
LINC00472	LDHA	-0.419849	7.12734e-26
PCAT6	ILK	-0.419576	7.7211e-26
FENDRR	PPP1CA	-0.419531	7.82549e-26
MBNL1-AS1	HILPDA	-0.419312	8.34325e-26
LINC00511	MAOA	-0.418968	9.228e-26
MGC27382	RAN	-0.418905	9.39856e-26
FENDRR	OSTC	-0.418616	1.02269e-25
LINC01426	GABARAPL1	-0.418602	1.02693e-25
LINC00511	CD36	-0.418298	1.12232e-25
MBNL1-AS1	OSTC	-0.418159	1.16853e-25
LHFPL3-AS2	MDH2	-0.418057	1.20402e-25
LHFPL3-AS2	MIF	-0.417972	1.23424e-25
FENDRR	SMS	-0.417952	1.24152e-25
LINC00092	MED8	-0.417862	1.27444e-25
TBX5-AS1	APEX1	-0.417854	1.27716e-25
PCAT6	PTEN	-0.417729	1.32474e-25
MBNL1-AS1	HSD17B10	-0.417466	1.43011e-25
TBX5-AS1	SMS	-0.417442	1.44004e-25
MNX1-AS1	CDS2	-0.417196	1.54712e-25
GATA6-AS1	UGDH	-0.41715	1.56777e-25
LINC00511	DPEP2	-0.417112	1.58506e-25
LINC00092	LPGAT1	-0.417029	1.62403e-25
PCAT6	ABHD5	-0.416898	1.68676e-25
LINC00857	CYP2U1	-0.41684	1.7155e-25
TBX5-AS1	METAP1	-0.416772	1.74961e-25
SFTA1P	TRAF2	-0.416222	2.05238e-25
LINC00702	ORMDL2	-0.416213	2.05785e-25
MBNL1-AS1	PTS	-0.415962	2.21281e-25
PCAT6	PTPRG	-0.41583	2.29954e-25
PCAT6	DPEP2	-0.415681	2.40023e-25
SFTA1P	PLEKHA8	-0.415339	2.64991e-25
RBPMS-AS1	SMS	-0.415333	2.6548e-25
LINC01352	TRIB3	-0.415219	2.74335e-25
SENCR	FH	-0.415037	2.89128e-25
LINC00472	H2AFZ	-0.414958	2.95811e-25
LINC00968	MBOAT7	-0.414852	3.05019e-25
SBF2-AS1	RXRA	-0.414784	3.11067e-25
PCAT6	ADH1A	-0.414774	3.11937e-25
LINC00857	RXRG	-0.414727	3.16211e-25
MGC27382	MED8	-0.414707	3.1802e-25
TBX5-AS1	UGDH	-0.414522	3.35482e-25
LINC00467	PTGIS	-0.414492	3.38399e-25
HHIP-AS1	PIP4K2C	-0.414254	3.62361e-25
LINC01082	SYNJ2	-0.4142	3.68089e-25
LINC00511	INPP5K	-0.413953	3.95168e-25
FGF14-AS2	TNFRSF21	-0.413658	4.30122e-25
LINC00472	CCDC58	-0.413614	4.3558e-25
HHIP-AS1	KPNB1	-0.413549	4.43777e-25
PCAT6	PRKG1	-0.413395	4.63856e-25
MGC27382	CSNK2B	-0.413323	4.7355e-25
PCAT6	GPD1	-0.413081	5.07673e-25
RBPMS-AS1	GPX8	-0.413021	5.16372e-25
KIFC1	SCP2	-0.412775	5.54115e-25
PITPNA-AS1	PPARGC1B	-0.41273	5.61432e-25
SFTA1P	SEC23A	-0.412636	5.76744e-25
RHPN1-AS1	CAV1	-0.412388	6.19057e-25
HHIP-AS1	ALDOA	-0.412343	6.2705e-25
PCAT6	HSD11B1	-0.41225	6.44046e-25
LHFPL3-AS2	CYP24A1	-0.412243	6.45381e-25
HHIP-AS1	VDAC2	-0.412187	6.55745e-25
TBX5-AS1	AACS	-0.412066	6.78897e-25
RALY-AS1	HSD17B4	-0.411941	7.03394e-25
SBF2-AS1	CYP27A1	-0.41171	7.51515e-25
LINC00472	OSTC	-0.411644	7.65641e-25
HHIP-AS1	MDH2	-0.411605	7.74303e-25
TBX5-AS1	PTS	-0.411319	8.40129e-25
SBF2-AS1	SLC27A3	-0.410985	9.23914e-25
LINC00092	LCLAT1	-0.410939	9.36143e-25
RALY-AS1	JAK2	-0.410904	9.45505e-25
LINC00472	ECHS1	-0.41072	9.96293e-25
SFTA1P	MORC2	-0.4107	1.00214e-24
KIFC1	SERINC1	-0.410121	1.18115e-24
LINC00342	ODC1	-0.40991	1.25438e-24
LINC00702	FH	-0.409756	1.31024e-24
MAGI2-AS3	HSD17B10	-0.409568	1.382e-24
MAGI2-AS3	DECR2	-0.409408	1.44616e-24
LINC00511	CAV1	-0.409386	1.45502e-24
PITPNA-AS1	ADRB2	-0.409001	1.62239e-24
C20orf197	PPARG	-0.408972	1.63616e-24
SENCR	UGDH	-0.408937	1.65213e-24
MGC27382	PPP1CA	-0.408916	1.66207e-24
RALY-AS1	MTMR10	-0.408763	1.73562e-24
PCAT19	SMPD4	-0.40869	1.77168e-24
MBNL1-AS1	NDUFAB1	-0.408682	1.77594e-24
LINC00968	PPP1CA	-0.408381	1.93315e-24
LINC01352	CSNK2B	-0.40817	2.05198e-24
HHIP-AS1	SLC2A1	-0.40808	2.10429e-24
MAGI2-AS3	SLC27A4	-0.407971	2.17004e-24
KIFC1	CAV1	-0.407719	2.32989e-24
MBNL1-AS1	TRIB3	-0.407652	2.37429e-24
MBNL1-AS1	TRAF2	-0.407263	2.64923e-24
FENDRR	NDUFAB1	-0.407257	2.6537e-24
RALY-AS1	PRKG1	-0.407128	2.75139e-24
LINC00460	MED13L	-0.407013	2.84214e-24
KIFC1	ALOX5AP	-0.406961	2.88398e-24
LINC00968	FH	-0.406936	2.90425e-24
SNHG3	GNAI2	-0.406608	3.1843e-24
LINC00857	PIK3R1	-0.406603	3.18892e-24
EP300-AS1	MDH2	-0.406532	3.25295e-24
LINC00857	MAPK10	-0.406359	3.41463e-24
LINC00702	RAN	-0.406333	3.43914e-24
RALY-AS1	CAV1	-0.406309	3.46296e-24
MAGI2-AS3	ORMDL2	-0.406138	3.63235e-24
FENDRR	ALDH1B1	-0.406	3.77514e-24
GATA6-AS1	ALDH1B1	-0.405629	4.18856e-24
SLC22A18AS	NCOA1	-0.405514	4.32606e-24
LINC00857	ADH1B	-0.405485	4.36064e-24
PITPNA-AS1	PTPRG	-0.405156	4.78011e-24
RBPMS-AS1	RAN	-0.404884	5.15741e-24
FENDRR	CSNK2B	-0.404866	5.18376e-24
SBF2-AS1	INPP5K	-0.404234	6.18168e-24
GATA6-AS1	PTGES	-0.404163	6.30523e-24
MAGI2-AS3	H2AFZ	-0.403954	6.6814e-24
PCAT19	SLC2A1	-0.403769	7.03531e-24
SBF2-AS1	ADCY4	-0.403716	7.13931e-24
PCAT6	FABP4	-0.403678	7.21557e-24
SBF2-AS1	INMT	-0.403632	7.3084e-24
PCAT6	INMT	-0.403607	7.35907e-24
LINC00968	SLC25A1	-0.403518	7.54323e-24
LINC00472	HSD17B10	-0.403496	7.58965e-24
PCAT6	PAFAH1B1	-0.403235	8.15849e-24
PITPNA-AS1	CHD9	-0.403231	8.1673e-24
LHFPL3-AS2	SUMO2	-0.403201	8.23683e-24
RALY-AS1	FAR2	-0.403169	8.3091e-24
SBF2-AS1	GNAI2	-0.402809	9.18092e-24
RHPN1-AS1	CD36	-0.402804	9.19358e-24
LINC00092	VDAC1	-0.402732	9.37894e-24
GATA6-AS1	SGPL1	-0.40271	9.43808e-24
SFTA1P	PTS	-0.402638	9.62798e-24
LINC00857	ACADL	-0.40244	1.01705e-23
LINC00702	MDH2	-0.402427	1.02058e-23
LINC00702	ALDOA	-0.402372	1.03611e-23
EP300-AS1	GOT2	-0.402349	1.04284e-23
LINC00092	CDK8	-0.40213	1.1078e-23
LINC00857	PLA2G4F	-0.402122	1.11044e-23
LHFPL3-AS2	SYNJ2	-0.40204	1.13581e-23
FENDRR	PTGES2	-0.402007	1.14633e-23
ITGB2-AS1	ADIPOR2	-0.40174	1.23386e-23
RBPMS-AS1	SMPD4	-0.401588	1.28666e-23
SBF2-AS1	CA4	-0.401437	1.34138e-23
MGC27382	PLEKHA8	-0.401014	1.50711e-23
SFTA1P	PTDSS1	-0.400905	1.55323e-23
SBF2-AS1	CYP4B1	-0.400896	1.55686e-23
PCAT19	METAP1	-0.4008	1.59853e-23
GATA6-AS1	ALDOA	-0.400789	1.6037e-23
PRRT3-AS1	ADRB2	-0.400775	1.60962e-23
MBNL1-AS1	ECHS1	-0.400653	1.66458e-23
FENDRR	FH	-0.400633	1.67369e-23
MAGI2-AS3	RAN	-0.400494	1.73898e-23
GATA6-AS1	PAFAH1B3	-0.400268	1.85033e-23
LINC00092	SMS	-0.400166	1.90274e-23
SBF2-AS1	ADH1B	-0.39999	1.99705e-23
MNX1-AS1	SERINC1	-0.399946	2.02125e-23
LINC00472	PTGES	-0.399942	2.02358e-23
LINC00472	PTGES2	-0.399815	2.0953e-23
LINC00472	BPHL	-0.39979	2.10968e-23
EP300-AS1	OSTC	-0.399786	2.11208e-23
RBPMS-AS1	IL4I1	-0.399646	2.19455e-23
LINC00857	RORA	-0.39958	2.23473e-23
LINC01352	AACS	-0.399531	2.26513e-23
MAGI2-AS3	VDAC1	-0.399373	2.36535e-23
SFTA1P	PTGES3	-0.399362	2.37234e-23
FGF14-AS2	LPGAT1	-0.399291	2.41906e-23
SBF2-AS1	MFSD2A	-0.399273	2.431e-23
LINC00511	ACADSB	-0.399183	2.49148e-23
PCAT6	FIG4	-0.399161	2.50639e-23
LINC00968	SMS	-0.399051	2.58259e-23
LINC00467	PNPLA6	-0.39898	2.63337e-23
RALY-AS1	PTPRG	-0.39895	2.6549e-23
LINC00968	ALDH3B2	-0.398912	2.68262e-23
LINC00467	ABCA1	-0.398909	2.68535e-23
PITPNA-AS1	SORBS1	-0.398906	2.68718e-23
RBPMS-AS1	ALDH1B1	-0.398835	2.74026e-23
LINC01352	SMPD4	-0.39879	2.77356e-23
LINC00857	PRKD1	-0.398714	2.83177e-23
LINC00092	TXNRD1	-0.398589	2.93012e-23
LINC00968	TNFRSF21	-0.398561	2.9533e-23
LHFPL3-AS2	PTGES3	-0.398328	3.14687e-23
MGC27382	PTS	-0.398139	3.31344e-23
PCAT6	ACER3	-0.398084	3.36355e-23
HHIP-AS1	H2AFZ	-0.397684	3.75072e-23
RBPMS-AS1	TRIB3	-0.39746	3.98618e-23
KIFC1	ADCY2	-0.397419	4.03075e-23
MAGI2-AS3	TRIB3	-0.397383	4.07101e-23
SENCR	LCLAT1	-0.397335	4.12445e-23
SENCR	BPHL	-0.397301	4.16232e-23
LINC00702	CSNK2B	-0.397152	4.33433e-23
FGF14-AS2	VDAC1	-0.397131	4.35929e-23
PITPNA-AS1	PTEN	-0.397001	4.51531e-23
LINC00968	IDH3G	-0.396718	4.8764e-23
SNHG3	PRKG1	-0.396626	4.99946e-23
PRRT3-AS1	B3GALNT1	-0.396522	5.14313e-23
MNX1-AS1	GABARAPL1	-0.396444	5.25227e-23
MAGI2-AS3	BDH1	-0.396423	5.28302e-23
PCAT6	RORA	-0.396357	5.37727e-23
RBPMS-AS1	ACOT7	-0.396333	5.41298e-23
PCAT19	KPNB1	-0.396269	5.50724e-23
PCAT6	TNFAIP8L2	-0.396167	5.66169e-23
PCAT19	MDH2	-0.396126	5.72551e-23
RBPMS-AS1	ACLY	-0.396108	5.75246e-23
GATA6-AS1	FH	-0.396101	5.76431e-23
KIFC1	MTM1	-0.39604	5.86044e-23
SBF2-AS1	PLA2G1B	-0.39589	6.10175e-23
LINC00460	ARNT	-0.395888	6.10655e-23
LINC01082	ALDOA	-0.395873	6.13075e-23
FENDRR	PTGES3	-0.395829	6.20347e-23
GATA6-AS1	TRIB3	-0.395742	6.35152e-23
PCAT6	PLBD1	-0.395692	6.43741e-23
MAGI2-AS3	UGDH	-0.395567	6.65947e-23
LINC00702	PTS	-0.395484	6.80989e-23
PCAT6	TNFAIP8L3	-0.395465	6.84578e-23
LINC01352	ORMDL2	-0.395418	6.93238e-23
PITPNA-AS1	CAV1	-0.395334	7.09248e-23
GATA6-AS1	HILPDA	-0.395282	7.1925e-23
AFAP1-AS1	SLCO1A2	-0.395247	7.26133e-23
PRRT3-AS1	ALOX5	-0.395233	7.28772e-23
LINC00968	PIK3R2	-0.395034	7.69111e-23
KIFC1	ALDH3B1	-0.395016	7.72665e-23
FENDRR	APEX1	-0.394969	7.82523e-23
GATA6-AS1	PTGES3	-0.394832	8.121e-23
LINC01082	SDHA	-0.394746	8.31143e-23
LINC00511	FABP4	-0.394633	8.56891e-23
PITPNA-AS1	SERINC1	-0.394465	8.96543e-23
LINC00472	HILPDA	-0.394436	9.03496e-23
SFTA1P	ELOVL4	-0.394316	9.33117e-23
MBNL1-AS1	APEX1	-0.394276	9.43278e-23
LINC01352	HSD17B10	-0.394209	9.60441e-23
MGC27382	IDH3G	-0.394199	9.62863e-23
SLC22A18AS	SLCO1A2	-0.394176	9.69011e-23
LINC00511	ASAH1	-0.394144	9.77331e-23
MAGI2-AS3	APEX1	-0.394097	9.89764e-23
MAGI2-AS3	DGAT1	-0.394058	1.00014e-22
KIFC1	ENPP6	-0.393903	1.04267e-22
EP300-AS1	PTGES3	-0.393901	1.04335e-22
RALY-AS1	AKT3	-0.393771	1.08046e-22
MBNL1-AS1	IDH3G	-0.393735	1.09099e-22
PCAT6	CYP3A7	-0.393721	1.09492e-22
LINC00857	INMT	-0.393635	1.12059e-22
RHPN1-AS1	ADH1B	-0.393594	1.13312e-22
GATA6-AS1	CCDC58	-0.393574	1.1392e-22
MBNL1-AS1	CYP24A1	-0.393315	1.22094e-22
LINC00702	ESRRA	-0.393247	1.24363e-22
LINC00092	PIP4K2C	-0.393174	1.26822e-22
PITPNA-AS1	HPGDS	-0.392989	1.33253e-22
PCAT6	PRKCQ	-0.392985	1.3339e-22
LINC00968	GOT2	-0.392925	1.35541e-22
SFTA1P	MDH2	-0.392912	1.36036e-22
LINC01352	SLC27A4	-0.392808	1.39879e-22
RALY-AS1	LEPR	-0.392783	1.40816e-22
RALY-AS1	PIK3R5	-0.392716	1.43351e-22
HHIP-AS1	CDK8	-0.392641	1.46254e-22
MNX1-AS1	MTMR10	-0.392533	1.50549e-22
LINC00472	SUMO2	-0.392379	1.56871e-22
MBNL1-AS1	FH	-0.391878	1.79339e-22
LINC01355	MTMR6	-0.391817	1.8229e-22
FGF14-AS2	MORC2	-0.391725	1.86806e-22
PCAT6	PIK3CA	-0.391723	1.86907e-22
PITPNA-AS1	PIK3R1	-0.391406	2.03409e-22
RHPN1-AS1	JAK2	-0.390627	2.50223e-22
LINC00092	ALDH1B1	-0.390594	2.52476e-22
RALY-AS1	BCHE	-0.390528	2.56908e-22
LINC00857	CD36	-0.390407	2.65302e-22
GATA6-AS1	LCLAT1	-0.390072	2.89944e-22
PITPNA-AS1	PIK3CG	-0.389791	3.12394e-22
MBNL1-AS1	ECI1	-0.389749	3.15871e-22
LINC00092	TRIB3	-0.389743	3.16389e-22
FENDRR	PTS	-0.389704	3.19645e-22
ADIRF-AS1	LDHA	-0.389283	3.57353e-22
LINC00702	ECHS1	-0.389205	3.64777e-22
LINC00092	PLIN3	-0.38901	3.84143e-22
LINC00857	BMX	-0.388916	3.93738e-22
LINC00511	ALDH3B1	-0.388835	4.02267e-22
LHFPL3-AS2	SEC23A	-0.388792	4.0682e-22
LINC01082	SRD5A1	-0.388713	4.15467e-22
MAGI2-AS3	MED8	-0.388543	4.34477e-22
PITPNA-AS1	MGLL	-0.388372	4.54499e-22
SFTA1P	MIF	-0.388164	4.80136e-22
LHFPL3-AS2	PTGES	-0.388157	4.81022e-22
KIFC1	OLR1	-0.388064	4.93029e-22
MGC27382	SUMO2	-0.388035	4.96708e-22
PRRT3-AS1	MTM1	-0.388034	4.96946e-22
LINC00857	ESYT3	-0.387929	5.10867e-22
RHPN1-AS1	SERINC1	-0.387893	5.15668e-22
LINC01082	SLC2A1	-0.387855	5.20838e-22
PCAT6	SORBS1	-0.387752	5.35229e-22
LHFPL3-AS2	SRD5A1	-0.387532	5.6708e-22
FGF14-AS2	CPOX	-0.387422	5.83688e-22
KIFC1	DHCR24	-0.387392	5.88261e-22
MGC27382	ALDH1B1	-0.386909	6.67802e-22
PRRT3-AS1	PTGIS	-0.386869	6.74953e-22
PRRT3-AS1	PCYT1B	-0.38673	6.99926e-22
LHFPL3-AS2	PTGES2	-0.386709	7.03863e-22
PITPNA-AS1	PRKG1	-0.386706	7.04365e-22
TMEM99	AKT3	-0.386706	7.04424e-22
HHIP-AS1	SLC27A4	-0.386636	7.17511e-22
MNX1-AS1	GPX3	-0.386583	7.27386e-22
SENCR	LYPLA1	-0.386565	7.309e-22
PRRT3-AS1	FIG4	-0.386545	7.34709e-22
RALY-AS1	PNPLA6	-0.386522	7.3913e-22
LINC00857	PIK3R5	-0.386521	7.39341e-22
MGC27382	LDHA	-0.386461	7.51122e-22
PRRT3-AS1	ANKRD1	-0.386386	7.65916e-22
RHPN1-AS1	COL4A3BP	-0.386339	7.75472e-22
PITPNA-AS1	LRP1	-0.38625	7.93708e-22
RHPN1-AS1	ACSL4	-0.386018	8.43335e-22
TBX5-AS1	TRAF2	-0.385965	8.55178e-22
FGF14-AS2	PIP4K2C	-0.385919	8.65559e-22
LINC00511	CYP17A1	-0.385785	8.96514e-22
SENCR	MDH2	-0.385711	9.14017e-22
PCAT6	TNFAIP8	-0.385371	9.98784e-22
PRRT3-AS1	CYP2U1	-0.385241	1.03326e-21
SFTA1P	CERS6	-0.385191	1.04668e-21
SNHG3	CYP2U1	-0.385152	1.05734e-21
SENCR	SDHC	-0.385088	1.07514e-21
PRRT3-AS1	SLC27A6	-0.384998	1.1008e-21
KIFC1	HMGCS2	-0.384922	1.1227e-21
SFTA1P	FHL2	-0.384883	1.13413e-21
KIFC1	ALOX5	-0.384607	1.21886e-21
FENDRR	KPNB1	-0.384563	1.2328e-21
LINC00968	MED8	-0.384527	1.24447e-21
MNX1-AS1	SLC27A6	-0.384255	1.33556e-21
LINC00968	PLEKHA8	-0.384101	1.39029e-21
LINC00472	CSNK2B	-0.383988	1.43168e-21
ADIRF-AS1	SEC24D	-0.383981	1.43439e-21
SBF2-AS1	ALOX5	-0.383889	1.46889e-21
LINC00968	CPOX	-0.383557	1.60095e-21
PCAT6	MAPK10	-0.383521	1.616e-21
FENDRR	SMPD4	-0.383505	1.62258e-21
LINC00968	PTS	-0.383451	1.64554e-21
PCAT19	LDHA	-0.383438	1.65109e-21
RALY-AS1	AOC3	-0.383346	1.69112e-21
LINC00511	ADRB2	-0.383319	1.70279e-21
RHPN1-AS1	PRKCQ	-0.38329	1.71567e-21
SFTA1P	MED20	-0.383265	1.72702e-21
LINC00472	UGDH	-0.383144	1.78197e-21
FENDRR	METAP1	-0.383061	1.82073e-21
SBF2-AS1	ALDH2	-0.38303	1.83507e-21
RHPN1-AS1	MTMR10	-0.382835	1.93049e-21
LINC01352	FH	-0.382809	1.94351e-21
MBNL1-AS1	DECR2	-0.382575	2.06467e-21
PCAT6	PTGS1	-0.382497	2.10629e-21
PCAT6	NFKB1	-0.382477	2.11736e-21
LINC01352	UGDH	-0.382474	2.11896e-21
RALY-AS1	RAB14	-0.382376	2.17346e-21
LINC00342	VDAC2	-0.382343	2.19212e-21
PITPNA-AS1	PTPN13	-0.382243	2.24936e-21
LINC00968	PIP4K2C	-0.38221	2.26873e-21
FGF14-AS2	SEC24D	-0.382146	2.30655e-21
LINC00857	DPEP2	-0.382003	2.39285e-21
PITPNA-AS1	PTGS1	-0.381924	2.44225e-21
MGC27382	KPNB1	-0.381907	2.45307e-21
SBF2-AS1	PLA2G4F	-0.381879	2.47099e-21
LINC00511	PIP5K1B	-0.381738	2.56221e-21
LINC00968	ARF1	-0.381698	2.58897e-21
RALY-AS1	AGPAT4	-0.381596	2.65776e-21
FGF14-AS2	SEC24A	-0.381511	2.71629e-21
FGF14-AS2	SMPD4	-0.381488	2.73298e-21
LINC01352	TRAF2	-0.381337	2.84106e-21
ITGB2-AS1	IRS2	-0.381188	2.95234e-21
PITPNA-AS1	FAR2	-0.381177	2.96078e-21
LINC00857	LEPR	-0.381153	2.97915e-21
SENCR	PAFAH1B3	-0.38108	3.03493e-21
FENDRR	VDAC1	-0.380925	3.1586e-21
MBNL1-AS1	METAP1	-0.380916	3.16612e-21
LHFPL3-AS2	ANGPTL4	-0.380878	3.19695e-21
MNX1-AS1	SLCO1A2	-0.38085	3.21984e-21
PITPNA-AS1	SYNJ1	-0.380819	3.24556e-21
PCAT6	CYP4F22	-0.380752	3.30232e-21
TBX5-AS1	ECI1	-0.380413	3.60262e-21
LHFPL3-AS2	PTS	-0.380305	3.70348e-21
MAGI2-AS3	NDUFAB1	-0.380305	3.70392e-21
MAGI2-AS3	ERP29	-0.380234	3.77165e-21
SBF2-AS1	PIK3R5	-0.380081	3.92283e-21
LINC00511	ADRB1	-0.380074	3.92978e-21
CLDN10-AS1	STARD7	-0.380041	3.963e-21
LINC00857	CYP27A1	-0.379945	4.06184e-21
MAGI2-AS3	METAP1	-0.379945	4.06204e-21
SBF2-AS1	PTGDS	-0.379713	4.31011e-21
MAGI2-AS3	BPHL	-0.3797	4.32428e-21
LINC00857	LRP2	-0.379675	4.35193e-21
PITPNA-AS1	AGPAT4	-0.379673	4.35395e-21
LINC00702	APEX1	-0.379641	4.39006e-21
PCAT19	MORC2	-0.379574	4.46607e-21
PITPNA-AS1	RAB14	-0.37956	4.48183e-21
RALY-AS1	CD36	-0.379542	4.50316e-21
SFTA1P	AGPAT5	-0.379408	4.66e-21
SBF2-AS1	GPD1	-0.379293	4.79917e-21
LINC00968	SUMO2	-0.379049	5.10724e-21
LINC00857	HSD17B6	-0.378994	5.17938e-21
PCAT6	GNAI2	-0.378985	5.19154e-21
PCAT6	ENPP6	-0.378766	5.49017e-21
LINC01426	PDE3B	-0.378522	5.84196e-21
SFTA1P	CPOX	-0.378468	5.92314e-21
PCAT6	AGRP	-0.378428	5.98329e-21
LINC00511	EPHX2	-0.378165	6.39829e-21
HHIP-AS1	LCLAT1	-0.378128	6.45872e-21
LINC00511	LPL	-0.378066	6.56196e-21
MAGI2-AS3	PTS	-0.377931	6.7913e-21
LINC01352	SMS	-0.377862	6.91205e-21
LINC00968	CARM1	-0.377693	7.21473e-21
EP300-AS1	ORMDL2	-0.377596	7.39519e-21
SFTA1P	GPX8	-0.37756	7.46223e-21
LINC00511	RXRG	-0.377448	7.67848e-21
KIFC1	MTMR6	-0.37742	7.73208e-21
LHFPL3-AS2	ALDH1B1	-0.377403	7.76546e-21
KIFC1	RGL1	-0.377321	7.93026e-21
GATA6-AS1	OSTC	-0.377264	8.04438e-21
SYNPR-AS1	SCARB1	-0.377172	8.23522e-21
LINC00472	VDAC1	-0.377118	8.34837e-21
SFTA1P	SLC27A4	-0.377105	8.37516e-21
TBX5-AS1	MED8	-0.377092	8.40407e-21
SENCR	PCCB	-0.376987	8.62982e-21
TBX5-AS1	ECHS1	-0.376776	9.10471e-21
PCAT6	HMGCLL1	-0.376658	9.38117e-21
LINC00511	BCHE	-0.376536	9.67556e-21
EP300-AS1	UGDH	-0.376486	9.79737e-21
SBF2-AS1	GPX3	-0.376313	1.02365e-20
RBPMS-AS1	CARM1	-0.375964	1.1181e-20
RALY-AS1	ADRB2	-0.375942	1.12417e-20
PRRT3-AS1	LRP1	-0.375883	1.14112e-20
SFTA1P	SRD5A1	-0.375828	1.1572e-20
LINC01352	PTGES3	-0.375295	1.32352e-20
LINC01352	METAP1	-0.37516	1.36933e-20
ADIRF-AS1	RAN	-0.375149	1.37318e-20
MBNL1-AS1	GOT2	-0.374795	1.50128e-20
SLC22A18AS	PDE3B	-0.374624	1.56708e-20
LINC00511	GPD1	-0.374601	1.57625e-20
LINC01352	ALDH3B2	-0.374534	1.60304e-20
LHFPL3-AS2	TNFRSF21	-0.374451	1.63708e-20
SENCR	ALDOA	-0.374302	1.69929e-20
LINC00092	MED20	-0.37426	1.71757e-20
FGF14-AS2	PLEKHA8	-0.374216	1.73635e-20
MBNL1-AS1	ESRRA	-0.374182	1.75115e-20
LINC00092	CPOX	-0.374163	1.75958e-20
PITPNA-AS1	GLIPR1	-0.374019	1.82452e-20
LINC00092	SUMO2	-0.373866	1.89607e-20
SNHG3	ILK	-0.373783	1.93562e-20
PRRT3-AS1	AOC3	-0.373595	2.02925e-20
LINC00472	PCBD1	-0.373408	2.12615e-20
SENCR	MED20	-0.373284	2.19357e-20
LINC00092	LYPLA1	-0.373239	2.21843e-20
SBF2-AS1	CYP17A1	-0.37323	2.22347e-20
LINC01426	AKT3	-0.373188	2.24669e-20
LINC00092	GPD2	-0.372909	2.40884e-20
RBPMS-AS1	MTOR	-0.372885	2.42359e-20
MNX1-AS1	MTMR9	-0.37288	2.42655e-20
LINC01352	LCLAT1	-0.372848	2.44632e-20
PRRT3-AS1	PIK3R5	-0.372788	2.4831e-20
MGC27382	OSTC	-0.372621	2.58873e-20
LINC00968	ESRRA	-0.372515	2.65842e-20
TMEM99	PIK3R5	-0.372445	2.70503e-20
LINC00702	TRAF2	-0.372396	2.73842e-20
SBF2-AS1	HSD17B6	-0.372378	2.75043e-20
PRRT3-AS1	RORA	-0.37234	2.77717e-20
MAGI2-AS3	LYPLA2	-0.372331	2.78288e-20
LINC01352	HILPDA	-0.372142	2.91746e-20
LINC00511	SLC27A3	-0.372135	2.92288e-20
RBPMS-AS1	B4GALNT1	-0.372032	2.9987e-20
FGF14-AS2	ACLY	-0.372027	3.00237e-20
LINC01352	GOT2	-0.371863	3.12769e-20
PITPNA-AS1	TNFRSF1B	-0.371838	3.14734e-20
MBNL1-AS1	FA2H	-0.371768	3.20235e-20
TBX5-AS1	MED27	-0.371678	3.27511e-20
PCAT19	UGDH	-0.371667	3.28359e-20
TMEM99	PPARGC1B	-0.371617	3.32503e-20
RALY-AS1	PPARGC1B	-0.371569	3.36468e-20
KIFC1	SLC25A20	-0.371487	3.43403e-20
SNHG3	MTMR6	-0.371417	3.49437e-20
RBPMS-AS1	FHL2	-0.371373	3.53315e-20
LINC00511	PLIN5	-0.371298	3.59902e-20
PCAT6	ESYT1	-0.371249	3.64327e-20
SBF2-AS1	SORBS1	-0.371215	3.67441e-20
LHFPL3-AS2	HSD17B10	-0.371191	3.69681e-20
KIFC1	BDH2	-0.371082	3.79771e-20
EP300-AS1	FHL2	-0.371068	3.81121e-20
LINC00092	MIF	-0.370954	3.92006e-20
LINC00857	SLC27A3	-0.370906	3.96764e-20
RALY-AS1	PLEKHA2	-0.370856	4.01674e-20
SBF2-AS1	SLC44A2	-0.370796	4.07708e-20
SENCR	ASAH2	-0.370731	4.14352e-20
SENCR	RAN	-0.370516	4.37004e-20
PCAT6	FABP5	-0.370358	4.54539e-20
FENDRR	LYPLA1	-0.370239	4.68107e-20
ADIRF-AS1	SEC24A	-0.370177	4.75342e-20
SFTA1P	ELOVL6	-0.370126	4.81407e-20
TBX5-AS1	ESRRA	-0.37011	4.83265e-20
LHFPL3-AS2	ACLY	-0.370082	4.86696e-20
HHIP-AS1	THEM5	-0.370059	4.89407e-20
LINC00857	SCD5	-0.369949	5.02913e-20
SFTA1P	LPGAT1	-0.369949	5.02953e-20
TBX5-AS1	GOT2	-0.369945	5.03382e-20
SFTA1P	CPT1C	-0.369823	5.18862e-20
ITGB2-AS1	ODC1	-0.369799	5.21956e-20
PITPNA-AS1	PIK3CA	-0.369711	5.33404e-20
TBX5-AS1	EBP	-0.369703	5.34423e-20
TBX5-AS1	TXNRD1	-0.369694	5.35621e-20
ADIRF-AS1	LYPLA1	-0.369672	5.38567e-20
TBX5-AS1	VDAC3	-0.3696	5.48211e-20
LINC00702	BDH1	-0.369588	5.4982e-20
PCAT6	PTPN13	-0.369565	5.53052e-20
RHPN1-AS1	CA2	-0.369487	5.63706e-20
PRRT3-AS1	OLR1	-0.369438	5.70639e-20
MGC27382	APEX1	-0.369414	5.7406e-20
LINC01352	BDH1	-0.369395	5.76774e-20
LINC00968	CYP24A1	-0.369357	5.8222e-20
MGC27382	SMS	-0.369049	6.28077e-20
MAGI2-AS3	GOT2	-0.368971	6.40252e-20
LINC00702	AACS	-0.368934	6.46108e-20
MGC27382	SYNJ2	-0.368856	6.5872e-20
C20orf197	S100A10	-0.368785	6.70399e-20
LINC00968	LCLAT1	-0.3684	7.3707e-20
HHIP-AS1	SMPD4	-0.368297	7.55948e-20
MAGI2-AS3	STARD10	-0.368293	7.56588e-20
SNHG3	AOC3	-0.368291	7.56956e-20
LINC00968	PTGES	-0.368171	7.79728e-20
SBF2-AS1	LDLR	-0.36813	7.87582e-20
EP300-AS1	PAFAH1B3	-0.368128	7.88027e-20
LINC00968	CDK8	-0.368011	8.10874e-20
RALY-AS1	NPR1	-0.367894	8.34537e-20
LINC00702	MED8	-0.367802	8.53667e-20
MNX1-AS1	LEPR	-0.367796	8.54964e-20
SNHG3	PLBD1	-0.367777	8.58897e-20
LINC00511	PCSK9	-0.367621	8.92507e-20
LINC00968	DECR2	-0.367588	8.99699e-20
SFTA1P	MED27	-0.367522	9.14519e-20
LINC00857	PRKCQ	-0.367476	9.24676e-20
LINC01426	SLCO1A2	-0.367382	9.46397e-20
LINC00092	MDH2	-0.367381	9.46611e-20
LINC00467	GNAI2	-0.367286	9.68801e-20
LHFPL3-AS2	CDK8	-0.367014	1.03565e-19
SFTA1P	ABCD1	-0.366989	1.04202e-19
SFTA1P	UGDH	-0.366985	1.04313e-19
LINC00702	ARF1	-0.366874	1.07178e-19
LINC00467	PRKG1	-0.366821	1.08562e-19
PITPNA-AS1	PHOSPHO1	-0.366783	1.09579e-19
LINC00968	NUDT19	-0.366713	1.11493e-19
RALY-AS1	PIK3R1	-0.366664	1.12819e-19
GATA6-AS1	MED20	-0.366661	1.12895e-19
MAGI2-AS3	SDHA	-0.366661	1.12904e-19
TBX5-AS1	MDH1	-0.366612	1.14268e-19
TBX5-AS1	CPOX	-0.366583	1.15076e-19
GATA6-AS1	SEC23A	-0.366534	1.16473e-19
FENDRR	AACS	-0.366462	1.1854e-19
LINC00702	SMPD4	-0.366436	1.19281e-19
MGC27382	NDUFAB1	-0.366429	1.19504e-19
LINC00511	SERINC1	-0.366374	1.211e-19
LINC00857	BCHE	-0.366307	1.23103e-19
MBNL1-AS1	STARD10	-0.366169	1.27315e-19
HHIP-AS1	ACSL3	-0.366153	1.27819e-19
SFTA1P	DGKZ	-0.366091	1.29764e-19
TBX5-AS1	CDK8	-0.366023	1.31947e-19
PRRT3-AS1	PNPLA6	-0.366022	1.31991e-19
EP300-AS1	PTGES2	-0.366008	1.32425e-19
LINC01082	LCLAT1	-0.365929	1.35001e-19
EP300-AS1	ALOXE3	-0.36584	1.37976e-19
HHIP-AS1	GOT2	-0.365767	1.40458e-19
LINC00092	NDUFAB1	-0.365766	1.4048e-19
PRRT3-AS1	SORBS1	-0.365593	1.46522e-19
LHFPL3-AS2	VDAC2	-0.365466	1.51142e-19
EP300-AS1	HSD17B10	-0.365451	1.5168e-19
LINC00857	INPP5J	-0.365397	1.53712e-19
MAGI2-AS3	MORC2	-0.365257	1.59014e-19
LINC00857	PNPLA6	-0.365132	1.63935e-19
RHPN1-AS1	ASAH1	-0.365129	1.64036e-19
BANCR	ALDOA	-0.364972	1.7045e-19
SBF2-AS1	CD36	-0.364817	1.77002e-19
ITGB2-AS1	PLEKHA1	-0.364798	1.77818e-19
SFTA1P	NCOA6	-0.36476	1.7946e-19
LINC00857	ADCY8	-0.364723	1.81081e-19
SFTA1P	SDHA	-0.364564	1.88197e-19
RALY-AS1	OLR1	-0.364549	1.88886e-19
RBPMS-AS1	SGPL1	-0.364538	1.89369e-19
LINC00702	SUMO2	-0.364488	1.9172e-19
LHFPL3-AS2	CARM1	-0.364477	1.92198e-19
SFTA1P	OSTC	-0.364461	1.92973e-19
RBPMS-AS1	SEC23A	-0.364211	2.05035e-19
MNX1-AS1	PAFAH1B1	-0.364174	2.06868e-19
PITPNA-AS1	PDPK1	-0.364139	2.0863e-19
SENCR	PCBD1	-0.364088	2.1123e-19
ITGB2-AS1	MTMR2	-0.363887	2.21742e-19
LINC00467	AGPAT4	-0.363792	2.2691e-19
RALY-AS1	FABP5	-0.363686	2.3284e-19
PCAT19	MIF	-0.363626	2.36247e-19
LINC00460	MYLIP	-0.363573	2.39299e-19
LHFPL3-AS2	CSNK2B	-0.363556	2.40291e-19
LINC01352	NUDT19	-0.363441	2.47053e-19
FGF14-AS2	LDHA	-0.363408	2.49009e-19
TBX5-AS1	SLC27A4	-0.363381	2.50625e-19
LINC00092	VDAC2	-0.363305	2.55293e-19
PITPNA-AS1	DPEP2	-0.362987	2.75682e-19
LINC00092	PAFAH1B3	-0.362973	2.766e-19
LINC00702	TRIB3	-0.362945	2.7851e-19
PCAT19	SDHA	-0.362877	2.83075e-19
LHFPL3-AS2	PIP4K2C	-0.362875	2.8321e-19
RHPN1-AS1	ALOX5	-0.362844	2.85389e-19
KIFC1	CHD9	-0.362827	2.8656e-19
PITPNA-AS1	PLEKHA2	-0.362782	2.89627e-19
PCAT19	PAFAH1B3	-0.362733	2.93083e-19
LINC00968	UGDH	-0.362701	2.95361e-19
FENDRR	ORMDL2	-0.362644	2.9947e-19
HHIP-AS1	FH	-0.362587	3.03632e-19
PCAT19	OCRL	-0.362543	3.0687e-19
LHFPL3-AS2	MED10	-0.36244	3.14557e-19
SFTA1P	HSD17B10	-0.362431	3.15251e-19
FENDRR	CPNE1	-0.362298	3.25483e-19
RHPN1-AS1	INMT	-0.362267	3.27958e-19
MNX1-AS1	FIG4	-0.36209	3.42212e-19
RALY-AS1	LRP1	-0.362042	3.46158e-19
LINC00511	CYP27A1	-0.361989	3.50617e-19
KIFC1	PTPRG	-0.361971	3.52192e-19
LINC00472	NTHL1	-0.361841	3.63328e-19
LINC00092	PTGES3	-0.361676	3.78066e-19
KIFC1	ACSM3	-0.361601	3.849e-19
RALY-AS1	TNFRSF1B	-0.36145	3.99106e-19
MBNL1-AS1	SUMO2	-0.361424	4.01633e-19
SENCR	PIP5K1A	-0.361344	4.09381e-19
FGF14-AS2	NFYA	-0.361308	4.12981e-19
GATA6-AS1	APEX1	-0.361269	4.16856e-19
LINC00857	HPGDS	-0.361177	4.26175e-19
TBX5-AS1	DECR2	-0.361142	4.2975e-19
SENCR	NFYA	-0.361049	4.39422e-19
SNHG3	LPCAT3	-0.361029	4.41584e-19
LINC00968	OSTC	-0.360859	4.59861e-19
RALY-AS1	CA2	-0.360785	4.68093e-19
SENCR	APEX1	-0.360772	4.69612e-19
FGF14-AS2	MED8	-0.360739	4.73299e-19
SYNPR-AS1	B3GALNT1	-0.360653	4.83141e-19
LINC00551	TRIB3	-0.360594	4.90096e-19
LINC00968	PDHA1	-0.360524	4.98285e-19
SBF2-AS1	CA2	-0.360468	5.05094e-19
LINC00857	PTPRG	-0.360434	5.09118e-19
HHIP-AS1	MIF	-0.360393	5.14248e-19
HHIP-AS1	PTS	-0.360388	5.14844e-19
SBF2-AS1	CAV1	-0.360271	5.29387e-19
LINC00511	APOA1	-0.360254	5.31513e-19
SENCR	MIF	-0.360047	5.5858e-19
MGC27382	CPNE1	-0.359988	5.66502e-19
AFAP1-AS1	CHPT1	-0.359898	5.78738e-19
SENCR	AACS	-0.359895	5.79223e-19
MGC27382	BPHL	-0.359835	5.87492e-19
MBNL1-AS1	CDK8	-0.359684	6.09096e-19
PCAT19	SRD5A1	-0.359612	6.19661e-19
LINC00857	SMARCD3	-0.359608	6.20312e-19
MGC27382	ECHS1	-0.359308	6.66276e-19
MBNL1-AS1	AACS	-0.359241	6.76947e-19
FGF14-AS2	CDK8	-0.359099	7.00284e-19
LHFPL3-AS2	HCCS	-0.359042	7.09769e-19
PCAT6	OSBPL8	-0.358948	7.2579e-19
AFAP1-AS1	PPARGC1A	-0.358928	7.29335e-19
PCAT6	AOC3	-0.358914	7.31752e-19
PITPNA-AS1	PLA2G4C	-0.358804	7.51252e-19
LINC01352	MBOAT7	-0.358792	7.53373e-19
SNHG3	PIK3CA	-0.358448	8.17406e-19
LINC00467	ENPP2	-0.358447	8.17766e-19
PRRT3-AS1	GNAI2	-0.358176	8.72017e-19
RHPN1-AS1	PIK3R5	-0.358104	8.86981e-19
LINC00968	SDHA	-0.358097	8.88645e-19
HHIP-AS1	TRIB3	-0.357976	9.14482e-19
NAV2-AS2	SLC2A1	-0.357975	9.14605e-19
SFTA1P	APEX1	-0.357798	9.53806e-19
GATA6-AS1	LPGAT1	-0.357714	9.72901e-19
PITPNA-AS1	NPC1	-0.35768	9.80973e-19
PCAT19	VDAC1	-0.357658	9.85922e-19
FENDRR	PPP1CC	-0.357595	1.00086e-18
LINC00968	METAP1	-0.357561	1.00883e-18
LINC00702	METAP1	-0.357523	1.01812e-18
SFTA1P	TBL1XR1	-0.357506	1.02223e-18
MAGI2-AS3	PDHA1	-0.35748	1.02855e-18
FENDRR	BPHL	-0.357379	1.05323e-18
ITGB2-AS1	VDAC2	-0.357375	1.05445e-18
LINC01082	CERS6	-0.35734	1.06313e-18
SBF2-AS1	ACADL	-0.357289	1.07594e-18
MNX1-AS1	HSD17B4	-0.357252	1.08558e-18
PCAT19	PCCB	-0.357187	1.10228e-18
LBX2-AS1	MTMR6	-0.357111	1.12231e-18
PCAT19	CPOX	-0.356951	1.16558e-18
LINC00467	PIK3R5	-0.356899	1.17986e-18
FGF14-AS2	PTGES	-0.356796	1.20913e-18
LINC00857	MTMR10	-0.356785	1.2121e-18
LINC00702	PCBD1	-0.35671	1.23371e-18
KIFC1	APOH	-0.356581	1.27208e-18
EP300-AS1	SLC27A4	-0.356559	1.27871e-18
MGC27382	MED20	-0.356527	1.28821e-18
RALY-AS1	ALOX5AP	-0.356526	1.28845e-18
KIFC1	LPCAT2	-0.356524	1.28927e-18
HHIP-AS1	HILPDA	-0.35652	1.2903e-18
LINC01082	PLEKHA8	-0.356513	1.29256e-18
SNHG3	ACER3	-0.356512	1.29282e-18
SNHG3	PSAP	-0.356392	1.32989e-18
LINC00551	ALDOA	-0.356391	1.33027e-18
LINC01352	PPP1CA	-0.356386	1.33198e-18
MNX1-AS1	AOC3	-0.356351	1.34296e-18
EP300-AS1	PPP1CA	-0.356339	1.34656e-18
MGC27382	FH	-0.356329	1.34985e-18
PCAT6	HSDL2	-0.356283	1.36456e-18
LINC00857	PCYT1B	-0.356258	1.37263e-18
RBPMS-AS1	PIP4K2C	-0.356247	1.37635e-18
FENDRR	PCCB	-0.356237	1.37935e-18
LINC01082	KPNB1	-0.356198	1.39236e-18
LINC00467	JAK2	-0.356181	1.39768e-18
FGF14-AS2	SGPL1	-0.356148	1.40861e-18
PRRT3-AS1	PIP5K1B	-0.356129	1.41491e-18
MBNL1-AS1	PTGES	-0.356082	1.43082e-18
ADIRF-AS1	PAFAH1B3	-0.356046	1.44299e-18
PCAT6	SGMS1	-0.355925	1.4847e-18
LINC00968	ACLY	-0.355873	1.50285e-18
LINC00472	SDHC	-0.355855	1.50946e-18
PCAT6	ANKRD1	-0.355755	1.54512e-18
LINC00092	NFYA	-0.355687	1.5703e-18
LINC01426	PPARGC1A	-0.355589	1.60672e-18
LINC00857	CYP17A1	-0.355557	1.61904e-18
LBX2-AS1	LEPR	-0.35555	1.62163e-18
SBF2-AS1	SLC27A1	-0.355468	1.65321e-18
KIFC1	CUBN	-0.355463	1.65507e-18
NAV2-AS2	ALDOA	-0.355438	1.66497e-18
PITPNA-AS1	LIPA	-0.355355	1.69789e-18
TBX5-AS1	PDHA1	-0.355266	1.73345e-18
SBF2-AS1	BMX	-0.355229	1.74881e-18
LINC00511	RAB14	-0.355165	1.77536e-18
LINC00472	GBA	-0.355086	1.80822e-18
MGC27382	PIP4K2C	-0.355058	1.82053e-18
MAGI2-AS3	KPNB1	-0.355022	1.83598e-18
PITPNA-AS1	MTF1	-0.355021	1.83622e-18
RBPMS-AS1	LDHA	-0.354885	1.89584e-18
LINC00968	NSDHL	-0.354846	1.91334e-18
FENDRR	IDH3G	-0.354717	1.97178e-18
SNHG3	LDLR	-0.35469	1.98452e-18
LINC00511	ACACB	-0.354394	2.12692e-18
PCAT6	NPR1	-0.354365	2.14155e-18
EP300-AS1	VDAC2	-0.354221	2.21481e-18
LINC00472	SLC2A1	-0.354116	2.26981e-18
TMEM99	PDE3B	-0.354018	2.32269e-18
SNHG3	LIPA	-0.353977	2.34472e-18
MNX1-AS1	ANKRD1	-0.353942	2.36445e-18
FENDRR	CPOX	-0.3537	2.50162e-18
LHFPL3-AS2	PAFAH1B2	-0.353636	2.53971e-18
MAGI2-AS3	AACS	-0.353595	2.56403e-18
SBF2-AS1	MTMR10	-0.353521	2.60882e-18
LINC00472	IDH3G	-0.353493	2.6254e-18
MGC27382	CPTP	-0.353462	2.64495e-18
MBNL1-AS1	UGDH	-0.353292	2.75181e-18
SFTA1P	METAP1	-0.353232	2.79077e-18
LINC00857	ACSS3	-0.353222	2.79713e-18
MNX1-AS1	CA4	-0.353181	2.82369e-18
AFAP1-AS1	APOA1	-0.353096	2.88067e-18
LINC00857	INPP5K	-0.35309	2.88461e-18
LINC00467	MTMR9	-0.352806	3.08154e-18
TMEM99	ABCA1	-0.352779	3.10091e-18
TBX5-AS1	OSTC	-0.352725	3.14044e-18
MAGI2-AS3	MED20	-0.352719	3.14473e-18
LINC01352	CDK8	-0.352709	3.15184e-18
PCAT19	MED8	-0.352649	3.19627e-18
FENDRR	UGDH	-0.352608	3.22744e-18
SYNPR-AS1	PPT2	-0.352585	3.2448e-18
GATA6-AS1	PLEKHA8	-0.352414	3.37647e-18
LINC01426	SCARB1	-0.352366	3.41371e-18
SNHG3	CA2	-0.352216	3.53552e-18
LHFPL3-AS2	SGPL1	-0.352131	3.60541e-18
LINC01352	PTS	-0.352099	3.63263e-18
RALY-AS1	ADH1B	-0.352018	3.7014e-18
MGC27382	MORC2	-0.352017	3.70237e-18
GATA6-AS1	CYP24A1	-0.351997	3.71945e-18
RHPN1-AS1	RAB14	-0.351832	3.86467e-18
MGC27382	SDHA	-0.351816	3.87951e-18
MNX1-AS1	ACADL	-0.351803	3.89071e-18
PCAT6	CYP27A1	-0.351775	3.91626e-18
KIFC1	PITPNM3	-0.351766	3.92426e-18
LINC00857	PTGDS	-0.351692	3.99285e-18
SBF2-AS1	HSD17B4	-0.351659	4.02296e-18
PCAT19	CERS6	-0.351622	4.05792e-18
MAGI2-AS3	PIP4K2C	-0.351595	4.08333e-18
MGC27382	TRAF2	-0.35159	4.08794e-18
LINC00702	VDAC1	-0.351357	4.31473e-18
LINC00968	LYPLA2	-0.351264	4.40848e-18
TMEM99	JAK2	-0.351114	4.56408e-18
RHPN1-AS1	ACADL	-0.35106	4.62233e-18
LINC01082	LDHA	-0.350976	4.71214e-18
SFTA1P	PIP4K2C	-0.350971	4.71826e-18
PCAT6	CA4	-0.350944	4.74818e-18
PCAT6	PSAP	-0.350854	4.84695e-18
PCAT6	HMGCR	-0.35076	4.95441e-18
LINC00968	CPTP	-0.350744	4.97259e-18
KIFC1	EPHX1	-0.350634	5.10032e-18
ADIRF-AS1	SUMO2	-0.350586	5.15715e-18
PITPNA-AS1	PNPLA6	-0.350507	5.25239e-18
FENDRR	ECHS1	-0.350287	5.52583e-18
MBNL1-AS1	MED8	-0.350189	5.65262e-18
LINC00968	MED27	-0.350161	5.68921e-18
RBPMS-AS1	GNAI3	-0.350123	5.73885e-18
MNX1-AS1	PRKCQ	-0.350116	5.74872e-18
PITPNA-AS1	CYP4F22	-0.350087	5.78666e-18
FENDRR	LCLAT1	-0.349821	6.15306e-18
HHIP-AS1	AACS	-0.349772	6.2229e-18
LINC00342	RAN	-0.349747	6.25819e-18
RBPMS-AS1	ALDOA	-0.349721	6.29591e-18
LINC00511	CYP4A11	-0.349648	6.4034e-18
LINC00857	PLA2G1B	-0.349492	6.63748e-18
SENCR	BDH1	-0.349468	6.67293e-18
PRRT3-AS1	LEPR	-0.349456	6.69196e-18
LINC00968	THEM5	-0.349434	6.72548e-18
PCAT6	MED21	-0.349315	6.9124e-18
RALY-AS1	MTM1	-0.349301	6.93515e-18
SENCR	ORMDL2	-0.349291	6.95104e-18
MNX1-AS1	CD36	-0.349262	6.99726e-18
KIFC1	ACACB	-0.349234	7.04319e-18
LINC01082	MORC2	-0.349226	7.05578e-18
LINC01352	PIP4K2C	-0.349209	7.08312e-18
LINC00968	ECHS1	-0.349089	7.2821e-18
KIFC1	ACOX2	-0.348971	7.48051e-18
LINC01352	APEX1	-0.348969	7.48411e-18
PCAT6	PPT1	-0.34894	7.53529e-18
GATA6-AS1	ORMDL2	-0.348916	7.57563e-18
RHPN1-AS1	LIPA	-0.34886	7.67497e-18
SNHG3	CAV1	-0.34879	7.7989e-18
PCAT6	PIP5K1B	-0.348691	7.97857e-18
SBF2-AS1	ADCY8	-0.348649	8.05498e-18
MBNL1-AS1	SMPD4	-0.348521	8.29545e-18
LINC00467	OSBPL8	-0.348464	8.40352e-18
MAGI2-AS3	SLC25A1	-0.348452	8.42801e-18
RHPN1-AS1	DPEP2	-0.348445	8.44072e-18
KIFC1	LTC4S	-0.348361	8.60523e-18
FGF14-AS2	ALDOA	-0.348344	8.63877e-18
LINC00702	ARSH	-0.348332	8.66284e-18
SENCR	CPOX	-0.348222	8.88286e-18
LINC00857	ADH1A	-0.348209	8.90999e-18
SFTA1P	MMP1	-0.348193	8.9425e-18
PRRT3-AS1	ACER3	-0.348157	9.01622e-18
FENDRR	MED20	-0.348122	9.0886e-18
SFTA1P	HSP90AA1	-0.34809	9.15703e-18
MAGI2-AS3	PCBD1	-0.348073	9.1924e-18
PCAT19	CCDC58	-0.347964	9.42328e-18
LHFPL3-AS2	LCLAT1	-0.347913	9.53551e-18
LHFPL3-AS2	OSTC	-0.347868	9.63363e-18
RALY-AS1	PIK3CG	-0.347866	9.63776e-18
LINC00472	DGAT1	-0.347808	9.76557e-18
SFTA1P	MED14	-0.347805	9.77356e-18
SFTA1P	ADSL	-0.347608	1.02244e-17
LINC00472	PTS	-0.34748	1.05273e-17
SFTA1P	IL4I1	-0.347454	1.05899e-17
LINC00472	TRIB3	-0.347427	1.0656e-17
FENDRR	NSDHL	-0.347275	1.10322e-17
RBPMS-AS1	PTDSS1	-0.347255	1.10834e-17
SNHG3	TNFAIP8L3	-0.347226	1.11554e-17
MNX1-AS1	PIP5K1B	-0.347172	1.12951e-17
LINC01082	CPOX	-0.347136	1.13863e-17
EP300-AS1	CDK8	-0.347122	1.14226e-17
EP300-AS1	SUMO2	-0.347097	1.14898e-17
LINC00702	LDHA	-0.34709	1.15075e-17
LINC00857	RGL1	-0.347058	1.15914e-17
MGC27382	VDAC1	-0.34703	1.16664e-17
EP300-AS1	NDUFAB1	-0.346962	1.1849e-17
SNHG3	MTM1	-0.346758	1.24117e-17
RALY-AS1	ENPP2	-0.346682	1.26297e-17
KIFC1	ACSS1	-0.34658	1.29263e-17
KIFC1	GALC	-0.346519	1.31055e-17
SBF2-AS1	ADRB2	-0.346457	1.32937e-17
LINC00968	ORMDL2	-0.346451	1.33111e-17
TBX5-AS1	BDH1	-0.346355	1.36063e-17
GATA6-AS1	ACLY	-0.346289	1.38115e-17
LINC00511	PIK3R5	-0.346248	1.39394e-17
KIFC1	CYP7A1	-0.346126	1.43311e-17
LHFPL3-AS2	CPOX	-0.34608	1.44833e-17
MBNL1-AS1	CSNK2B	-0.34606	1.45494e-17
KIFC1	MLYCD	-0.346021	1.46771e-17
EP300-AS1	PPP1CC	-0.346007	1.47266e-17
HHIP-AS1	SDHA	-0.34599	1.47828e-17
LINC00472	MECR	-0.345938	1.4958e-17
SFTA1P	B4GALNT1	-0.345905	1.50709e-17
FENDRR	ADSL	-0.345901	1.50857e-17
RHPN1-AS1	LPL	-0.34577	1.55383e-17
GATA6-AS1	METAP1	-0.345663	1.59206e-17
PCAT19	NFYA	-0.345657	1.59451e-17
PRRT3-AS1	AGPAT4	-0.345606	1.61283e-17
LBX2-AS1	FABP5	-0.345574	1.62473e-17
MNX1-AS1	FABP5	-0.345532	1.64022e-17
KIFC1	CH25H	-0.345455	1.66917e-17
MGC27382	GBA	-0.34544	1.6749e-17
BANCR	UGDH	-0.345406	1.68771e-17
SLC22A18AS	PAFAH1B1	-0.345405	1.68831e-17
PCAT19	PLEKHA8	-0.345319	1.72127e-17
SFTA1P	ALDH3B2	-0.345269	1.74112e-17
PCAT19	PTGES2	-0.345248	1.74934e-17
PCAT19	DECR2	-0.345161	1.78414e-17
LINC00857	HMGCLL1	-0.345157	1.7856e-17
SENCR	LDHA	-0.345061	1.82518e-17
PCAT19	LCLAT1	-0.345055	1.82772e-17
LINC00511	OLR1	-0.345051	1.82914e-17
EP300-AS1	HILPDA	-0.345039	1.83425e-17
KIFC1	PEX11A	-0.344948	1.87234e-17
LINC00702	STARD10	-0.344897	1.89409e-17
RBPMS-AS1	VDAC1	-0.344829	1.92343e-17
SNHG3	ACSL4	-0.34482	1.92752e-17
GATA6-AS1	VDAC1	-0.344744	1.9607e-17
LINC01355	ABHD5	-0.344687	1.98639e-17
LINC00702	ERP29	-0.344677	1.99064e-17
LINC00968	ACP6	-0.344639	2.00791e-17
LHFPL3-AS2	SDHA	-0.344408	2.11561e-17
MBNL1-AS1	SMS	-0.344391	2.1235e-17
MAGI2-AS3	MBOAT7	-0.344351	2.14293e-17
LINC00702	OSTC	-0.344225	2.20464e-17
LINC00467	PDE3B	-0.344145	2.24485e-17
MAGI2-AS3	SDHC	-0.344096	2.27013e-17
RHPN1-AS1	HPGDS	-0.344095	2.27036e-17
CLDN10-AS1	CYP1A2	-0.344091	2.27245e-17
PRRT3-AS1	ALOX5AP	-0.344068	2.2843e-17
LINC00968	LPGAT1	-0.344059	2.2893e-17
TBX5-AS1	ARF1	-0.344013	2.31308e-17
LHFPL3-AS2	PPP1CA	-0.344004	2.31744e-17
KIFC1	ADRB3	-0.343944	2.34942e-17
SNHG3	ALOX5AP	-0.343771	2.44262e-17
PCAT6	HSD17B6	-0.343736	2.46183e-17
LINC00857	FIG4	-0.343733	2.46378e-17
LINC00511	CYP3A7	-0.343721	2.47009e-17
PCAT19	FH	-0.343676	2.49551e-17
HHIP-AS1	NDUFAB1	-0.343644	2.51343e-17
KIFC1	PLD4	-0.343566	2.55803e-17
SBF2-AS1	RXRG	-0.343538	2.57423e-17
PITPNA-AS1	TNFAIP8	-0.343537	2.57503e-17
MAGI2-AS3	MECR	-0.343484	2.60573e-17
MNX1-AS1	ADH1B	-0.343454	2.62337e-17
LINC00857	FABP4	-0.343439	2.63224e-17
SLC22A18AS	PIK3C3	-0.343363	2.67804e-17
LINC00968	BDH1	-0.343307	2.71203e-17
PRRT3-AS1	ILK	-0.343242	2.75169e-17
KIFC1	TNFAIP8L3	-0.343146	2.81172e-17
PITPNA-AS1	PPARG	-0.343114	2.83229e-17
PCAT6	RGL1	-0.342833	3.01706e-17
SENCR	DECR2	-0.342814	3.02958e-17
PCAT6	CHD9	-0.3428	3.03889e-17
LINC00857	NPR1	-0.34278	3.05294e-17
FENDRR	GOT2	-0.342766	3.06262e-17
LINC01426	PPARGC1B	-0.342762	3.06543e-17
MGC27382	CDK8	-0.342685	3.11897e-17
LINC00702	OXSM	-0.34261	3.1715e-17
LINC00968	BPHL	-0.342364	3.35148e-17
MGC27382	FHL2	-0.34226	3.43109e-17
GATA6-AS1	PPP1CC	-0.342227	3.4564e-17
LINC00092	GPX8	-0.342182	3.49118e-17
RBPMS-AS1	PLEKHA8	-0.342114	3.54524e-17
LINC00511	FABP5	-0.342043	3.60198e-17
LHFPL3-AS2	SLC27A4	-0.342034	3.60901e-17
LINC00092	FH	-0.341953	3.67491e-17
LINC00511	PIK3R1	-0.341899	3.71985e-17
SFTA1P	CSNK1G2	-0.341893	3.72511e-17
LINC00460	IDI1	-0.341836	3.77302e-17
LINC00092	ACLY	-0.341822	3.78463e-17
RHPN1-AS1	FABP4	-0.341733	3.86068e-17
RBPMS-AS1	HILPDA	-0.341727	3.86616e-17
MAGI2-AS3	SUMO2	-0.341437	4.1249e-17
RALY-AS1	INMT	-0.341304	4.24964e-17
LINC00092	ADSL	-0.341294	4.25837e-17
BANCR	LDHA	-0.341249	4.30138e-17
LINC01082	MED14	-0.34117	4.378e-17
SFTA1P	SLC44A1	-0.34114	4.40787e-17
LINC01426	PRKG2	-0.341078	4.4688e-17
LINC01352	MORC2	-0.340986	4.56214e-17
ADIRF-AS1	FHL2	-0.340921	4.6286e-17
LINC00092	GBA	-0.340851	4.70168e-17
RALY-AS1	PRKCQ	-0.340851	4.70168e-17
LINC01352	CPOX	-0.340829	4.72475e-17
LHFPL3-AS2	NDUFAB1	-0.340799	4.75602e-17
PCAT6	HACL1	-0.340687	4.87632e-17
SENCR	MORC2	-0.340535	5.04455e-17
EP300-AS1	KPNB1	-0.34052	5.06099e-17
LBX2-AS1	HSD17B4	-0.340481	5.10542e-17
KIFC1	MED7	-0.34047	5.11871e-17
LINC00472	ALDH1B1	-0.340468	5.12059e-17
KIFC1	LPA	-0.340426	5.16817e-17
RHPN1-AS1	PIK3CG	-0.340397	5.20265e-17
RBPMS-AS1	CERS6	-0.340361	5.2439e-17
AFAP1-AS1	FABP5	-0.340358	5.248e-17
RBPMS-AS1	AGPS	-0.340349	5.25837e-17
FGF14-AS2	PAFAH1B3	-0.340274	5.34699e-17
C20orf197	PLBD1	-0.340247	5.37858e-17
TMEM99	LRP1	-0.340241	5.38577e-17
PRRT3-AS1	PPARGC1B	-0.340209	5.42414e-17
PCAT19	H2AFZ	-0.340076	5.58798e-17
LINC01352	SUMO2	-0.33997	5.72031e-17
RALY-AS1	ACSL4	-0.339832	5.89847e-17
HHIP-AS1	PCCB	-0.339815	5.92084e-17
PCAT6	ENPP2	-0.339788	5.95746e-17
SBF2-AS1	OLR1	-0.33969	6.08786e-17
HHIP-AS1	ECHS1	-0.339629	6.17052e-17
LINC00857	PPARGC1B	-0.339623	6.179e-17
RALY-AS1	TNFAIP8L3	-0.339621	6.18242e-17
LINC01426	MTMR9	-0.339589	6.22556e-17
LINC00460	PDE3B	-0.339587	6.22837e-17
PITPNA-AS1	ACSL4	-0.339576	6.24455e-17
TBX5-AS1	NUDT19	-0.339527	6.31167e-17
PRRT3-AS1	PIK3R1	-0.339507	6.33998e-17
PITPNA-AS1	AHR	-0.339453	6.41728e-17
KIFC1	LIPA	-0.339405	6.48549e-17
LINC00472	SLC25A17	-0.339318	6.61132e-17
MGC27382	METAP1	-0.339257	6.70215e-17
LINC00092	SEC24A	-0.339237	6.73214e-17
LINC00472	THEM5	-0.339169	6.83411e-17
RHPN1-AS1	LDLR	-0.339136	6.88475e-17
ADIRF-AS1	PLA2G4A	-0.339095	6.94792e-17
GATA6-AS1	LYPLA1	-0.339039	7.03447e-17
LHFPL3-AS2	MED27	-0.338993	7.10541e-17
LINC00511	PNPLA2	-0.338726	7.53867e-17
LINC00702	ACOT8	-0.338676	7.62236e-17
GATA6-AS1	VDAC2	-0.338646	7.67297e-17
GATA6-AS1	NFYA	-0.338539	7.85805e-17
LINC00472	STARD10	-0.338517	7.89623e-17
LINC01426	B3GALNT1	-0.338472	7.97477e-17
GATA6-AS1	MED8	-0.338461	7.99424e-17
SFTA1P	PPT2	-0.338455	8.00419e-17
MAGI2-AS3	MED19	-0.338432	8.04584e-17
RALY-AS1	PCSK9	-0.338427	8.05356e-17
RALY-AS1	GLIPR1	-0.338417	8.07221e-17
RALY-AS1	SGMS2	-0.338352	8.18834e-17
LINC00968	ALDH1B1	-0.338325	8.2386e-17
LINC01082	ALDH1B1	-0.338317	8.25169e-17
LINC00472	HSD3B7	-0.338243	8.389e-17
RBPMS-AS1	MED10	-0.338202	8.46472e-17
PRRT3-AS1	PRKG1	-0.338194	8.48024e-17
GATA6-AS1	TBL1X	-0.338175	8.5153e-17
MNX1-AS1	PRKG2	-0.338143	8.57536e-17
RALY-AS1	PTEN	-0.338121	8.61718e-17
PCAT19	PDHA1	-0.338074	8.70748e-17
KIFC1	OSBPL6	-0.338023	8.80614e-17
FGF14-AS2	CCDC58	-0.338015	8.82158e-17
SFTA1P	CYP24A1	-0.337979	8.89296e-17
LINC00092	TNFRSF21	-0.337967	8.91682e-17
PITPNA-AS1	PI4K2A	-0.337933	8.98272e-17
LINC00511	BMX	-0.337886	9.07704e-17
MGC27382	GNAS	-0.337883	9.08217e-17
FENDRR	PLEKHA8	-0.337763	9.32726e-17
ADIRF-AS1	PPP1CC	-0.337676	9.5063e-17
SFTA1P	ACOT7	-0.33762	9.62414e-17
LINC00857	DDHD1	-0.337599	9.67012e-17
LINC00702	CYP27B1	-0.337595	9.67747e-17
LINC00092	MBTPS2	-0.337539	9.79849e-17
PCAT6	AGPAT4	-0.33751	9.86178e-17
PRRT3-AS1	AKT3	-0.337489	9.90707e-17
RHPN1-AS1	OLR1	-0.337481	9.92463e-17
SENCR	PRKAG1	-0.337479	9.92826e-17
LINC01082	SMPD4	-0.337424	1.00498e-16
CLDN10-AS1	SLCO1A2	-0.337339	1.0241e-16
LINC00511	ACAA1	-0.337323	1.02764e-16
EP300-AS1	CSNK2B	-0.337278	1.03778e-16
SFTA1P	GBA	-0.337164	1.06414e-16
LINC00092	PTS	-0.337141	1.06953e-16
TBX5-AS1	PIP5K1A	-0.336951	1.11539e-16
LINC01352	NDUFAB1	-0.336949	1.11581e-16
LINC00857	ALOX5AP	-0.336897	1.12854e-16
TBX5-AS1	VDAC2	-0.336816	1.14881e-16
LINC00968	SGPL1	-0.336756	1.16406e-16
SENCR	ECHS1	-0.33673	1.1709e-16
MGC27382	ARF1	-0.336712	1.17534e-16
PCAT6	KDSR	-0.336678	1.18416e-16
EP300-AS1	GPX8	-0.336642	1.19373e-16
LINC00702	DGAT1	-0.336561	1.21508e-16
MNX1-AS1	CYP17A1	-0.336514	1.22777e-16
SFTA1P	FH	-0.336482	1.23647e-16
FGF14-AS2	MED14	-0.336426	1.25158e-16
SFTA1P	PITPNB	-0.336316	1.28211e-16
LINC00092	PCCB	-0.336264	1.29683e-16
SENCR	PIP4K2C	-0.336258	1.29867e-16
FENDRR	PDHA1	-0.336255	1.29949e-16
LINC00551	CCDC58	-0.336252	1.3003e-16
LHFPL3-AS2	PPP1CC	-0.33624	1.30374e-16
MAGI2-AS3	PIP5K1A	-0.33619	1.31818e-16
LINC01082	SEC24D	-0.336178	1.32173e-16
KIFC1	SLC44A2	-0.336158	1.32754e-16
MNX1-AS1	INMT	-0.336154	1.32872e-16
RALY-AS1	MTMR6	-0.336132	1.33492e-16
SFTA1P	CSNK2A1	-0.33611	1.34162e-16
HHIP-AS1	PTGES3	-0.335978	1.38084e-16
LINC00472	SLC25A1	-0.335966	1.38449e-16
GATA6-AS1	PIP4K2C	-0.335961	1.38608e-16
SENCR	OCRL	-0.335956	1.38744e-16
SFTA1P	DGKI	-0.335956	1.38746e-16
LINC00968	DHCR7	-0.335846	1.42132e-16
ITGB2-AS1	PPARGC1A	-0.335824	1.42835e-16
KIFC1	ALAD	-0.335791	1.43875e-16
LINC00968	CPNE1	-0.335772	1.44455e-16
GATA6-AS1	PAFAH1B2	-0.335753	1.45051e-16
PRRT3-AS1	SORT1	-0.33568	1.47408e-16
MAGI2-AS3	IDH1	-0.335679	1.47443e-16
PCAT6	PHOSPHO1	-0.335503	1.53232e-16
TBX5-AS1	MED19	-0.33543	1.55671e-16
LINC01426	CPT1A	-0.335339	1.58818e-16
PCAT6	PLA2G4C	-0.33527	1.61214e-16
LINC00702	IDH1	-0.335221	1.6297e-16
MNX1-AS1	LPL	-0.335053	1.69053e-16
LINC01082	SGPL1	-0.335049	1.692e-16
LINC00511	PTPRG	-0.335028	1.70003e-16
FENDRR	MED27	-0.334993	1.71294e-16
KIFC1	SORT1	-0.334933	1.73541e-16
LINC00511	SORBS1	-0.334915	1.74219e-16
FENDRR	ARF1	-0.334804	1.78503e-16
GATA6-AS1	MIF	-0.334664	1.84044e-16
SFTA1P	TXNRD1	-0.334495	1.90964e-16
PRRT3-AS1	NCEH1	-0.334429	1.93708e-16
FGF14-AS2	SYNJ2	-0.334349	1.97107e-16
PITPNA-AS1	LPCAT3	-0.334326	1.98129e-16
FENDRR	MED19	-0.334309	1.98862e-16
KIFC1	CYP39A1	-0.334265	2.00764e-16
LINC00968	PIAS4	-0.334254	2.0124e-16
TBX5-AS1	LCLAT1	-0.334133	2.06608e-16
EP300-AS1	PTGES	-0.334131	2.06699e-16
RBPMS-AS1	DGKZ	-0.334097	2.08255e-16
LINC00702	KPNB1	-0.334095	2.08313e-16
PRRT3-AS1	HMGCLL1	-0.33405	2.10366e-16
LINC00857	MYLIP	-0.334023	2.11641e-16
EP300-AS1	TXNRD1	-0.333985	2.13381e-16
LINC00092	ORMDL2	-0.333984	2.13422e-16
LINC00467	AOC3	-0.333968	2.14146e-16
KIFC1	ADCY4	-0.333915	2.16672e-16
RHPN1-AS1	PLEKHA2	-0.333897	2.175e-16
MNX1-AS1	SORT1	-0.333796	2.22344e-16
LINC00702	SUCLG1	-0.333755	2.24341e-16
KIFC1	PTEN	-0.333707	2.26654e-16
LINC00511	SPTLC3	-0.333688	2.27599e-16
LINC00968	TBL1X	-0.333619	2.31033e-16
LINC00857	ADCY9	-0.333595	2.32277e-16
MAGI2-AS3	CPNE1	-0.33353	2.35557e-16
EP300-AS1	HCCS	-0.333512	2.36492e-16
LINC00467	PIK3CG	-0.33347	2.38667e-16
ITGB2-AS1	VAPA	-0.333459	2.3924e-16
PCAT6	PRKG2	-0.333458	2.39286e-16
LINC00092	SRD5A3	-0.333435	2.40449e-16
SFTA1P	TNFRSF21	-0.333432	2.40605e-16
LINC00968	NFYA	-0.333389	2.42867e-16
PITPNA-AS1	MTMR3	-0.333326	2.46227e-16
PRRT3-AS1	PIK3CG	-0.333286	2.48363e-16
MNX1-AS1	BCHE	-0.333212	2.52413e-16
PCAT19	AGK	-0.33317	2.54701e-16
MGC27382	LCLAT1	-0.33306	2.60845e-16
PCAT19	BPHL	-0.33294	2.6774e-16
RHPN1-AS1	LEPR	-0.33284	2.73598e-16
SLC22A18AS	ARNT	-0.332774	2.77535e-16
SBF2-AS1	HPGDS	-0.332725	2.80503e-16
MNX1-AS1	AGPAT4	-0.332673	2.83645e-16
LINC00857	AGRP	-0.332672	2.83717e-16
RHPN1-AS1	AOC3	-0.33265	2.8506e-16
RALY-AS1	ABCA1	-0.332603	2.8798e-16
EP300-AS1	PIP4K2C	-0.332511	2.9379e-16
PCAT6	RXRG	-0.332504	2.94216e-16
LINC00857	ENPP6	-0.332436	2.98565e-16
LINC00511	PDE3B	-0.332433	2.98807e-16
MGC27382	MED19	-0.332415	2.99933e-16
LHFPL3-AS2	GNAI3	-0.332318	3.06293e-16
BANCR	AKR1B10	-0.332309	3.06909e-16
RALY-AS1	MTMR9	-0.332276	3.09112e-16
LINC00511	PAFAH1B1	-0.332118	3.19841e-16
MNX1-AS1	PIK3C3	-0.332058	3.24048e-16
RHPN1-AS1	ALOX5AP	-0.332003	3.27874e-16
PRRT3-AS1	DPEP2	-0.331947	3.31881e-16
LINC01426	PPT2	-0.331926	3.33425e-16
LINC01352	CYP24A1	-0.331916	3.34095e-16
LINC00342	CHUK	-0.331906	3.34815e-16
FGF14-AS2	FHL2	-0.331699	3.50106e-16
LINC00511	MFSD2A	-0.331646	3.54122e-16
RBPMS-AS1	PLIN3	-0.331583	3.59023e-16
LINC00472	GGPS1	-0.331552	3.61385e-16
RHPN1-AS1	TNFRSF1B	-0.331488	3.6646e-16
FENDRR	GBA	-0.331479	3.67181e-16
PCAT19	TRIB3	-0.33143	3.71074e-16
LINC00342	PPP1CC	-0.331396	3.73808e-16
PITPNA-AS1	STS	-0.331369	3.75983e-16
MAGI2-AS3	INPPL1	-0.331364	3.76329e-16
EP300-AS1	SMS	-0.331299	3.81678e-16
FGF14-AS2	SMS	-0.331281	3.83178e-16
PRRT3-AS1	CYP27A1	-0.331228	3.87549e-16
MGC27382	GOT2	-0.331172	3.92209e-16
TBX5-AS1	ALDH3B2	-0.331167	3.92666e-16
FGF14-AS2	CYP24A1	-0.331141	3.94873e-16
LHFPL3-AS2	GOT2	-0.331132	3.9562e-16
PCAT19	MTMR4	-0.331095	3.98823e-16
FGF14-AS2	H2AFZ	-0.331086	3.99557e-16
FENDRR	CDK8	-0.331051	4.02616e-16
LINC00857	GPD1	-0.330999	4.07087e-16
SFTA1P	VDAC3	-0.330993	4.0763e-16
PCAT6	MGLL	-0.330955	4.10972e-16
MGC27382	MED27	-0.330952	4.11256e-16
LINC00467	B3GALNT1	-0.330907	4.15292e-16
PCAT19	ACP6	-0.330875	4.18151e-16
MAGI2-AS3	PRDX6	-0.330783	4.26457e-16
TBX5-AS1	MED6	-0.330686	4.35493e-16
PITPNA-AS1	PCYT1A	-0.330671	4.36928e-16
KIFC1	PLA2G5	-0.330663	4.37611e-16
PCAT6	SPTLC3	-0.330635	4.40313e-16
LINC00472	MBOAT7	-0.330626	4.41137e-16
LINC01426	AGPAT4	-0.330321	4.70956e-16
LINC00511	CA2	-0.330289	4.74249e-16
LINC00472	MORC2	-0.330267	4.76536e-16
TBX5-AS1	PRDX6	-0.330195	4.83868e-16
LINC00968	NDUFAB1	-0.330187	4.84684e-16
KIFC1	PCCA	-0.33017	4.86464e-16
SENCR	KPNB1	-0.330136	4.90025e-16
SFTA1P	NFYA	-0.330122	4.91576e-16
SENCR	PTS	-0.330094	4.94523e-16
LINC00472	PIP5K1A	-0.330091	4.94871e-16
FENDRR	PTGES	-0.330082	4.95769e-16
SBF2-AS1	PIP5K1B	-0.330066	4.97523e-16
AFAP1-AS1	PCSK9	-0.330041	5.0017e-16
MNX1-AS1	PDE3B	-0.330028	5.01545e-16
LINC01426	CAMKK2	-0.32994	5.11143e-16
LINC00511	HMGCLL1	-0.329905	5.14932e-16
LINC00092	SEC23A	-0.329825	5.23876e-16
SENCR	SUMO2	-0.329777	5.29323e-16
RBPMS-AS1	CCDC58	-0.329746	5.32763e-16
SLC22A18AS	OSBPL1A	-0.329731	5.34556e-16
SFTA1P	GNAI3	-0.329716	5.36202e-16
PRRT3-AS1	ACSS3	-0.329693	5.38919e-16
SBF2-AS1	MGLL	-0.329668	5.41797e-16
SENCR	THEM5	-0.329636	5.4545e-16
LINC00092	PAFAH1B2	-0.329575	5.52655e-16
HHIP-AS1	LDHA	-0.329568	5.53471e-16
LINC00472	PTGES3	-0.329531	5.57916e-16
SFTA1P	GOT2	-0.329481	5.63889e-16
MNX1-AS1	ADRB2	-0.329479	5.64131e-16
MNX1-AS1	ADCY8	-0.329475	5.64623e-16
TBX5-AS1	MBOAT7	-0.329444	5.68432e-16
MBNL1-AS1	LYPLA1	-0.329425	5.70663e-16
LINC01352	TNFRSF21	-0.329343	5.80802e-16
ADIRF-AS1	APEX1	-0.329287	5.87818e-16
RHPN1-AS1	NPR1	-0.329275	5.89247e-16
LINC01082	CARM1	-0.329255	5.9184e-16
SBF2-AS1	SLC10A2	-0.32925	5.92433e-16
PITPNA-AS1	AOC3	-0.329175	6.0199e-16
PRRT3-AS1	FAM120B	-0.329173	6.02318e-16
ITGB2-AS1	PTPN11	-0.329086	6.13656e-16
LINC00857	AGPAT4	-0.329057	6.17456e-16
SFTA1P	TDO2	-0.329022	6.22025e-16
GATA6-AS1	NDUFAB1	-0.32899	6.2627e-16
LINC00857	ALOX5	-0.328951	6.31529e-16
LINC01082	PAFAH1B3	-0.32888	6.41175e-16
LHFPL3-AS2	TXNRD1	-0.328867	6.42986e-16
MGC27382	PDHA1	-0.328755	6.58489e-16
FGF14-AS2	SDHA	-0.328719	6.6356e-16
FGF14-AS2	SLC27A4	-0.328704	6.65795e-16
SBF2-AS1	FABP4	-0.328631	6.76234e-16
FGF14-AS2	PTGES2	-0.328604	6.80149e-16
TBX5-AS1	LYPLA1	-0.328587	6.82504e-16
LINC01352	PTGES	-0.328572	6.84694e-16
SENCR	ARF1	-0.328559	6.86676e-16
SFTA1P	CPNE1	-0.328546	6.88537e-16
RALY-AS1	BMX	-0.328523	6.92002e-16
AFAP1-AS1	PIP5K1B	-0.328502	6.95001e-16
LHFPL3-AS2	APEX1	-0.328491	6.96634e-16
MNX1-AS1	ADRB1	-0.328474	6.99147e-16
SLC22A18AS	CYP1A2	-0.328421	7.07232e-16
RALY-AS1	SORBS1	-0.328337	7.1993e-16
SFTA1P	OCRL	-0.328306	7.24741e-16
LINC00702	BPHL	-0.32818	7.44482e-16
PITPNA-AS1	RORA	-0.328112	7.55217e-16
GATA6-AS1	SEC24A	-0.328095	7.57992e-16
GATA6-AS1	PPP1CA	-0.328069	7.62152e-16
PCAT6	OSBPL6	-0.327953	7.81237e-16
MNX1-AS1	CYP4B1	-0.327925	7.85984e-16
LINC00702	MDH1	-0.32792	7.86727e-16
MGC27382	ORMDL2	-0.327814	8.04748e-16
LOXL1-AS1	PLIN2	-0.327811	8.0527e-16
LHFPL3-AS2	MED8	-0.327758	8.14371e-16
MGC27382	MED10	-0.327686	8.26898e-16
RBPMS-AS1	LCLAT1	-0.32764	8.35098e-16
RALY-AS1	KDSR	-0.327571	8.4739e-16
PCAT6	ADCY8	-0.327565	8.48477e-16
HHIP-AS1	ORMDL2	-0.327554	8.50404e-16
SNHG3	RAB14	-0.327548	8.51488e-16
MBNL1-AS1	NSDHL	-0.327548	8.51604e-16
MGC27382	LYPLA2	-0.327539	8.53103e-16
FGF14-AS2	LCLAT1	-0.327487	8.62695e-16
SNHG3	COL4A3BP	-0.32746	8.67596e-16
TBX5-AS1	IDH3G	-0.327397	8.79321e-16
LINC00511	GABARAPL1	-0.327332	8.91588e-16
RHPN1-AS1	TBXAS1	-0.327295	8.98557e-16
TMEM99	ENPP2	-0.327222	9.12545e-16
SENCR	SLC2A1	-0.327211	9.14672e-16
RHPN1-AS1	CA4	-0.327171	9.22484e-16
MNX1-AS1	NCOA1	-0.327148	9.27089e-16
LINC00968	CYP27B1	-0.327103	9.35922e-16
LINC00472	GOT2	-0.327085	9.39389e-16
PRRT3-AS1	BCHE	-0.327015	9.53466e-16
PRRT3-AS1	PLEKHA2	-0.326993	9.5799e-16
LHFPL3-AS2	FH	-0.326889	9.79427e-16
RALY-AS1	PTGIS	-0.326846	9.8833e-16
BANCR	ABCC3	-0.326838	9.90053e-16
LINC00702	PRKAG1	-0.32682	9.93741e-16
SBF2-AS1	NR1H2	-0.326811	9.9565e-16
RALY-AS1	DPEP2	-0.326808	9.96229e-16
GATA6-AS1	PCCB	-0.326798	9.98496e-16
MAGI2-AS3	LCLAT1	-0.326786	1.00098e-15
PCAT6	BMX	-0.326688	1.02204e-15
MAGI2-AS3	PTGES3	-0.326626	1.03556e-15
SBF2-AS1	ANKRD1	-0.326622	1.03634e-15
SBF2-AS1	MID1IP1	-0.326611	1.0387e-15
RHPN1-AS1	ADRB2	-0.326581	1.0454e-15
LINC00702	ALDH3B2	-0.326564	1.0492e-15
LINC00857	MID1IP1	-0.326482	1.06749e-15
KIFC1	RAB14	-0.326469	1.07051e-15
PRRT3-AS1	SBF2	-0.326464	1.07152e-15
SFTA1P	MTOR	-0.326464	1.07163e-15
KIFC1	RXRA	-0.32645	1.07473e-15
LINC00472	UBE2I	-0.326305	1.10815e-15
FGF14-AS2	HILPDA	-0.326278	1.1145e-15
LINC01426	PTPN11	-0.326212	1.13016e-15
SENCR	MED8	-0.32613	1.15011e-15
RALY-AS1	PAFAH1B1	-0.326054	1.16864e-15
SLC22A18AS	PRKCQ	-0.325959	1.19235e-15
PCAT6	SLC27A6	-0.32595	1.19451e-15
LINC00092	PPP1CC	-0.325899	1.20756e-15
LINC00702	HSD17B7	-0.325864	1.21644e-15
LINC00968	MED20	-0.325838	1.22323e-15
LINC01082	HILPDA	-0.325787	1.23632e-15
MNX1-AS1	TNFAIP8L3	-0.325741	1.24845e-15
LINC00472	AACS	-0.325584	1.29059e-15
RALY-AS1	PTGS1	-0.325474	1.32089e-15
MBNL1-AS1	KPNB1	-0.325456	1.32573e-15
PRRT3-AS1	PRKG2	-0.325408	1.33944e-15
LINC00857	OLR1	-0.325383	1.3465e-15
LINC00857	LPA	-0.32538	1.34732e-15
MBNL1-AS1	SDHA	-0.325342	1.35811e-15
PCAT19	MED20	-0.325232	1.38995e-15
TMEM99	LPL	-0.325218	1.39401e-15
LINC00857	AOC3	-0.325095	1.43075e-15
GATA6-AS1	SMS	-0.325054	1.44289e-15
PITPNA-AS1	ABHD5	-0.325011	1.45618e-15
LBX2-AS1	ACSL4	-0.324973	1.46772e-15
KIFC1	PLA2G3	-0.324939	1.47843e-15
FENDRR	ECI1	-0.32487	1.50011e-15
SNHG3	PTGIS	-0.324859	1.50357e-15
LINC01352	ESRRA	-0.32482	1.51595e-15
PCAT6	NPC1	-0.324799	1.52259e-15
LINC00857	CA4	-0.32478	1.5288e-15
GATA6-AS1	MBTPS2	-0.324745	1.53983e-15
MGC27382	AACS	-0.324741	1.54134e-15
LINC00467	LEPR	-0.324545	1.60595e-15
LINC00092	MMP1	-0.324495	1.62291e-15
RBPMS-AS1	SDHA	-0.324483	1.62705e-15
MAGI2-AS3	CPTP	-0.324475	1.62984e-15
RHPN1-AS1	HSD17B6	-0.32442	1.64888e-15
EP300-AS1	MIF	-0.324397	1.65672e-15
KIFC1	ADH1C	-0.32433	1.68035e-15
SNHG3	PLEKHA2	-0.324274	1.7003e-15
LINC00460	PIK3C3	-0.324273	1.70044e-15
ITGB2-AS1	CHUK	-0.324248	1.70955e-15
LINC00857	ACACB	-0.324208	1.72402e-15
MAGI2-AS3	PTGES	-0.324208	1.72402e-15
PCAT19	AACS	-0.324159	1.74165e-15
MBNL1-AS1	MED27	-0.324145	1.74681e-15
LINC00467	KDSR	-0.324062	1.77732e-15
LINC00511	ENPP6	-0.324047	1.7829e-15
RALY-AS1	DGKK	-0.324012	1.79611e-15
FENDRR	VDAC3	-0.32401	1.79703e-15
MBNL1-AS1	ADSL	-0.323997	1.80188e-15
MAGI2-AS3	NTHL1	-0.323985	1.80622e-15
RALY-AS1	RORA	-0.323969	1.81247e-15
LINC01355	CYP51A1	-0.32391	1.83502e-15
LHFPL3-AS2	PLEKHA8	-0.323909	1.83534e-15
MNX1-AS1	RORA	-0.323884	1.84507e-15
NAV2-AS2	MIF	-0.323783	1.88459e-15
PCAT6	ACOXL	-0.323775	1.88785e-15
SFTA1P	VDAC2	-0.323703	1.91652e-15
GATA6-AS1	SPTSSA	-0.323699	1.91819e-15
LINC00467	ACSS3	-0.323671	1.92939e-15
LINC01355	ACSL4	-0.323639	1.94242e-15
MGC27382	SLC25A1	-0.323583	1.96512e-15
LINC00968	PTGES3	-0.323497	2.00092e-15
LINC00857	PNPLA7	-0.323476	2.00957e-15
KIFC1	ACADS	-0.323381	2.04982e-15
LINC00551	LDHA	-0.323363	2.05769e-15
ITGB2-AS1	FASN	-0.323335	2.07e-15
PCAT6	CYP4B1	-0.323333	2.07063e-15
SFTA1P	PLD1	-0.323328	2.07304e-15
AFAP1-AS1	ACAT2	-0.323324	2.07472e-15
SENCR	H2AFZ	-0.323298	2.08594e-15
SENCR	ECI1	-0.323185	2.13585e-15
RHPN1-AS1	PRKG1	-0.323169	2.1429e-15
LHFPL3-AS2	UGDH	-0.323032	2.20514e-15
SLC22A18AS	CDS2	-0.323015	2.21321e-15
RBPMS-AS1	SLC27A4	-0.322987	2.22614e-15
HHIP-AS1	MORC2	-0.322975	2.23175e-15
LINC00511	ALOX15B	-0.322972	2.23288e-15
SBF2-AS1	LRP1	-0.32294	2.24793e-15
KIFC1	APOA1	-0.322939	2.24862e-15
SNHG3	OLR1	-0.322922	2.25642e-15
RALY-AS1	PHOSPHO1	-0.322841	2.295e-15
SFTA1P	MTMR2	-0.322799	2.31533e-15
FENDRR	MORC2	-0.322769	2.32992e-15
MBNL1-AS1	MED19	-0.322726	2.35058e-15
LINC00857	ACSL1	-0.322617	2.40485e-15
LINC00472	REEP6	-0.322598	2.41456e-15
MGC27382	SLC27A4	-0.322555	2.43588e-15
LBX2-AS1	CAV1	-0.322358	2.53804e-15
PCAT6	SYNJ1	-0.322358	2.53821e-15
MAGI2-AS3	DHCR7	-0.322314	2.56153e-15
GATA6-AS1	HSD17B10	-0.322292	2.57349e-15
LINC01082	SMS	-0.322267	2.58674e-15
EP300-AS1	ECHS1	-0.322252	2.59473e-15
LINC01082	MDH2	-0.322248	2.59691e-15
SENCR	LPGAT1	-0.322207	2.61957e-15
CLDN10-AS1	ADRB1	-0.322183	2.63271e-15
PCAT19	MECR	-0.322063	2.69901e-15
MNX1-AS1	ACSS3	-0.322008	2.73039e-15
NAV2-AS2	LDHA	-0.321953	2.76172e-15
SBF2-AS1	ACOXL	-0.321943	2.76722e-15
PCAT6	TNFRSF1B	-0.321772	2.8677e-15
RBPMS-AS1	ELOVL6	-0.321709	2.90518e-15
ADIRF-AS1	ADSL	-0.321698	2.91185e-15
HHIP-AS1	ACLY	-0.321687	2.91893e-15
SENCR	VDAC2	-0.321676	2.92567e-15
MAGI2-AS3	HILPDA	-0.32166	2.93496e-15
LINC00551	SMPD4	-0.321652	2.93996e-15
LINC00511	HSD17B11	-0.321619	2.96051e-15
LHFPL3-AS2	CPNE1	-0.321582	2.98303e-15
ITGB2-AS1	HMGCR	-0.321559	2.9974e-15
LINC00702	PTGES3	-0.321556	2.9993e-15
LINC00511	ADCY9	-0.32149	3.04093e-15
SFTA1P	AGPS	-0.321382	3.10953e-15
LINC00467	CYP2U1	-0.321349	3.13098e-15
ITGB2-AS1	ACSL3	-0.321297	3.165e-15
FENDRR	SDHA	-0.321285	3.1731e-15
EP300-AS1	FH	-0.321272	3.18118e-15
FGF14-AS2	OCRL	-0.321227	3.21153e-15
HHIP-AS1	SMS	-0.32121	3.22289e-15
LINC00092	SRD5A1	-0.321164	3.25327e-15
SNHG3	SGMS2	-0.321138	3.27149e-15
LINC00467	PLEKHA2	-0.321117	3.28581e-15
SNHG3	SORT1	-0.3211	3.29692e-15
RBPMS-AS1	MORC2	-0.321097	3.29936e-15
SFTA1P	PRKAA2	-0.321053	3.32905e-15
LINC00511	DHCR24	-0.321035	3.34175e-15
GATA6-AS1	PPP1CB	-0.321002	3.36475e-15
SLC22A18AS	MED13L	-0.320916	3.42548e-15
LINC00551	SLC2A1	-0.320823	3.49178e-15
MAGI2-AS3	PRKAG1	-0.320823	3.49224e-15
RBPMS-AS1	NFYA	-0.320717	3.56932e-15
PCAT19	PIP4K2C	-0.320675	3.60091e-15
LINC00857	ACSS1	-0.320659	3.61249e-15
MNX1-AS1	PLEKHA2	-0.320644	3.62383e-15
LINC00511	LPCAT3	-0.320634	3.63124e-15
LHFPL3-AS2	LPGAT1	-0.320573	3.67743e-15
EP300-AS1	ALDH1B1	-0.320522	3.71663e-15
FENDRR	SRD5A1	-0.320477	3.75145e-15
MGC27382	CARM1	-0.320344	3.85631e-15
MAGI2-AS3	SMS	-0.32033	3.86715e-15
LINC00511	CYP11A1	-0.320326	3.8703e-15
LINC00472	TRAF2	-0.32029	3.89929e-15
HHIP-AS1	ALDH3B2	-0.320196	3.97603e-15
LINC00857	PHOSPHO1	-0.320151	4.01337e-15
LINC00092	FHL2	-0.32002	4.12357e-15
LHFPL3-AS2	MED20	-0.319944	4.18861e-15
SBF2-AS1	AGRP	-0.319903	4.22367e-15
MNX1-AS1	B3GALNT1	-0.31985	4.27094e-15
GATA6-AS1	TNFRSF21	-0.319812	4.30443e-15
LINC00092	APEX1	-0.319785	4.32856e-15
SYNPR-AS1	PLEKHA2	-0.319748	4.36137e-15
TMEM99	DGKH	-0.319727	4.3801e-15
RHPN1-AS1	HSD17B11	-0.319701	4.40386e-15
RBPMS-AS1	MMP1	-0.3197	4.4049e-15
LBX2-AS1	RAB14	-0.319691	4.41343e-15
LINC00968	TAZ	-0.319684	4.4194e-15
TMEM99	MTMR10	-0.31967	4.43212e-15
FGF14-AS2	UGDH	-0.319634	4.46501e-15
FGF14-AS2	CERS6	-0.319516	4.57532e-15
CLDN10-AS1	PLEKHA2	-0.319465	4.62339e-15
PITPNA-AS1	SAMD8	-0.319381	4.70474e-15
GATA6-AS1	GOT2	-0.319371	4.71387e-15
LINC00702	UGDH	-0.319229	4.85449e-15
MNX1-AS1	OSBPL1A	-0.319121	4.96342e-15
FGF14-AS2	SEC23A	-0.319021	5.06666e-15
LINC00857	FITM1	-0.319019	5.06863e-15
TBX5-AS1	ADSL	-0.319018	5.06966e-15
MGC27382	PTGES3	-0.319017	5.07018e-15
TMEM99	GNAI2	-0.319005	5.08292e-15
SFTA1P	NUDT19	-0.318988	5.10117e-15
RALY-AS1	LPL	-0.318956	5.13435e-15
RHPN1-AS1	BCHE	-0.318942	5.14954e-15
SENCR	GNPAT	-0.318936	5.15637e-15
LINC00467	PPARGC1B	-0.318884	5.21141e-15
PCAT6	AKT3	-0.318802	5.29946e-15
MAGI2-AS3	SLC2A1	-0.31877	5.33545e-15
LINC01352	TXNRD1	-0.318733	5.37566e-15
ADIRF-AS1	HILPDA	-0.318693	5.42058e-15
FENDRR	PIP4K2C	-0.318681	5.43392e-15
RALY-AS1	FABP4	-0.318659	5.45772e-15
LINC00857	COL4A3BP	-0.318581	5.5466e-15
LINC00968	PCCB	-0.318567	5.5626e-15
PCAT19	MED14	-0.318557	5.57401e-15
LINC00511	HPGDS	-0.318527	5.60786e-15
TBX5-AS1	ACOT8	-0.318447	5.70099e-15
LINC00467	PLA2G5	-0.318428	5.72389e-15
MBNL1-AS1	THEM5	-0.318369	5.79351e-15
LINC01426	PNPLA6	-0.318257	5.92765e-15
SFTA1P	GPD2	-0.31818	6.02228e-15
SLC22A18AS	CA4	-0.318136	6.0769e-15
NAV2-AS2	MBOAT7	-0.318071	6.15892e-15
SENCR	OSTC	-0.31801	6.23564e-15
LINC00472	PCCB	-0.317987	6.26572e-15
LINC00511	PPARGC1B	-0.317982	6.2713e-15
PRRT3-AS1	BMX	-0.31798	6.27491e-15
LINC00857	PTPN13	-0.317978	6.27705e-15
LINC01082	MED8	-0.317814	6.49159e-15
SBF2-AS1	AGPAT4	-0.317771	6.54949e-15
SBF2-AS1	ALOX5AP	-0.317754	6.57195e-15
LINC01355	MSMO1	-0.317715	6.62523e-15
LINC00472	SRD5A3	-0.317684	6.66747e-15
MGC27382	SGPL1	-0.317639	6.72927e-15
PITPNA-AS1	MTMR10	-0.317589	6.79739e-15
LINC00092	SGPL1	-0.317582	6.8069e-15
LINC00467	TNFRSF1B	-0.317571	6.82265e-15
ITGB2-AS1	SUCLA2	-0.317537	6.87011e-15
LHFPL3-AS2	NSDHL	-0.317434	7.01725e-15
RBPMS-AS1	TDO2	-0.317378	7.09753e-15
MAGI2-AS3	NUDT19	-0.317378	7.09836e-15
ADIRF-AS1	PPP1CA	-0.317307	7.20153e-15
SNHG3	CD36	-0.317305	7.20398e-15
HHIP-AS1	TBL1X	-0.317188	7.37933e-15
MNX1-AS1	ACACB	-0.317164	7.41537e-15
ADIRF-AS1	SLC44A1	-0.317047	7.59521e-15
LINC00472	PRDX6	-0.317041	7.60402e-15
PITPNA-AS1	ADCY9	-0.316943	7.75744e-15
CLDN10-AS1	APOA1	-0.316886	7.84942e-15
PITPNA-AS1	CEPT1	-0.316872	7.87113e-15
LINC01352	ARF1	-0.316859	7.89221e-15
LINC00968	VDAC2	-0.316789	8.00611e-15
LHFPL3-AS2	TBL1X	-0.316737	8.09173e-15
LINC00968	MED10	-0.316697	8.15659e-15
PCAT6	ACADL	-0.316624	8.28058e-15
LINC00511	PTEN	-0.316575	8.36248e-15
BANCR	SLC2A1	-0.31656	8.38899e-15
PCAT19	SMS	-0.316448	8.58152e-15
LINC00968	INPPL1	-0.316357	8.74218e-15
LINC00472	MED19	-0.316353	8.75062e-15
PCAT19	BDH1	-0.316338	8.77694e-15
LINC00857	HSDL2	-0.316336	8.78128e-15
SBF2-AS1	PCSK9	-0.31631	8.82785e-15
MBNL1-AS1	EBP	-0.31625	8.93483e-15
GATA6-AS1	SDHC	-0.316227	8.97702e-15
SFTA1P	MED8	-0.316165	9.0915e-15
LINC00342	PRKAG1	-0.316153	9.11408e-15
SENCR	HILPDA	-0.316148	9.12368e-15
LBX2-AS1	SACM1L	-0.316143	9.13174e-15
LINC01082	TRIB3	-0.316113	9.18823e-15
SENCR	PTGES3	-0.316078	9.25495e-15
LINC00857	AKT3	-0.316065	9.2795e-15
LINC00511	ADCY4	-0.316061	9.28685e-15
PCAT6	APOC1	-0.316016	9.37102e-15
FGF14-AS2	ANGPTL4	-0.315996	9.41033e-15
RHPN1-AS1	TNFAIP8L2	-0.315963	9.47389e-15
LINC00511	MYLIP	-0.315948	9.50159e-15
PITPNA-AS1	YWHAH	-0.315941	9.51578e-15
MNX1-AS1	LRP1	-0.315906	9.5846e-15
LINC00702	EBP	-0.315898	9.60013e-15
PITPNA-AS1	TNFAIP8L2	-0.315848	9.6974e-15
LINC00968	GNAS	-0.315763	9.86759e-15
LINC01082	CYP27B1	-0.315739	9.91524e-15
SNHG3	FAR2	-0.315673	1.00494e-14
LINC00472	CYP24A1	-0.315665	1.00652e-14
LINC00092	IDH1	-0.315609	1.01806e-14
PCAT6	PLA1A	-0.315555	1.02922e-14
LINC00472	NSDHL	-0.315537	1.03297e-14
PRRT3-AS1	TP53INP2	-0.315529	1.0347e-14
LHFPL3-AS2	ACOT7	-0.315518	1.03708e-14
KIFC1	ADCY8	-0.315449	1.05163e-14
LINC00968	MED19	-0.31544	1.05354e-14
HHIP-AS1	OSTC	-0.315401	1.06193e-14
RALY-AS1	NFKB1	-0.315377	1.06707e-14
LINC00551	MDH2	-0.31535	1.07307e-14
ADIRF-AS1	ORMDL2	-0.315349	1.07334e-14
LBX2-AS1	ABHD5	-0.31528	1.08831e-14
LINC00702	CPOX	-0.315259	1.09311e-14
SENCR	NDUFAB1	-0.315247	1.09578e-14
MBNL1-AS1	MBOAT7	-0.315122	1.12384e-14
LINC00467	TBXAS1	-0.315105	1.1278e-14
LINC00467	PTGS1	-0.315004	1.15113e-14
MAGI2-AS3	MED27	-0.31491	1.17319e-14
LINC00702	ACOT13	-0.314847	1.1883e-14
LINC00472	VDAC2	-0.314808	1.19765e-14
MAGI2-AS3	IDH3G	-0.314762	1.20881e-14
LHFPL3-AS2	ELOVL6	-0.314742	1.21386e-14
PCAT19	LPGAT1	-0.314725	1.21801e-14
LINC00472	LPGAT1	-0.31469	1.22661e-14
LINC01426	PCSK9	-0.31467	1.2316e-14
ADIRF-AS1	ALDH1B1	-0.314585	1.25316e-14
TBX5-AS1	SLC25A1	-0.314575	1.25571e-14
MGC27382	DECR2	-0.314572	1.25626e-14
LINC00702	CBR1	-0.314541	1.26436e-14
LINC00460	DDHD1	-0.314473	1.28182e-14
SBF2-AS1	TNFRSF1B	-0.3144	1.30086e-14
LINC01352	SDHA	-0.314363	1.31072e-14
[truncated: 48,551 more rows]
