# Supplementary material for: Prognostic signature of lipid metabolism associated LncRNAs predict prognosis and treatment of lung adenocarcinoma
Source: Front Oncol. 2022 Nov 1;12:986367. doi: 10.3389/fonc.2022.986367 (PMC9664164; doi:10.3389/fonc.2022.986367)
Supplement: Supplementary file 1 [file DataSheet_1.zip › supplementary table/supplementary table3.GEO correlation analysis.xlsx]

## Sheet: GEO脂代谢.correlation
gene	circRNAs	cor	p.value
ADIRF-AS1	id	NA	NA
LINC00511	SACM1L	-0.734021	6.86385e-43
LINC00968	LDHA	-0.733971	6.99881e-43
LINC00968	ALDOA	-0.723021	4.49746e-41
LINC00472	ALDOA	-0.71893	2.02493e-40
LINC00511	ACOXL	-0.714403	1.03744e-39
LINC00968	SLC2A1	-0.712819	1.82381e-39
LINC00968	MIF	-0.703133	5.29402e-38
LINC00472	MIF	-0.684161	2.65602e-35
TBX5-AS1	LDHA	-0.672696	9.09635e-34
LINC00968	SGPL1	-0.672012	1.11734e-33
LINC00511	ADH1B	-0.670967	1.52836e-33
LINC00511	INMT	-0.668717	2.9876e-33
KIFC1	ADH1B	-0.668232	3.44967e-33
LINC00511	AOC3	-0.659111	4.89915e-32
KIFC1	INMT	-0.656061	1.1657e-31
TBX5-AS1	SGPL1	-0.653869	2.16028e-31
TBX5-AS1	ALDOA	-0.653491	2.40096e-31
LHFPL3-AS2	SLC2A1	-0.64743	1.28394e-30
KIFC1	AOC3	-0.643527	3.70486e-30
PCAT19	ALDOA	-0.643495	3.73719e-30
LINC00472	HSD3B7	-0.642143	5.37489e-30
TBX5-AS1	SLC2A1	-0.6402	9.03418e-30
LINC00511	LPL	-0.637337	1.92797e-29
SBF2-AS1	ADH1B	-0.631812	8.14347e-29
LINC00511	RORA	-0.630921	1.0247e-28
LINC00511	ACADSB	-0.630779	1.06278e-28
LINC00511	ADRB2	-0.62717	2.6722e-28
LINC00472	SGPL1	-0.625493	4.08438e-28
LHFPL3-AS2	FHL2	-0.623241	7.19249e-28
LHFPL3-AS2	H2AFZ	-0.623194	7.27859e-28
KIFC1	CYP2U1	-0.622482	8.69532e-28
LINC00472	ORMDL2	-0.619086	2.0188e-27
TBX5-AS1	KPNB1	-0.617854	2.73318e-27
LINC00472	LDHA	-0.616763	3.57087e-27
LINC00472	MED8	-0.615192	5.2363e-27
LINC00511	MAOA	-0.614566	6.09645e-27
LINC00472	SRD5A3	-0.61453	6.15032e-27
LINC00511	NPR1	-0.61359	7.722e-27
LINC00968	PAFAH1B3	-0.613234	8.4144e-27
KIFC1	RORA	-0.612009	1.13032e-26
KIFC1	BCHE	-0.611936	1.15042e-26
LHFPL3-AS2	GPX8	-0.611779	1.1947e-26
LINC00511	ACACB	-0.611779	1.1947e-26
SBF2-AS1	SACM1L	-0.608253	2.77148e-26
SFTA1P	SLC2A1	-0.607218	3.54102e-26
SBF2-AS1	INMT	-0.60652	4.17524e-26
KIFC1	GPX3	-0.605554	5.24054e-26
SBF2-AS1	ACACB	-0.60359	8.30057e-26
TBX5-AS1	MIF	-0.602243	1.1357e-25
KIFC1	ACACB	-0.602162	1.15716e-25
LINC00968	SRD5A3	-0.599079	2.35807e-25
LINC00472	GNAI3	-0.598194	2.88862e-25
LINC00472	SLC2A1	-0.598039	2.99278e-25
LINC00472	MDH2	-0.595083	5.86527e-25
SBF2-AS1	BCHE	-0.594012	7.47225e-25
LINC00472	HSD17B10	-0.593756	7.91548e-25
SBF2-AS1	PAFAH1B1	-0.593303	8.76578e-25
FGF14-AS2	MED8	-0.591951	1.18743e-24
SBF2-AS1	AOC3	-0.591795	1.22975e-24
KIFC1	SORBS1	-0.590353	1.69699e-24
LINC00511	HSDL2	-0.590251	1.73581e-24
KIFC1	HMGCLL1	-0.58995	1.85628e-24
SBF2-AS1	SORBS1	-0.589714	1.95602e-24
GATA6-AS1	SGPL1	-0.588828	2.38142e-24
LINC00511	CAV1	-0.58821	2.73019e-24
LINC00968	PTGES2	-0.587934	2.90222e-24
PCAT19	LDHA	-0.587514	3.18414e-24
LHFPL3-AS2	GNAI3	-0.586791	3.73399e-24
TBX5-AS1	RAN	-0.586767	3.75324e-24
LINC00968	CYP27B1	-0.586483	3.99489e-24
LINC00511	FABP4	-0.586102	4.34387e-24
LINC00968	HILPDA	-0.583399	7.84184e-24
GATA6-AS1	SLC2A1	-0.582991	8.56868e-24
MBNL1-AS1	SGPL1	-0.581937	1.07671e-23
PCAT19	MIF	-0.581631	1.15045e-23
LINC00857	RORA	-0.580915	1.34271e-23
LINC00968	MDH2	-0.579085	1.98974e-23
SBF2-AS1	NPR1	-0.578205	2.40207e-23
LINC00472	PAFAH1B3	-0.57782	2.60801e-23
LINC00968	CSNK2A1	-0.575572	4.20475e-23
FGF14-AS2	ALDOA	-0.575301	4.45354e-23
LINC00511	ACADL	-0.574632	5.12972e-23
PCAT6	ADH1B	-0.574536	5.23371e-23
LINC00968	ORMDL2	-0.574374	5.41657e-23
LINC00968	KPNB1	-0.574368	5.42302e-23
EP300-AS1	SLC2A1	-0.572605	7.85564e-23
SBF2-AS1	ACOXL	-0.571506	9.88544e-23
LINC00968	SRD5A1	-0.571386	1.01364e-22
LINC00511	GPX3	-0.571291	1.03396e-22
LINC00467	NCOA1	-0.571055	1.08617e-22
LINC00511	CYP4B1	-0.570516	1.21528e-22
LINC00511	MTMR10	-0.570018	1.34768e-22
LHFPL3-AS2	HILPDA	-0.569583	1.47513e-22
LINC00511	MYLIP	-0.568833	1.72297e-22
SFTA1P	HILPDA	-0.568114	1.99899e-22
LINC00968	MBOAT7	-0.56716	2.43345e-22
LINC00857	INMT	-0.567054	2.48689e-22
TBX5-AS1	PAFAH1B3	-0.565783	3.22813e-22
FGF14-AS2	ORMDL2	-0.565176	3.6549e-22
LINC00511	HMGCLL1	-0.564742	3.99399e-22
LINC00472	RAN	-0.564651	4.06824e-22
LINC00472	NSDHL	-0.562726	6.01709e-22
LINC00511	BCHE	-0.562659	6.10022e-22
SFTA1P	SYNJ2	-0.562576	6.2037e-22
LINC00968	GNAI3	-0.561621	7.52449e-22
LINC00968	RAN	-0.56106	8.42611e-22
FGF14-AS2	CTSA	-0.560989	8.54742e-22
LINC00857	ADH1B	-0.560868	8.75958e-22
LINC00472	NDUFAB1	-0.560703	9.05446e-22
GATA6-AS1	SRD5A3	-0.560403	9.61751e-22
LINC00511	SORBS1	-0.560291	9.83661e-22
SBF2-AS1	RORA	-0.560055	1.03147e-21
KIFC1	PAFAH1B1	-0.559953	1.05289e-21
LINC00511	ESYT3	-0.559941	1.05545e-21
PCAT19	VDR	-0.559877	1.06903e-21
FGF14-AS2	SGPL1	-0.559512	1.15028e-21
LINC00472	IL4I1	-0.559187	1.22764e-21
LINC00511	CYP2U1	-0.559093	1.25084e-21
SFTA1P	GPX8	-0.558686	1.35697e-21
LINC00467	PRKD3	-0.558183	1.50064e-21
KIFC1	LEPR	-0.557306	1.78695e-21
LINC00702	ACOT13	-0.557293	1.79154e-21
LINC00968	MED19	-0.556902	1.93638e-21
LINC00472	CTSA	-0.55689	1.94135e-21
LINC00511	ADCY9	-0.556545	2.0787e-21
LINC00511	PIK3C2A	-0.556286	2.18855e-21
SFTA1P	SLC44A1	-0.556139	2.25314e-21
GATA6-AS1	GNAI3	-0.555865	2.37887e-21
LINC00472	HILPDA	-0.555023	2.80961e-21
LINC00968	HSD17B10	-0.554467	3.13546e-21
LHFPL3-AS2	SYNJ2	-0.554336	3.21771e-21
PCAT6	INMT	-0.553581	3.73328e-21
KIFC1	ADH1A	-0.5524	4.70555e-21
LINC00467	NFYB	-0.55223	4.86557e-21
GATA6-AS1	FHL2	-0.552225	4.87018e-21
FENDRR	ALDOA	-0.551764	5.32868e-21
PCAT19	MED8	-0.551011	6.17267e-21
TBX5-AS1	SRD5A3	-0.550887	6.32276e-21
LHFPL3-AS2	GPD2	-0.550697	6.56133e-21
LINC00968	DHCR7	-0.550184	7.24917e-21
LINC00968	MED8	-0.549728	7.92058e-21
LINC00472	MBOAT7	-0.549568	8.17087e-21
TBX5-AS1	PTS	-0.549386	8.46455e-21
TBX5-AS1	ALDH3B2	-0.548326	1.03908e-20
LINC00511	ACSS3	-0.547555	1.20556e-20
LINC00702	SGPL1	-0.546883	1.37201e-20
GATA6-AS1	HILPDA	-0.545916	1.65152e-20
PCAT19	MDH2	-0.545868	1.66689e-20
FGF14-AS2	GBA	-0.544833	2.03162e-20
KIFC1	NPR1	-0.544457	2.18252e-20
LINC00511	ADRB1	-0.544201	2.29175e-20
LINC00968	VDR	-0.543311	2.71434e-20
LINC00467	FABP4	-0.542213	3.34223e-20
TBX5-AS1	GNAI3	-0.541701	3.68177e-20
LINC00472	OSTC	-0.541292	3.97761e-20
PCAT6	AOC3	-0.541024	4.18344e-20
MAGI2-AS3	ACOT13	-0.540765	4.39238e-20
LINC00472	AKR1A1	-0.540629	4.50647e-20
LINC00968	IL4I1	-0.540453	4.65866e-20
TBX5-AS1	MDH2	-0.540377	4.72552e-20
LINC00968	PTS	-0.540095	4.9821e-20
LINC00702	CYP27B1	-0.539801	5.26508e-20
LINC00511	HSD17B6	-0.539725	5.34129e-20
KIFC1	SERINC1	-0.539352	5.72761e-20
TMEM99	JAK2	-0.539331	5.75015e-20
LINC00702	MIF	-0.539094	6.01206e-20
LINC00511	NPY1R	-0.538661	6.51923e-20
LHFPL3-AS2	SGPL1	-0.538261	7.02489e-20
SFTA1P	FHL2	-0.537416	8.2233e-20
MBNL1-AS1	SLC2A1	-0.537399	8.24926e-20
SFTA1P	GNAI3	-0.537356	8.31638e-20
PCAT6	ACACB	-0.537273	8.44464e-20
LINC00857	CYP2U1	-0.537223	8.52354e-20
PCAT19	SRD5A1	-0.536312	1.00968e-19
LINC00472	ACOT13	-0.535637	1.14414e-19
KIFC1	CYP4B1	-0.535421	1.1908e-19
LINC00857	AOC3	-0.534959	1.29692e-19
EP300-AS1	HILPDA	-0.534849	1.32364e-19
GATA6-AS1	MIF	-0.534395	1.43923e-19
GATA6-AS1	ALDOA	-0.53386	1.58833e-19
PCAT6	BCHE	-0.533699	1.6359e-19
LINC00472	GPD2	-0.533615	1.66156e-19
LHFPL3-AS2	CYP24A1	-0.533317	1.75491e-19
TBX5-AS1	ORMDL2	-0.533187	1.79723e-19
SBF2-AS1	CAV1	-0.532685	1.97067e-19
TBX5-AS1	TNFRSF21	-0.532469	2.05024e-19
LINC00472	LYPLA2	-0.53237	2.08781e-19
LINC00968	HSD3B7	-0.532171	2.1653e-19
SFTA1P	SGPL1	-0.532148	2.17426e-19
LHFPL3-AS2	ANGPTL4	-0.531932	2.26189e-19
PCAT6	CD36	-0.531819	2.30938e-19
PCAT6	MTMR10	-0.531804	2.31551e-19
LINC00511	CD36	-0.531384	2.5001e-19
LINC00467	RORA	-0.529849	3.30596e-19
FGF14-AS2	MIF	-0.529661	3.42112e-19
LINC00511	PTGDS	-0.529275	3.66926e-19
GATA6-AS1	H2AFZ	-0.529127	3.76865e-19
TBX5-AS1	SRD5A1	-0.528085	4.55032e-19
LHFPL3-AS2	ELOVL6	-0.527692	4.88426e-19
PCAT6	PDE3B	-0.527648	4.92346e-19
LINC00968	OSTC	-0.527485	5.07007e-19
LINC00472	MED20	-0.527342	5.20206e-19
LHFPL3-AS2	TNFRSF21	-0.526894	5.63899e-19
FGF14-AS2	SRD5A3	-0.526718	5.82081e-19
KIFC1	ADRB2	-0.526543	6.00664e-19
FGF14-AS2	IL4I1	-0.526494	6.05904e-19
TBX5-AS1	DHCR7	-0.526442	6.11631e-19
LINC00467	ADH1B	-0.526061	6.5494e-19
EP300-AS1	SYNJ2	-0.52533	7.46571e-19
GATA6-AS1	PAFAH1B3	-0.525187	7.65867e-19
KIFC1	MTMR10	-0.52517	7.68188e-19
LINC00467	CAV1	-0.524324	8.93507e-19
TBX5-AS1	CYP27B1	-0.523139	1.10325e-18
LINC00467	CYP2U1	-0.522594	1.21525e-18
TBX5-AS1	PTGES2	-0.522456	1.2453e-18
LINC00472	PTS	-0.521859	1.38419e-18
KIFC1	ACADSB	-0.521443	1.48957e-18
TMEM99	PLEKHA2	-0.520957	1.62321e-18
LHFPL3-AS2	MTMR2	-0.520634	1.71811e-18
TBX5-AS1	MED8	-0.520194	1.8565e-18
PCAT19	SGPP2	-0.520036	1.9088e-18
TBX5-AS1	HSD17B10	-0.519982	1.92701e-18
LINC00467	PDE3B	-0.51989	1.95838e-18
LINC00857	ACACB	-0.519721	2.01749e-18
GATA6-AS1	PLIN3	-0.519485	2.10289e-18
TBX5-AS1	HILPDA	-0.51939	2.13798e-18
PCAT6	CAV1	-0.519223	2.20177e-18
TBX5-AS1	H2AFZ	-0.519098	2.25021e-18
LINC00467	AOC3	-0.519068	2.26232e-18
PCAT19	MORC2	-0.519001	2.289e-18
LINC00857	NPR1	-0.518685	2.41922e-18
GATA6-AS1	GPX8	-0.518637	2.43978e-18
LINC00511	PLA2G1B	-0.51856	2.47269e-18
FGF14-AS2	SLC2A1	-0.51853	2.48562e-18
SBF2-AS1	MTMR10	-0.518406	2.54018e-18
EP300-AS1	FHL2	-0.518105	2.6776e-18
PCAT19	SLC2A1	-0.517635	2.90649e-18
MBNL1-AS1	MIF	-0.51756	2.94433e-18
SFTA1P	IL4I1	-0.516423	3.58885e-18
PCAT19	ACP6	-0.516305	3.66296e-18
LINC00968	ALDH3B2	-0.516258	3.69334e-18
LINC00968	VDAC1	-0.515825	3.98139e-18
LINC00472	SC5D	-0.515324	4.34205e-18
EP300-AS1	ALDOA	-0.514951	4.63163e-18
LINC00511	SERINC1	-0.514913	4.66206e-18
SBF2-AS1	HMGCLL1	-0.514885	4.68485e-18
LINC00511	PAFAH1B1	-0.514247	5.23079e-18
LINC00968	SYNJ2	-0.514039	5.42175e-18
TBX5-AS1	MBOAT7	-0.513812	5.63753e-18
LINC00472	G6PC3	-0.51354	5.90825e-18
FGF14-AS2	MDH2	-0.51306	6.41614e-18
LINC00511	OSBPL1A	-0.512858	6.64302e-18
PCAT6	PPARGC1A	-0.512275	7.34142e-18
LINC00467	PTEN	-0.512021	7.66778e-18
LHFPL3-AS2	SEC23A	-0.511944	7.77004e-18
SBF2-AS1	PLEKHA1	-0.511722	8.07043e-18
FENDRR	LDHA	-0.511341	8.61396e-18
LINC00467	PRKG1	-0.511331	8.62821e-18
PCAT6	FABP4	-0.511002	9.12657e-18
FGF14-AS2	LDHA	-0.510948	9.21107e-18
SFTA1P	LPGAT1	-0.510719	9.57783e-18
LINC00857	HMGCLL1	-0.510527	9.89754e-18
FENDRR	MIF	-0.510331	1.02333e-17
LINC00968	SEC24D	-0.509628	1.15328e-17
LINC00702	SRD5A3	-0.509184	1.24343e-17
LINC00702	LDHA	-0.508922	1.30009e-17
MAGI2-AS3	MED8	-0.508729	1.34323e-17
PCAT19	GGPS1	-0.508652	1.36076e-17
EP300-AS1	GNAI3	-0.508615	1.36933e-17
LINC00968	ECHS1	-0.508236	1.45999e-17
TBX5-AS1	ECHS1	-0.508109	1.49177e-17
LINC00467	INMT	-0.508102	1.4936e-17
SBF2-AS1	CYP2U1	-0.508028	1.51244e-17
GATA6-AS1	IL4I1	-0.507384	1.68615e-17
TBX5-AS1	LPGAT1	-0.507243	1.72674e-17
LINC00460	PIP5K1B	-0.507138	1.7575e-17
LINC00511	PDE3B	-0.506752	1.87557e-17
LINC00968	PTGES	-0.506635	1.91282e-17
SBF2-AS1	HSDL2	-0.506373	1.99896e-17
LINC00511	CA4	-0.506149	2.07538e-17
LINC00467	AKT3	-0.506086	2.09769e-17
SBF2-AS1	ACADL	-0.504246	2.85421e-17
PCAT6	GPX3	-0.504234	2.85997e-17
LHFPL3-AS2	PLIN3	-0.503964	2.99176e-17
LINC00702	MED8	-0.503826	3.06131e-17
FGF14-AS2	PTS	-0.503718	3.11692e-17
LINC00472	PTGES2	-0.503475	3.24589e-17
GATA6-AS1	HSD3B7	-0.503338	3.32078e-17
FENDRR	MED8	-0.503127	3.43953e-17
PCAT6	NCOA1	-0.502826	3.61579e-17
LINC00968	TNFRSF21	-0.502745	3.66502e-17
PCAT19	PAFAH1B3	-0.502611	3.74737e-17
LINC00702	ALDOA	-0.502233	3.98942e-17
LINC00472	VDR	-0.502085	4.08873e-17
LINC00472	GBA	-0.501408	4.57373e-17
LINC00472	GSTZ1	-0.501345	4.62153e-17
LINC00472	PCCB	-0.501261	4.68664e-17
PCAT19	SRD5A3	-0.501169	4.75773e-17
SFTA1P	SPHK1	-0.501168	4.759e-17
LINC00472	CSNK2A1	-0.500903	4.97208e-17
LINC00968	LPGAT1	-0.500902	4.97274e-17
LINC00968	GPD2	-0.500592	5.23333e-17
LINC00857	BCHE	-0.50041	5.39291e-17
LINC00472	CSNK2B	-0.500122	5.65549e-17
LINC00968	FA2H	-0.499618	6.14428e-17
LINC00467	BCHE	-0.499441	6.32516e-17
KIFC1	CAV1	-0.498592	7.27035e-17
LINC00857	ACOXL	-0.498417	7.48267e-17
LINC00472	SRD5A1	-0.498026	7.97705e-17
MAGI2-AS3	DGAT1	-0.497266	9.03163e-17
SBF2-AS1	CYP4B1	-0.496393	1.04119e-16
EP300-AS1	IL4I1	-0.496354	1.04776e-16
LINC00472	MED19	-0.496253	1.06507e-16
LINC00511	PRKCQ	-0.495404	1.22247e-16
LINC00702	GPD2	-0.495177	1.26835e-16
LINC00968	NSDHL	-0.494992	1.30702e-16
KIFC1	CHD9	-0.4949	1.32661e-16
LINC00467	PIKFYVE	-0.494304	1.46077e-16
LINC00472	NFKBIE	-0.494129	1.50263e-16
LINC00472	PLIN3	-0.494098	1.51028e-16
GATA6-AS1	RAN	-0.494046	1.52291e-16
TBX5-AS1	IL4I1	-0.493778	1.59032e-16
LINC00968	AACS	-0.493759	1.59509e-16
SFTA1P	H2AFZ	-0.493583	1.64114e-16
LINC00968	G6PC3	-0.493504	1.66217e-16
GATA6-AS1	MBOAT7	-0.493119	1.76835e-16
LINC00460	NCOA1	-0.493068	1.78286e-16
SBF2-AS1	PLA2G1B	-0.492558	1.93529e-16
PCAT6	HMGCLL1	-0.492235	2.03839e-16
LINC00968	H2AFZ	-0.492039	2.10346e-16
LHFPL3-AS2	HSD3B7	-0.491682	2.22737e-16
EP300-AS1	GPX8	-0.491655	2.23688e-16
SBF2-AS1	LEPR	-0.491433	2.318e-16
LINC00472	DHCR7	-0.491281	2.3749e-16
LINC00472	VDAC1	-0.491065	2.45838e-16
FGF14-AS2	CYP27B1	-0.491013	2.47906e-16
LINC00511	GPD1L	-0.490907	2.52125e-16
LHFPL3-AS2	MIF	-0.490438	2.71736e-16
TBX5-AS1	ACOT13	-0.49034	2.75997e-16
LINC00472	PTGES	-0.490315	2.77099e-16
LINC00511	LEPR	-0.490066	2.8836e-16
LINC00511	UGT2B4	-0.490039	2.89584e-16
LINC00511	PLEKHA1	-0.489845	2.98647e-16
LINC00472	SEC24D	-0.489702	3.05547e-16
LINC00460	PDE3B	-0.489617	3.0973e-16
TBX5-AS1	FH	-0.48945	3.18061e-16
FGF14-AS2	LYPLA2	-0.489185	3.31714e-16
LINC00511	ALDH2	-0.489068	3.3793e-16
PCAT6	OSBPL1A	-0.488867	3.48918e-16
MBNL1-AS1	SRD5A3	-0.488599	3.64052e-16
LINC00511	PIKFYVE	-0.488454	3.72524e-16
LINC00702	OSTC	-0.488432	3.73859e-16
LINC00857	MAPK10	-0.488392	3.76206e-16
MAGI2-AS3	FH	-0.488253	3.84611e-16
GATA6-AS1	LDHA	-0.488121	3.92699e-16
LINC00968	GOT2	-0.487365	4.42578e-16
TBX5-AS1	EBP	-0.48718	4.55725e-16
TBX5-AS1	MMP1	-0.48706	4.64446e-16
LINC00511	RXRA	-0.48684	4.8079e-16
MBNL1-AS1	LDHA	-0.486778	4.85518e-16
PCAT19	METAP1	-0.486745	4.88054e-16
LINC00472	H2AFZ	-0.486427	5.13161e-16
LINC00968	MMP1	-0.486366	5.18069e-16
LHFPL3-AS2	SPHK1	-0.486133	5.37415e-16
PCAT6	SERINC1	-0.48611	5.39395e-16
TBX5-AS1	ESRRA	-0.485688	5.76425e-16
LINC00702	ORMDL2	-0.485649	5.79939e-16
LHFPL3-AS2	RAN	-0.485501	5.93604e-16
LINC00472	MDH1	-0.48503	6.39099e-16
LINC00968	PIK3R2	-0.484945	6.47633e-16
GATA6-AS1	CBR3	-0.484882	6.54128e-16
KIFC1	MAPK10	-0.484875	6.54789e-16
LINC00472	SEC24A	-0.484559	6.88003e-16
LINC00702	OXSM	-0.484093	7.40006e-16
EP300-AS1	LDHA	-0.484063	7.43463e-16
LINC00467	LEPR	-0.483982	7.5298e-16
LINC00702	LYPLA2	-0.483907	7.61848e-16
SBF2-AS1	ADRB1	-0.483845	7.69269e-16
SBF2-AS1	ACSS3	-0.483716	7.84914e-16
TMEM99	MTMR9	-0.483656	7.92355e-16
LINC00472	ECHS1	-0.483606	7.98458e-16
EP300-AS1	SEC24A	-0.483469	8.15812e-16
KIFC1	SACM1L	-0.483052	8.70556e-16
LINC00968	EBP	-0.482659	9.25405e-16
LHFPL3-AS2	MBOAT7	-0.482632	9.29358e-16
FGF14-AS2	CSNK2A1	-0.48252	9.45692e-16
PCAT19	PCCB	-0.481899	1.0414e-15
MAGI2-AS3	DHCR7	-0.481855	1.04858e-15
LINC00968	PLEKHA8	-0.481776	1.06151e-15
PCAT6	LEPR	-0.481627	1.08634e-15
TBX5-AS1	CARM1	-0.481471	1.11285e-15
LINC00702	PAFAH1B3	-0.481396	1.12585e-15
TBX5-AS1	HSD3B7	-0.480939	1.20839e-15
PCAT19	GNPAT	-0.480932	1.20974e-15
TBX5-AS1	SGPP2	-0.480918	1.21231e-15
TBX5-AS1	GPD2	-0.480671	1.25959e-15
LINC00472	EBP	-0.480661	1.26147e-15
LINC00968	GNPAT	-0.480613	1.27078e-15
TBX5-AS1	CSNK2A1	-0.480597	1.27395e-15
PCAT19	AGK	-0.480511	1.29104e-15
LINC00702	PCCB	-0.480449	1.30347e-15
FGF14-AS2	MED20	-0.480357	1.3221e-15
KIFC1	ACOXL	-0.480313	1.33118e-15
LINC00968	CARM1	-0.48004	1.38833e-15
LINC00968	LYPLA2	-0.479948	1.40831e-15
SBF2-AS1	ADH1A	-0.479627	1.47968e-15
SBF2-AS1	ACADSB	-0.479261	1.56542e-15
PCAT19	ACOT13	-0.478941	1.64437e-15
LINC00968	NFKBIE	-0.478925	1.64845e-15
MAGI2-AS3	BPHL	-0.478909	1.65233e-15
GATA6-AS1	LPGAT1	-0.478461	1.77004e-15
LINC00857	PAFAH1B1	-0.478428	1.77904e-15
LINC00472	SGPP2	-0.478409	1.78433e-15
LINC00857	RGL1	-0.478097	1.87174e-15
GATA6-AS1	GPD2	-0.477645	2.0057e-15
LBX2-AS1	RORA	-0.477279	2.12115e-15
KIFC1	PTGDS	-0.477246	2.13216e-15
LINC00968	PLIN3	-0.477213	2.14269e-15
TBX5-AS1	MED19	-0.47695	2.23044e-15
LINC00467	PTGDS	-0.476869	2.25833e-15
LINC00472	PIK3R2	-0.476772	2.2922e-15
PCAT6	RORA	-0.476699	2.31771e-15
LINC00702	ARF1	-0.476531	2.37803e-15
TMEM99	DGKH	-0.476455	2.40566e-15
LHFPL3-AS2	PTS	-0.476331	2.4516e-15
LHFPL3-AS2	ALDOA	-0.476186	2.50639e-15
LINC00511	ACAT1	-0.476173	2.51132e-15
LINC00467	ADCY4	-0.475973	2.58892e-15
LINC00511	MFSD2A	-0.475827	2.64703e-15
LINC00472	IDH1	-0.475592	2.74315e-15
SBF2-AS1	MAOA	-0.475474	2.79299e-15
FGF14-AS2	MBOAT7	-0.475446	2.80499e-15
TMEM99	AGPAT4	-0.475025	2.99003e-15
LINC00472	CYP27B1	-0.474964	3.01758e-15
PCAT19	SEC24D	-0.474872	3.0603e-15
LINC00702	SRD5A1	-0.474773	3.10627e-15
KIFC1	MAOA	-0.474687	3.14715e-15
PCAT6	FAR2	-0.47461	3.18388e-15
TBX5-AS1	NSDHL	-0.474315	3.32976e-15
PCAT6	PAFAH1B1	-0.473703	3.65252e-15
LINC00857	NPY1R	-0.473673	3.66901e-15
LINC00968	TRADD	-0.473583	3.71938e-15
GATA6-AS1	PTS	-0.473515	3.7576e-15
LINC00472	FHL2	-0.473393	3.82728e-15
LINC00511	GPD1	-0.47326	3.90486e-15
LINC00511	DPEP2	-0.473094	4.00387e-15
LINC00467	PIK3R1	-0.472918	4.11134e-15
PCAT6	ALDH1A1	-0.472835	4.16309e-15
SBF2-AS1	SLC27A3	-0.472702	4.24732e-15
TBX5-AS1	VDAC1	-0.472701	4.24835e-15
EP300-AS1	CTSA	-0.472457	4.4069e-15
AFAP1-AS1	PPARGC1A	-0.472331	4.49159e-15
KIFC1	PIK3R1	-0.47229	4.5189e-15
MAGI2-AS3	VDAC1	-0.472268	4.53426e-15
TMEM99	NCOA1	-0.472014	4.71064e-15
ADIRF-AS1	OSTC	-0.47185	4.82844e-15
FGF14-AS2	OSTC	-0.471742	4.90737e-15
TBX5-AS1	PTGES	-0.471712	4.92939e-15
GATA6-AS1	KPNB1	-0.471647	4.97733e-15
GATA6-AS1	CYP24A1	-0.471559	5.04337e-15
PCAT6	SP1	-0.470557	5.86063e-15
GATA6-AS1	RAP1GDS1	-0.470396	6.00286e-15
GATA6-AS1	HSD17B10	-0.470365	6.03112e-15
SBF2-AS1	CA4	-0.470001	6.36761e-15
SFTA1P	TDO2	-0.469907	6.45786e-15
SBF2-AS1	ADCY4	-0.46984	6.52265e-15
SFTA1P	RAN	-0.469397	6.96827e-15
MAGI2-AS3	ARF1	-0.469334	7.03384e-15
SFTA1P	KPNB1	-0.468668	7.76622e-15
PCAT19	CSNK2A1	-0.46854	7.91553e-15
LINC00968	NDUFAB1	-0.468528	7.92881e-15
LINC00511	SLC27A3	-0.468462	8.00799e-15
LINC00460	MTMR10	-0.468395	8.08697e-15
KIFC1	ADCY9	-0.468192	8.3355e-15
LINC00511	PLA2G4F	-0.468185	8.34348e-15
PCAT19	SGPL1	-0.467872	8.74061e-15
LINC00472	PPP1CA	-0.467506	9.22642e-15
SLC22A18AS	PDE3B	-0.467342	9.45372e-15
LINC00511	PIK3R1	-0.467278	9.54321e-15
PCAT19	HSD17B10	-0.467235	9.60486e-15
LINC00702	SLC2A1	-0.467074	9.83541e-15
LINC00702	PI4K2B	-0.467023	9.9107e-15
KIFC1	NCOA1	-0.466735	1.03411e-14
LINC00467	MTMR10	-0.466731	1.03473e-14
FGF14-AS2	PCCB	-0.4665	1.07055e-14
SBF2-AS1	PDE3B	-0.466439	1.08027e-14
SBF2-AS1	GPX3	-0.465851	1.17814e-14
LINC00857	SACM1L	-0.465819	1.18361e-14
PCAT6	NPR1	-0.465659	1.21189e-14
LHFPL3-AS2	SRD5A3	-0.465648	1.2139e-14
GATA6-AS1	PTGES	-0.465315	1.27466e-14
MAGI2-AS3	EBP	-0.465061	1.32327e-14
LINC00968	SGPP2	-0.464866	1.36172e-14
LINC00472	GPX1	-0.464691	1.39695e-14
PCAT19	NSDHL	-0.464485	1.43987e-14
TMEM99	TNFRSF1B	-0.464413	1.45527e-14
LINC00968	ACP6	-0.464268	1.48636e-14
FGF14-AS2	ECHS1	-0.464241	1.49234e-14
LINC00702	ACOX1	-0.464186	1.50437e-14
AFAP1-AS1	PLEKHA2	-0.464163	1.50935e-14
SBF2-AS1	PPARGC1A	-0.463815	1.58826e-14
SFTA1P	VDAC1	-0.463332	1.7046e-14
LINC00968	MED20	-0.463284	1.71648e-14
TMEM99	ADCY4	-0.463227	1.73088e-14
LHFPL3-AS2	IL4I1	-0.463199	1.73782e-14
LHFPL3-AS2	LDHA	-0.46319	1.74028e-14
FENDRR	ORMDL2	-0.463149	1.75075e-14
PCAT19	SC5D	-0.463104	1.76212e-14
LINC00702	DHCR7	-0.462712	1.86594e-14
LINC00511	COL4A3BP	-0.462642	1.88511e-14
LINC00511	NCOA1	-0.462584	1.90112e-14
LINC00968	ACOT13	-0.462495	1.92583e-14
LINC00968	ARF1	-0.462405	1.95132e-14
MAGI2-AS3	GGPS1	-0.462295	1.98271e-14
LINC00467	CD36	-0.462247	1.99648e-14
SBF2-AS1	PIK3C2A	-0.462227	2.00234e-14
FENDRR	IL4I1	-0.462189	2.01341e-14
LINC00511	CYP2B6	-0.462104	2.03859e-14
RBPMS-AS1	SYNJ2	-0.461632	2.18347e-14
LINC00472	CERS6	-0.461311	2.28756e-14
TBX5-AS1	FA2H	-0.461247	2.30879e-14
SBF2-AS1	PRKCQ	-0.461243	2.31014e-14
GATA6-AS1	MDH2	-0.461087	2.36285e-14
LHFPL3-AS2	KPNB1	-0.460998	2.39369e-14
TBX5-AS1	LYPLA2	-0.460958	2.40771e-14
LINC00702	PTS	-0.460707	2.49675e-14
PCAT19	MED19	-0.460678	2.50727e-14
FGF14-AS2	ACOT13	-0.460557	2.55154e-14
LINC00472	RAP1GDS1	-0.460087	2.73097e-14
SNHG3	GPX3	-0.459964	2.78007e-14
MAGI2-AS3	MED20	-0.459948	2.78655e-14
LINC00472	KPNB1	-0.459944	2.78817e-14
FENDRR	SLC2A1	-0.459923	2.7963e-14
LINC00857	GPX3	-0.45971	2.88388e-14
SBF2-AS1	FABP4	-0.45967	2.90036e-14
SFTA1P	LDHA	-0.459566	2.94421e-14
PCAT19	FH	-0.459529	2.96e-14
EP300-AS1	SGPL1	-0.459362	3.03243e-14
PCAT19	ORMDL2	-0.459256	3.07894e-14
GATA6-AS1	SYNJ2	-0.45918	3.11274e-14
LINC00472	CBR3	-0.458809	3.28383e-14
RALY-AS1	AGPAT4	-0.458693	3.33913e-14
MAGI2-AS3	SRD5A3	-0.45868	3.34494e-14
LINC00467	PLA2G5	-0.458624	3.3722e-14
LINC00467	PAFAH1B1	-0.458615	3.3765e-14
LINC00472	TRADD	-0.45856	3.40362e-14
KIFC1	ALDH1A1	-0.458277	3.54446e-14
KIFC1	FABP4	-0.458222	3.57289e-14
PCAT19	GBA	-0.458194	3.58698e-14
MAGI2-AS3	SGPL1	-0.45817	3.59946e-14
FGF14-AS2	ARF1	-0.458072	3.65064e-14
LINC00460	RORA	-0.457911	3.73566e-14
SFTA1P	PPP1CC	-0.457901	3.74128e-14
GATA6-AS1	ALDH3B2	-0.45772	3.83989e-14
FENDRR	OSTC	-0.457478	3.97532e-14
KIFC1	ACADL	-0.457214	4.12826e-14
PCAT19	TM7SF2	-0.456929	4.3003e-14
LINC00968	CTSA	-0.456744	4.41531e-14
MBNL1-AS1	PAFAH1B3	-0.456538	4.54744e-14
RALY-AS1	RORA	-0.456498	4.57316e-14
PCAT19	PTS	-0.456386	4.64692e-14
LINC00968	SLC44A1	-0.456269	4.7251e-14
FGF14-AS2	PLEKHA8	-0.456073	4.85956e-14
PCAT19	DHCR7	-0.455926	4.96229e-14
MAGI2-AS3	ESRRA	-0.455911	4.97314e-14
PCAT6	ADCY4	-0.455484	5.28518e-14
SFTA1P	SEC23A	-0.455387	5.35845e-14
PCAT6	PIKFYVE	-0.455384	5.36029e-14
SLC22A18AS	NCOA1	-0.455218	5.48906e-14
PCAT19	LYPLA2	-0.45518	5.51808e-14
FENDRR	PCCB	-0.455111	5.57274e-14
SBF2-AS1	CD36	-0.455094	5.58617e-14
TBX5-AS1	IDH1	-0.45492	5.72613e-14
TBX5-AS1	GNPAT	-0.45479	5.83267e-14
SNHG3	SERINC1	-0.454753	5.86347e-14
LINC00702	HSD17B10	-0.454403	6.16265e-14
LINC01355	LDLR	-0.454068	6.46196e-14
MBNL1-AS1	SRD5A1	-0.453873	6.643e-14
MBNL1-AS1	VDR	-0.453787	6.72462e-14
LBX2-AS1	TNFAIP8L3	-0.453569	6.93495e-14
LINC00472	ALDH3B2	-0.453478	7.02488e-14
LINC00467	ACSS3	-0.453383	7.11999e-14
KIFC1	RGL1	-0.453376	7.1273e-14
PCAT6	DGKE	-0.453316	7.18765e-14
LINC00968	ESRRA	-0.453039	7.47482e-14
LHFPL3-AS2	RAP1GDS1	-0.452994	7.52176e-14
LINC00467	DGKH	-0.45296	7.55866e-14
PCAT6	LPL	-0.452937	7.58279e-14
GATA6-AS1	SEC23A	-0.45242	8.15698e-14
AFAP1-AS1	GNAI1	-0.452413	8.1644e-14
SFTA1P	ELOVL6	-0.452291	8.30657e-14
PCAT6	PIP5K1B	-0.452288	8.3094e-14
FENDRR	HILPDA	-0.451921	8.74973e-14
KIFC1	ADRB1	-0.451904	8.7706e-14
LINC00702	ECHS1	-0.451597	9.15768e-14
MAGI2-AS3	LYPLA2	-0.451514	9.26515e-14
GATA6-AS1	SRD5A1	-0.451364	9.46237e-14
SFTA1P	ALDOA	-0.451065	9.86806e-14
CLDN10-AS1	NPR1	-0.45078	1.0271e-13
SFTA1P	TNFRSF21	-0.450711	1.03701e-13
LINC00472	FH	-0.450662	1.04418e-13
FGF14-AS2	RAN	-0.450535	1.06298e-13
PCAT19	NR1D1	-0.450235	1.10855e-13
FGF14-AS2	PAFAH1B3	-0.45015	1.12188e-13
LINC00467	SERINC1	-0.450092	1.1309e-13
SFTA1P	CYP1B1	-0.449926	1.1576e-13
LINC00467	PIK3C2A	-0.449846	1.17058e-13
MAGI2-AS3	ECHS1	-0.44984	1.1715e-13
LINC00511	RGL1	-0.44967	1.19967e-13
PCAT6	PIK3R1	-0.449459	1.23557e-13
KIFC1	NPY1R	-0.448755	1.36294e-13
LINC00472	NEU1	-0.448674	1.37848e-13
LINC00472	STARD3NL	-0.448463	1.41943e-13
FENDRR	MDH2	-0.448285	1.45504e-13
LINC00467	PLEKHA2	-0.448036	1.50629e-13
MBNL1-AS1	SYNJ2	-0.447976	1.51883e-13
AFAP1-AS1	FABP4	-0.4479	1.53507e-13
FENDRR	PAFAH1B3	-0.447825	1.55113e-13
LBX2-AS1	SIN3A	-0.447477	1.62791e-13
FGF14-AS2	HILPDA	-0.447241	1.6819e-13
PCAT19	ARF1	-0.447207	1.68981e-13
LINC00460	ADH1B	-0.447003	1.73842e-13
LINC00460	SP1	-0.446929	1.75616e-13
LINC00968	FH	-0.44663	1.83035e-13
MAGI2-AS3	PI4K2B	-0.446512	1.86058e-13
FENDRR	GBA	-0.446309	1.91355e-13
CLDN10-AS1	RORA	-0.446292	1.91782e-13
LBX2-AS1	LEPR	-0.446276	1.92231e-13
PCAT6	GNAI1	-0.446136	1.95969e-13
SBF2-AS1	MYLIP	-0.446036	1.98691e-13
KIFC1	PPARGC1A	-0.446001	1.99666e-13
KIFC1	LPL	-0.445906	2.02282e-13
RALY-AS1	AOC3	-0.445795	2.05409e-13
FGF14-AS2	SC5D	-0.445657	2.09351e-13
SFTA1P	PTGES	-0.445188	2.23326e-13
FGF14-AS2	MORC2	-0.445086	2.26494e-13
RALY-AS1	PLEKHA2	-0.44505	2.27627e-13
LINC00511	ADH1A	-0.444973	2.30038e-13
MAGI2-AS3	IDH1	-0.444802	2.35507e-13
LINC00702	ESRRA	-0.444576	2.42926e-13
LINC00702	METAP1	-0.444556	2.43599e-13
PCAT19	HSD3B7	-0.44415	2.5757e-13
LINC00511	INPP5K	-0.443997	2.63037e-13
CLDN10-AS1	SORBS1	-0.443852	2.68291e-13
LINC00968	PCCB	-0.443811	2.69836e-13
MBNL1-AS1	IL4I1	-0.443736	2.72622e-13
LINC00857	PLA2G1B	-0.443584	2.78339e-13
EP300-AS1	SLC44A1	-0.443557	2.79385e-13
LINC00472	MBTPS2	-0.443472	2.82641e-13
PCAT6	PLEKHA2	-0.443214	2.92793e-13
LBX2-AS1	INMT	-0.4432	2.93343e-13
FGF14-AS2	ACOX1	-0.442954	3.03402e-13
LINC00460	SORBS1	-0.442934	3.04205e-13
PCAT6	PIK3C2A	-0.442712	3.1359e-13
LBX2-AS1	AOC3	-0.44231	3.31244e-13
LINC00968	MORC2	-0.442247	3.34133e-13
SFTA1P	PTGES2	-0.44224	3.34427e-13
FGF14-AS2	AGK	-0.442213	3.35678e-13
FGF14-AS2	IDH1	-0.44216	3.38084e-13
TMEM99	AKT3	-0.442106	3.40581e-13
FGF14-AS2	VDR	-0.442053	3.43059e-13
PCAT6	ADRB1	-0.441983	3.46352e-13
PCAT19	CYP27B1	-0.441918	3.49445e-13
SFTA1P	FMO1	-0.441835	3.53418e-13
PCAT6	PPARG	-0.441718	3.59085e-13
PCAT19	HILPDA	-0.441675	3.61179e-13
LINC00467	CETP	-0.44132	3.79068e-13
LHFPL3-AS2	LPGAT1	-0.441225	3.83999e-13
PCAT19	GSTZ1	-0.441128	3.89078e-13
RALY-AS1	GABARAPL1	-0.441092	3.90957e-13
LINC00968	CSNK2B	-0.44102	3.94827e-13
LINC00467	SORBS1	-0.440851	4.04004e-13
LINC00460	AOC3	-0.44053	4.21971e-13
LINC01355	LPCAT3	-0.440385	4.30304e-13
TBX5-AS1	AACS	-0.440358	4.31904e-13
LINC00968	NEU1	-0.440298	4.35409e-13
PCAT6	SORBS1	-0.440201	4.41198e-13
EP300-AS1	MIF	-0.439943	4.56874e-13
LINC00092	LDHA	-0.439912	4.58771e-13
LINC00511	ADCY4	-0.439875	4.61078e-13
SFTA1P	HSD3B7	-0.439859	4.62085e-13
ADIRF-AS1	FHL2	-0.439322	4.96855e-13
LINC00460	PLEKHA1	-0.439322	4.96855e-13
MBNL1-AS1	KPNB1	-0.439232	5.02948e-13
MAGI2-AS3	GNPAT	-0.439221	5.0366e-13
RALY-AS1	SP1	-0.438947	5.22631e-13
EP300-AS1	CSNK2A1	-0.438796	5.33419e-13
SBF2-AS1	PIP5K1B	-0.438635	5.45075e-13
LINC00092	HILPDA	-0.438604	5.47388e-13
TBX5-AS1	GGPS1	-0.438436	5.59949e-13
FGF14-AS2	HSD3B7	-0.4382	5.7797e-13
LINC00472	ACP6	-0.438183	5.79288e-13
PCAT19	DECR2	-0.438078	5.8751e-13
LINC00467	ACER3	-0.437803	6.09688e-13
RALY-AS1	ACACB	-0.437792	6.10547e-13
LINC00467	ACACB	-0.437759	6.13263e-13
MBNL1-AS1	PTS	-0.437717	6.16726e-13
LINC00472	SYNJ2	-0.4377	6.18197e-13
LINC00968	OXSM	-0.437667	6.20879e-13
PCAT6	GABARAPL1	-0.437569	6.29132e-13
ADIRF-AS1	SLC2A1	-0.437309	6.51431e-13
LINC00511	LCAT	-0.437157	6.64876e-13
MAGI2-AS3	PIK3CB	-0.437154	6.65164e-13
PCAT19	MBTPS2	-0.437146	6.65883e-13
PCAT19	NDUFAB1	-0.436988	6.80133e-13
PCAT19	EBP	-0.436757	7.01463e-13
LINC00702	CCNC	-0.436603	7.16069e-13
SFTA1P	MMP1	-0.436486	7.27434e-13
MBNL1-AS1	VDAC1	-0.436375	7.38258e-13
LINC00702	MBOAT7	-0.436252	7.50531e-13
MBNL1-AS1	ALDOA	-0.436186	7.57191e-13
PCAT19	GOT2	-0.436107	7.65226e-13
MAGI2-AS3	PCYT2	-0.436	7.7618e-13
LINC00702	GBA	-0.435854	7.9145e-13
EP300-AS1	VDAC1	-0.435817	7.95462e-13
RALY-AS1	PAFAH1B1	-0.435775	7.99839e-13
FGF14-AS2	AKR1A1	-0.435756	8.01907e-13
LINC00467	MTMR9	-0.435749	8.02684e-13
LBX2-AS1	ADH1B	-0.435742	8.03375e-13
FENDRR	NDUFAB1	-0.435726	8.05105e-13
KIFC1	OSBPL1A	-0.435561	8.2305e-13
LINC00472	MECR	-0.435439	8.36517e-13
PCAT19	AACS	-0.435121	8.72769e-13
LINC00702	MED20	-0.435106	8.74457e-13
GATA6-AS1	PIK3R2	-0.434748	9.17118e-13
LINC00472	GGPS1	-0.43474	9.182e-13
TBX5-AS1	CCNC	-0.434671	9.26605e-13
LINC00511	ARNT	-0.434654	9.28694e-13
EP300-AS1	MBOAT7	-0.434627	9.32084e-13
AFAP1-AS1	PDE3B	-0.434553	9.41319e-13
SBF2-AS1	SERINC1	-0.434321	9.70704e-13
RALY-AS1	DGKH	-0.43414	9.94365e-13
LINC00857	LPL	-0.434091	1.00088e-12
LINC00702	ACP6	-0.434033	1.00851e-12
FGF14-AS2	NEU1	-0.433855	1.03274e-12
MAGI2-AS3	SRD5A1	-0.433821	1.03738e-12
FENDRR	PTS	-0.433774	1.04383e-12
PCAT6	PTGDS	-0.433657	1.06013e-12
SLC22A18AS	NFYB	-0.433453	1.08917e-12
TMEM99	ADCY3	-0.43321	1.12484e-12
GATA6-AS1	PTGES2	-0.432984	1.15894e-12
LINC00702	FH	-0.432859	1.17824e-12
LINC00702	FAAH2	-0.432801	1.18731e-12
FGF14-AS2	GPD2	-0.432629	1.21456e-12
FENDRR	HSD17B10	-0.432491	1.23687e-12
TBX5-AS1	NFKBIE	-0.432379	1.2553e-12
SBF2-AS1	LCAT	-0.432231	1.28011e-12
MAGI2-AS3	ACOX1	-0.432104	1.30179e-12
PCAT19	MBOAT7	-0.431997	1.32018e-12
MAGI2-AS3	PAFAH1B3	-0.431982	1.32285e-12
PCAT6	CA4	-0.4318	1.35499e-12
LINC00467	GNAI1	-0.431632	1.38524e-12
LINC00968	GSTZ1	-0.431485	1.41225e-12
LINC00702	LYPLA1	-0.431329	1.4416e-12
KIFC1	PRKG1	-0.431273	1.45219e-12
TBX5-AS1	ACBD6	-0.431134	1.47904e-12
LINC00092	SLC2A1	-0.430943	1.51665e-12
LINC00702	SGPP2	-0.430762	1.55321e-12
PCAT19	GDE1	-0.430737	1.55831e-12
LINC00857	ACADSB	-0.429929	1.73237e-12
FENDRR	ARF1	-0.429825	1.75611e-12
GATA6-AS1	MED20	-0.429682	1.7892e-12
LINC00857	ADH1A	-0.429544	1.82194e-12
LINC00460	PPARGC1A	-0.429392	1.8584e-12
SLC22A18AS	HMGCLL1	-0.429365	1.86507e-12
LINC00857	SORBS1	-0.42929	1.88323e-12
AFAP1-AS1	INPP5K	-0.429103	1.92979e-12
GATA6-AS1	ABCB4	-0.429078	1.9361e-12
SFTA1P	PLIN3	-0.428558	2.07218e-12
LINC00857	SMARCD3	-0.428538	2.07741e-12
SBF2-AS1	DGKE	-0.428471	2.09582e-12
FENDRR	NEU1	-0.428451	2.10133e-12
PCAT6	MTMR9	-0.42818	2.17654e-12
LINC00472	CARM1	-0.427989	2.23156e-12
TBX5-AS1	VDR	-0.427974	2.23578e-12
RALY-AS1	GPX3	-0.427902	2.25674e-12
SFTA1P	MIF	-0.427878	2.26385e-12
LINC00092	SGPL1	-0.427735	2.30648e-12
TMEM99	PIK3R5	-0.427731	2.30768e-12
LINC00702	MDH2	-0.427711	2.31349e-12
GATA6-AS1	TNFRSF21	-0.427589	2.35062e-12
PCAT19	IDH1	-0.427445	2.39509e-12
LINC00467	OSBPL1A	-0.427223	2.46501e-12
LINC00702	NSDHL	-0.427208	2.46992e-12
EP300-AS1	SEC23A	-0.427186	2.4769e-12
PCAT6	ENPP2	-0.427154	2.48703e-12
LINC00702	MED19	-0.426919	2.56411e-12
LHFPL3-AS2	TDO2	-0.426867	2.58131e-12
LINC00968	GGPS1	-0.426748	2.62153e-12
TBX5-AS1	MED20	-0.426575	2.68104e-12
AFAP1-AS1	PRKG1	-0.426562	2.68552e-12
LINC00472	GPX8	-0.426562	2.68552e-12
LINC00702	PPP1CA	-0.426377	2.75046e-12
GATA6-AS1	MED8	-0.426369	2.75333e-12
LINC00460	HMGCLL1	-0.426321	2.77062e-12
MBNL1-AS1	TNFRSF21	-0.426301	2.77756e-12
FGF14-AS2	SEC24D	-0.426297	2.7793e-12
LINC01355	ADIPOR2	-0.426094	2.85298e-12
LINC00511	PPARGC1A	-0.425926	2.91578e-12
LINC00702	RAN	-0.425897	2.92674e-12
MBNL1-AS1	GNAI3	-0.425804	2.962e-12
MBNL1-AS1	NFKBIE	-0.425725	2.99237e-12
TBX5-AS1	G6PC3	-0.425676	3.01143e-12
SFTA1P	ALDH1B1	-0.425503	3.07954e-12
LHFPL3-AS2	SLC44A1	-0.425374	3.13088e-12
SNHG3	INMT	-0.425312	3.15605e-12
ADIRF-AS1	HILPDA	-0.425288	3.1659e-12
KIFC1	PIK3C2A	-0.425283	3.16788e-12
TBX5-AS1	PCCB	-0.425275	3.17117e-12
RALY-AS1	AKT3	-0.42527	3.17315e-12
MBNL1-AS1	FA2H	-0.425163	3.21731e-12
MBNL1-AS1	OSTC	-0.425154	3.22099e-12
SBF2-AS1	PTGDS	-0.424932	3.31465e-12
FENDRR	METAP1	-0.424822	3.36212e-12
LINC00472	TNFRSF21	-0.424753	3.3919e-12
RALY-AS1	FABP4	-0.424583	3.46695e-12
LINC00472	MORC2	-0.424564	3.47559e-12
RALY-AS1	NCOA1	-0.424396	3.55134e-12
PCAT6	BMX	-0.424373	3.56166e-12
ADIRF-AS1	MIF	-0.424347	3.57386e-12
LINC00857	HSD17B6	-0.424339	3.5772e-12
SBF2-AS1	MTMR9	-0.424291	3.5995e-12
TBX5-AS1	NDUFAB1	-0.424235	3.62532e-12
RALY-AS1	ADCY4	-0.424229	3.62833e-12
PCAT6	PLEKHA1	-0.424214	3.63547e-12
TMEM99	FAR2	-0.4241	3.68894e-12
PCAT19	NEU1	-0.424023	3.7254e-12
LINC00467	PPARGC1A	-0.42387	3.79976e-12
TBX5-AS1	ARF1	-0.423786	3.84086e-12
TMEM99	ARSI	-0.423613	3.92679e-12
LINC00467	HMGCLL1	-0.423367	4.05292e-12
TBX5-AS1	MDH1	-0.423299	4.08823e-12
MAGI2-AS3	ALDOA	-0.422666	4.43303e-12
PCAT6	CYP2U1	-0.42261	4.46512e-12
SLC22A18AS	AOC3	-0.422551	4.49882e-12
PCAT19	ACBD6	-0.42254	4.50527e-12
LINC00857	ACSS3	-0.422419	4.57545e-12
LINC00472	ECI1	-0.422374	4.60143e-12
LINC00467	IRS2	-0.422352	4.61471e-12
FGF14-AS2	HSD17B10	-0.422284	4.65478e-12
MBNL1-AS1	PLEKHA8	-0.422227	4.68891e-12
LINC00702	PIK3CB	-0.422019	4.81501e-12
TBX5-AS1	CCDC58	-0.421752	4.98163e-12
SBF2-AS1	PIK3R1	-0.421701	5.01397e-12
GATA6-AS1	GLA	-0.421574	5.09599e-12
EP300-AS1	OSTC	-0.421569	5.09913e-12
KIFC1	CD36	-0.421338	5.25102e-12
RALY-AS1	PDE3B	-0.421287	5.28561e-12
PCAT19	MECR	-0.421239	5.31769e-12
LINC00467	FAR2	-0.421236	5.31987e-12
LINC00702	GSTZ1	-0.421208	5.339e-12
LINC00511	UBE2I	-0.421194	5.34832e-12
FENDRR	CSNK2A1	-0.421173	5.36259e-12
PCAT19	AKR1A1	-0.421127	5.39403e-12
TBX5-AS1	OSTC	-0.420908	5.5465e-12
EP300-AS1	SEC24D	-0.420659	5.72481e-12
AFAP1-AS1	CD36	-0.420511	5.83363e-12
TMEM99	MED13L	-0.420507	5.83602e-12
FGF14-AS2	GNAI3	-0.420454	5.87556e-12
LINC00857	ADRB2	-0.420334	5.96578e-12
KIFC1	EPHX2	-0.42026	6.02216e-12
RALY-AS1	MTMR9	-0.420151	6.10583e-12
LINC00857	CYP4B1	-0.419908	6.29712e-12
MAGI2-AS3	PDHA1	-0.41969	6.47308e-12
PCAT19	IL4I1	-0.419589	6.55615e-12
LINC00472	PTDSS1	-0.419455	6.66808e-12
LINC00968	AGK	-0.419403	6.71242e-12
KIFC1	COL4A3BP	-0.419401	6.71447e-12
LHFPL3-AS2	MMP1	-0.419331	6.77359e-12
LINC00472	SLC44A1	-0.419329	6.77566e-12
LINC00467	ARSI	-0.419227	6.86321e-12
EP300-AS1	H2AFZ	-0.419217	6.87231e-12
GATA6-AS1	CARM1	-0.419201	6.88632e-12
FGF14-AS2	SRD5A1	-0.419088	6.98522e-12
FGF14-AS2	EBP	-0.419018	7.04737e-12
MAGI2-AS3	MDH2	-0.41879	7.25329e-12
LINC00472	PLEKHA8	-0.418736	7.3029e-12
PCAT6	SACM1L	-0.41859	7.43856e-12
LINC00702	IDH1	-0.418589	7.43931e-12
LINC00857	LEPR	-0.41849	7.53214e-12
LINC00968	TDO2	-0.418307	7.70788e-12
LINC00857	SERINC1	-0.418188	7.8246e-12
PCAT19	GPD2	-0.41786	8.15452e-12
MAGI2-AS3	GOT2	-0.417772	8.24516e-12
TBX5-AS1	MORC2	-0.417767	8.25101e-12
PCAT6	ADIPOR2	-0.417723	8.29631e-12
FENDRR	HSD3B7	-0.417617	8.40805e-12
LINC00472	ARF1	-0.417475	8.55932e-12
LINC00511	PNPLA7	-0.417216	8.84207e-12
SBF2-AS1	SIN3A	-0.417216	8.84207e-12
GATA6-AS1	CERS6	-0.417123	8.94647e-12
GATA6-AS1	NSDHL	-0.417106	8.9655e-12
MAGI2-AS3	SDHC	-0.417054	9.02373e-12
LINC00467	INPP5K	-0.416628	9.51937e-12
PCAT6	ADRB2	-0.416617	9.53188e-12
LINC00472	PI4K2B	-0.41651	9.66077e-12
LINC00968	AKT1	-0.416477	9.70084e-12
SNHG3	HMGCLL1	-0.416287	9.93468e-12
LINC00702	DGAT1	-0.416242	9.98995e-12
LINC00968	FHL2	-0.416165	1.00872e-11
EP300-AS1	TDO2	-0.41609	1.01822e-11
FGF14-AS2	CSNK2B	-0.415959	1.03498e-11
GATA6-AS1	NFKBIE	-0.415952	1.03592e-11
MAGI2-AS3	NSDHL	-0.415947	1.03655e-11
SNHG3	BCHE	-0.41591	1.04137e-11
LBX2-AS1	FABP4	-0.415833	1.05149e-11
KIFC1	INPP5K	-0.415769	1.05989e-11
AFAP1-AS1	NCOA1	-0.415724	1.06588e-11
LINC00472	GNPAT	-0.415714	1.06717e-11
LINC00511	GABARAPL1	-0.415676	1.07234e-11
RALY-AS1	SIN3A	-0.415564	1.08735e-11
TBX5-AS1	ACP6	-0.41546	1.10166e-11
LINC00511	STARD4	-0.415411	1.10833e-11
GATA6-AS1	CTSA	-0.415381	1.11247e-11
EP300-AS1	CARM1	-0.415348	1.11707e-11
LBX2-AS1	NCOA1	-0.415256	1.12995e-11
MAGI2-AS3	NEU1	-0.415149	1.14516e-11
LINC00467	PIP5K1B	-0.414848	1.189e-11
LINC00460	INMT	-0.414757	1.20257e-11
TMEM99	PPARGC1B	-0.414738	1.20535e-11
SNHG3	ADH1B	-0.414659	1.21726e-11
FGF14-AS2	NDUFAB1	-0.414614	1.22412e-11
FGF14-AS2	TNFRSF21	-0.414583	1.2288e-11
GATA6-AS1	TDO2	-0.414561	1.23225e-11
KIFC1	HSD17B6	-0.414533	1.23646e-11
PCAT19	AKT1	-0.414522	1.2382e-11
TMEM99	PDE3B	-0.414409	1.25571e-11
SBF2-AS1	ADRB2	-0.414338	1.26684e-11
LINC00968	SEC24A	-0.414181	1.29184e-11
LINC00472	VAC14	-0.413847	1.34665e-11
PCAT19	APEX1	-0.413822	1.3507e-11
LINC00467	ENPP2	-0.413751	1.36279e-11
PCAT19	OSTC	-0.413726	1.36688e-11
PCAT6	ACADL	-0.413455	1.41373e-11
SBF2-AS1	NPY1R	-0.41318	1.46272e-11
PCAT6	ACSS3	-0.413132	1.47151e-11
AFAP1-AS1	AKT3	-0.413091	1.47888e-11
LINC00702	PTGES2	-0.41307	1.48272e-11
LINC00460	PTGDS	-0.412928	1.509e-11
RALY-AS1	LEPR	-0.412845	1.52458e-11
TMEM99	CETP	-0.412828	1.52793e-11
RALY-AS1	MTMR10	-0.41282	1.52946e-11
RALY-AS1	FAR2	-0.412758	1.54109e-11
LINC00472	AKT1	-0.412473	1.59644e-11
LINC00511	PTPN13	-0.412307	1.62954e-11
EP300-AS1	CYP24A1	-0.412297	1.63148e-11
LINC00460	OSBPL1A	-0.412191	1.65307e-11
ADIRF-AS1	PTS	-0.412097	1.67226e-11
KIFC1	OSBPL6	-0.412085	1.67476e-11
SBF2-AS1	ADCY9	-0.412077	1.67642e-11
LHFPL3-AS2	PITPNB	-0.412063	1.67943e-11
PCAT19	UGDH	-0.412055	1.6811e-11
KIFC1	FAM120B	-0.412027	1.6868e-11
LINC00857	PTPN13	-0.411971	1.69858e-11
EP300-AS1	NFKBIE	-0.411902	1.713e-11
LINC00968	NR1D1	-0.411881	1.71761e-11
LBX2-AS1	ACACB	-0.411739	1.74792e-11
PCAT6	ADH1A	-0.411731	1.74949e-11
LINC00857	NCOA1	-0.411731	1.74966e-11
MAGI2-AS3	OXSM	-0.411731	1.74966e-11
CLDN10-AS1	ACACB	-0.411512	1.79741e-11
LINC00472	SLC25A1	-0.411489	1.80259e-11
SLC22A18AS	RORA	-0.411476	1.80546e-11
LINC00472	AGK	-0.41145	1.81121e-11
BANCR	SEC24D	-0.411446	1.8121e-11
KIFC1	TNFAIP8L3	-0.411446	1.8121e-11
SBF2-AS1	UGT2B4	-0.411349	1.83382e-11
RALY-AS1	ADH1B	-0.411261	1.85377e-11
SBF2-AS1	GABARAPL1	-0.411195	1.8691e-11
PCAT6	CYP3A7	-0.41104	1.90503e-11
KIFC1	SLC27A1	-0.410921	1.933e-11
FGF14-AS2	NSDHL	-0.410833	1.95418e-11
LINC00511	NCOR1	-0.410808	1.96e-11
PCAT6	DGKH	-0.410632	2.00298e-11
LINC00092	IL4I1	-0.410622	2.00536e-11
MBNL1-AS1	PTGES2	-0.410388	2.06396e-11
CLDN10-AS1	SACM1L	-0.410383	2.06519e-11
LINC00702	VDAC1	-0.410351	2.07338e-11
LINC00467	PLEKHA1	-0.410266	2.09503e-11
TBX5-AS1	PIK3R2	-0.41021	2.10937e-11
LINC00968	GBA	-0.409985	2.16857e-11
SNHG3	CD36	-0.409808	2.21599e-11
LINC00472	ENO2	-0.409792	2.22037e-11
MAGI2-AS3	FAAH2	-0.409645	2.26063e-11
EP300-AS1	ABCB4	-0.409617	2.26845e-11
PCAT6	JAK2	-0.409433	2.32006e-11
LBX2-AS1	CAV1	-0.409328	2.35022e-11
LHFPL3-AS2	PPARD	-0.409196	2.38829e-11
LINC00968	IDH1	-0.409162	2.39819e-11
MAGI2-AS3	LYPLA1	-0.409087	2.42027e-11
LINC00968	FAAH2	-0.408959	2.45847e-11
LINC00467	PIK3C3	-0.408908	2.47401e-11
PCAT19	ENO2	-0.408891	2.47914e-11
PCAT19	ECI1	-0.408854	2.49014e-11
TMEM99	PIKFYVE	-0.408804	2.50563e-11
LINC00460	ACACB	-0.408707	2.5354e-11
EP300-AS1	HSD3B7	-0.408692	2.54014e-11
LINC00857	PIK3R1	-0.408548	2.58501e-11
SBF2-AS1	NCOA1	-0.408527	2.59162e-11
TMEM99	ENPP2	-0.408353	2.64724e-11
TBX5-AS1	PLIN3	-0.408347	2.64933e-11
FENDRR	MED19	-0.408285	2.66919e-11
LINC00702	CSNK2A1	-0.40821	2.69395e-11
LINC00511	PIP5K1B	-0.40813	2.72027e-11
LHFPL3-AS2	CTSA	-0.408128	2.72081e-11
LINC00702	NFKBIE	-0.408114	2.72535e-11
LINC00968	GPX8	-0.408085	2.735e-11
PCAT6	UGT2B4	-0.407948	2.7813e-11
LINC00511	NFYB	-0.407754	2.84757e-11
SBF2-AS1	LPL	-0.407628	2.89147e-11
FGF14-AS2	DHCR7	-0.407512	2.93286e-11
SBF2-AS1	EPHX2	-0.407367	2.98475e-11
LINC00968	CERS6	-0.407187	3.05094e-11
SFTA1P	MBOAT7	-0.407062	3.09758e-11
FGF14-AS2	MECR	-0.406946	3.14153e-11
TBX5-AS1	GOT2	-0.406912	3.15446e-11
LINC00968	MDH1	-0.406873	3.16931e-11
LINC00467	PLA2G4C	-0.406762	3.21236e-11
LINC00511	EPHX2	-0.406635	3.26235e-11
SBF2-AS1	OSBPL1A	-0.406566	3.28956e-11
TBX5-AS1	TDO2	-0.40653	3.30405e-11
SBF2-AS1	ESYT3	-0.406369	3.36922e-11
LINC00857	PTGDS	-0.406348	3.37745e-11
LINC00511	HSD17B4	-0.406239	3.42258e-11
FGF14-AS2	MED19	-0.406122	3.47135e-11
AFAP1-AS1	FABP5	-0.406119	3.4727e-11
SLC22A18AS	ADH1B	-0.406044	3.50435e-11
PCAT19	CBR3	-0.406036	3.50743e-11
LINC00460	SACM1L	-0.405946	3.54594e-11
MAGI2-AS3	GBA	-0.405904	3.56396e-11
LHFPL3-AS2	LGALS1	-0.405719	3.64475e-11
PCAT6	CHPT1	-0.405681	3.66147e-11
LINC00467	ADCY3	-0.40557	3.71065e-11
ADIRF-AS1	GNAI3	-0.405541	3.72404e-11
LHFPL3-AS2	OSTC	-0.405507	3.7393e-11
PCAT19	PI4K2B	-0.405355	3.80835e-11
SBF2-AS1	GPD1L	-0.405042	3.9548e-11
LINC01426	AKT3	-0.405026	3.96288e-11
MBNL1-AS1	H2AFZ	-0.405008	3.97136e-11
GATA6-AS1	VDAC1	-0.404977	3.98606e-11
LINC00467	HSD11B1	-0.404884	4.03124e-11
LHFPL3-AS2	VDAC1	-0.404782	4.08088e-11
LINC00472	GDE1	-0.404768	4.08802e-11
LHFPL3-AS2	SRD5A1	-0.404694	4.1243e-11
FGF14-AS2	SDHA	-0.404664	4.13955e-11
LINC00092	ALDOA	-0.40451	4.21659e-11
LINC00702	GNPAT	-0.404508	4.21782e-11
LHFPL3-AS2	PTGES2	-0.404463	4.2408e-11
MAGI2-AS3	MORC2	-0.404344	4.30211e-11
FENDRR	SGPL1	-0.404181	4.38719e-11
KIFC1	SLC27A3	-0.403948	4.51177e-11
FGF14-AS2	SYNJ2	-0.403874	4.5517e-11
LHFPL3-AS2	LPCAT4	-0.40379	4.59821e-11
SLC22A18AS	AKT3	-0.403775	4.60623e-11
KIFC1	RXRA	-0.403508	4.75659e-11
LINC00472	MMP1	-0.403478	4.77363e-11
KIFC1	ACSS3	-0.40334	4.85321e-11
CLDN10-AS1	ADH1B	-0.403317	4.86636e-11
LINC00467	LRP1	-0.40327	4.89418e-11
RALY-AS1	BCHE	-0.403229	4.91836e-11
LINC00702	NDUFAB1	-0.403064	5.01672e-11
LINC01426	TNFAIP8L1	-0.403027	5.03856e-11
LINC00857	PPARGC1A	-0.402781	5.18908e-11
GATA6-AS1	ANGPTL4	-0.402712	5.23231e-11
LINC00968	PPP1CA	-0.402635	5.28098e-11
SBF2-AS1	BMX	-0.402595	5.30598e-11
LHFPL3-AS2	LCLAT1	-0.402584	5.31315e-11
LINC00702	NEU1	-0.402495	5.36979e-11
LINC00467	UGT2B4	-0.402369	5.45164e-11
AFAP1-AS1	IRS2	-0.402354	5.46111e-11
LINC00472	ACBD6	-0.402347	5.46553e-11
LINC00511	BMX	-0.402332	5.47586e-11
PCAT19	ECHS1	-0.402319	5.4843e-11
LINC00702	GNAI3	-0.402296	5.49911e-11
LINC00511	PPARGC1B	-0.402139	5.60334e-11
LINC00511	ABCA1	-0.402112	5.62171e-11
LINC00968	OSBPL2	-0.402043	5.66789e-11
LINC00857	SLC27A3	-0.401852	5.79861e-11
LHFPL3-AS2	GLA	-0.401837	5.80921e-11
LINC00092	CSNK2A1	-0.401707	5.89984e-11
TBX5-AS1	FAAH2	-0.401643	5.94481e-11
AFAP1-AS1	GABARAPL1	-0.401591	5.98206e-11
EP300-AS1	FMO1	-0.401447	6.08582e-11
RALY-AS1	NFYB	-0.401418	6.10689e-11
SFTA1P	CARM1	-0.401291	6.19965e-11
LHFPL3-AS2	ALDH3B2	-0.400686	6.66261e-11
PCAT19	CTSA	-0.40053	6.78692e-11
MAGI2-AS3	SMS	-0.400507	6.80514e-11
RALY-AS1	CAV1	-0.400491	6.81818e-11
SNHG3	LEPR	-0.400295	6.97861e-11
TBX5-AS1	UGDH	-0.40026	7.00805e-11
MAGI2-AS3	PCBD1	-0.400208	7.05176e-11
LBX2-AS1	GPX3	-0.400149	7.10116e-11
AFAP1-AS1	PLA2G5	-0.400132	7.11544e-11
AFAP1-AS1	PAFAH1B1	-0.400103	7.13997e-11
SLC22A18AS	CYP2U1	-0.400017	7.21269e-11
SNHG3	OSBPL1A	-0.399938	7.28126e-11
TBX5-AS1	PI4K2B	-0.399904	7.30985e-11
MBNL1-AS1	SEC24D	-0.399843	7.36312e-11
LINC00968	ACBD6	-0.399585	7.59224e-11
FGF14-AS2	GGPS1	-0.399548	7.62499e-11
SFTA1P	PTS	-0.399408	7.75264e-11
MAGI2-AS3	MAPK9	-0.399366	7.79119e-11
PCAT6	STARD4	-0.399286	7.8651e-11
SFTA1P	GPD2	-0.399194	7.95181e-11
LINC00092	TNFRSF21	-0.399165	7.97838e-11
PCAT19	G6PC3	-0.399086	8.05324e-11
LINC00968	APEX1	-0.399046	8.0917e-11
LHFPL3-AS2	ABCB4	-0.398906	8.22694e-11
LINC00702	ERP29	-0.398904	8.2285e-11
RALY-AS1	INMT	-0.398653	8.47656e-11
LHFPL3-AS2	PAFAH1B3	-0.398322	8.8136e-11
LINC00511	OLR1	-0.39825	8.88931e-11
SLC22A18AS	SERINC1	-0.398192	8.94948e-11
LINC01355	SOCS3	-0.398169	8.97417e-11
LINC00702	SPTLC2	-0.397881	9.28359e-11
LBX2-AS1	ADCY4	-0.397784	9.3908e-11
LINC00702	TNFRSF21	-0.397748	9.43009e-11
SBF2-AS1	ARNT	-0.397747	9.43187e-11
FENDRR	SRD5A1	-0.397689	9.49561e-11
TMEM99	TNFAIP8L1	-0.39764	9.5507e-11
SENCR	MIF	-0.397576	9.62343e-11
CLDN10-AS1	INMT	-0.39756	9.64078e-11
GATA6-AS1	SEC24A	-0.397472	9.74183e-11
FENDRR	VDR	-0.397393	9.83273e-11
LINC00857	MTMR10	-0.397369	9.85978e-11
MAGI2-AS3	CYP27B1	-0.397331	9.90472e-11
LINC00968	METAP1	-0.397298	9.94232e-11
PCAT19	LPGAT1	-0.397143	1.01257e-10
RHPN1-AS1	ARSI	-0.397123	1.01497e-10
LINC00092	SRD5A3	-0.397094	1.01834e-10
LINC00968	AKR1B10	-0.396957	1.03485e-10
FENDRR	SEC24D	-0.396813	1.05253e-10
AFAP1-AS1	ACSL4	-0.39681	1.05292e-10
LINC00472	ACOX1	-0.396769	1.05801e-10
LINC00472	APEX1	-0.396643	1.07373e-10
TBX5-AS1	NEU1	-0.396571	1.0828e-10
MAGI2-AS3	ADIPOR1	-0.39657	1.0829e-10
RALY-AS1	PIKFYVE	-0.396543	1.08639e-10
LINC00702	SEC24D	-0.396429	1.10096e-10
LINC00968	ENO2	-0.396383	1.107e-10
RALY-AS1	PTEN	-0.396276	1.12089e-10
FGF14-AS2	PTGES2	-0.396157	1.13665e-10
KIFC1	UBE2I	-0.395948	1.16477e-10
LINC00857	MYLIP	-0.395834	1.18046e-10
EP300-AS1	PTGES2	-0.395805	1.18448e-10
FENDRR	RAN	-0.395773	1.18884e-10
MBNL1-AS1	NSDHL	-0.395608	1.21202e-10
LINC00472	LPGAT1	-0.395529	1.22326e-10
LINC00968	RDH11	-0.395483	1.22984e-10
LINC00702	EBP	-0.395408	1.24066e-10
FGF14-AS2	TRADD	-0.395336	1.25121e-10
TBX5-AS1	CTSA	-0.395298	1.25676e-10
PCAT19	FAAH2	-0.395111	1.28436e-10
LINC00467	NPY1R	-0.394878	1.31985e-10
LINC00092	NFKBIE	-0.394842	1.32532e-10
LINC00857	SYNJ1	-0.3948	1.33194e-10
RALY-AS1	JAK2	-0.394613	1.36127e-10
LINC00968	ACOX1	-0.394478	1.38278e-10
LINC00702	IL4I1	-0.394422	1.39176e-10
LINC00968	PPARD	-0.394342	1.40474e-10
SBF2-AS1	PIKFYVE	-0.394185	1.43067e-10
LINC00092	GNAI3	-0.394147	1.43712e-10
BANCR	VDR	-0.39405	1.45337e-10
GATA6-AS1	ORMDL2	-0.393941	1.47187e-10
SBF2-AS1	HSD17B3	-0.393856	1.48655e-10
SBF2-AS1	OSBPL6	-0.393665	1.51976e-10
LINC00702	GOT2	-0.393602	1.53089e-10
SBF2-AS1	HSD17B6	-0.39345	1.55819e-10
LINC00857	ADRB1	-0.393361	1.57445e-10
PCAT19	MED20	-0.393317	1.58242e-10
LINC00472	NR1D1	-0.393229	1.59862e-10
MBNL1-AS1	CYP27B1	-0.393185	1.60685e-10
TBX5-AS1	PPARD	-0.393147	1.61393e-10
LINC00702	MECR	-0.393138	1.61558e-10
LINC00857	PRKG1	-0.393079	1.62679e-10
LINC00472	UGDH	-0.39301	1.63975e-10
LINC00467	SP1	-0.393006	1.64052e-10
FENDRR	GNAI3	-0.392958	1.64958e-10
LINC00472	PIK3CB	-0.392849	1.67066e-10
LINC00467	JAK2	-0.392825	1.67534e-10
FENDRR	CYP27B1	-0.392763	1.68726e-10
LINC00702	H2AFZ	-0.392683	1.70307e-10
TMEM99	B3GALNT1	-0.39266	1.70753e-10
PCAT19	PIK3CB	-0.392636	1.71231e-10
PCAT19	TRADD	-0.392619	1.71567e-10
TBX5-AS1	AGK	-0.392611	1.71727e-10
SNHG3	SORT1	-0.392544	1.73061e-10
LINC00511	PLIN5	-0.392531	1.73319e-10
LINC00472	GOT2	-0.392408	1.75809e-10
DPP10-AS1	ADCY3	-0.392305	1.77901e-10
FENDRR	MBOAT7	-0.392178	1.80538e-10
MAGI2-AS3	SGPP2	-0.392071	1.82788e-10
KIFC1	BMX	-0.391874	1.86985e-10
KIFC1	CA4	-0.39185	1.87508e-10
LINC00702	GGPS1	-0.391674	1.91365e-10
FGF14-AS2	NFKBIE	-0.391554	1.94015e-10
LINC00472	BLVRA	-0.391499	1.95263e-10
LINC00472	ARF3	-0.391472	1.95863e-10
SLC22A18AS	DGKE	-0.391424	1.96957e-10
PCAT19	GNAI3	-0.39135	1.98629e-10
EP300-AS1	RAN	-0.391258	2.00742e-10
LINC00702	CSNK2B	-0.39125	2.00929e-10
LINC00511	DGKE	-0.391228	2.01452e-10
KIFC1	MGLL	-0.391213	2.01788e-10
LINC00467	ADRB2	-0.390869	2.09941e-10
TBX5-AS1	VDAC3	-0.390838	2.10682e-10
LINC00511	PRDX6	-0.390787	2.11936e-10
RALY-AS1	PRKG1	-0.390773	2.1227e-10
MAGI2-AS3	ORMDL2	-0.390663	2.14981e-10
RHPN1-AS1	MTMR9	-0.390618	2.1608e-10
SLC22A18AS	FABP4	-0.390548	2.17828e-10
PCAT19	VDAC1	-0.39048	2.19549e-10
LINC00511	OSBPL6	-0.390414	2.21201e-10
PCAT19	PMVK	-0.390282	2.24584e-10
TBX5-AS1	ACLY	-0.390242	2.25625e-10
SFTA1P	PLA2G4A	-0.390173	2.27406e-10
LINC00857	UBE2I	-0.390086	2.29689e-10
MBNL1-AS1	CSNK2A1	-0.38999	2.3223e-10
FENDRR	UGDH	-0.389973	2.32702e-10
TBX5-AS1	PDHA1	-0.389939	2.33607e-10
LINC00472	TM7SF2	-0.389835	2.36409e-10
SFTA1P	PAFAH1B3	-0.389575	2.43544e-10
TBX5-AS1	LYPLA1	-0.389386	2.48882e-10
SNHG3	PRKG1	-0.389362	2.49549e-10
FGF14-AS2	VDAC1	-0.389312	2.5098e-10
FGF14-AS2	CARM1	-0.389174	2.54992e-10
AFAP1-AS1	NFYB	-0.389171	2.55062e-10
SFTA1P	PTDSS1	-0.389146	2.55792e-10
LINC00857	ESYT3	-0.389107	2.5695e-10
LINC00511	CYP27A1	-0.388942	2.61849e-10
LINC00460	BCHE	-0.388587	2.72673e-10
SBF2-AS1	PPARGC1B	-0.388579	2.72923e-10
MAGI2-AS3	PIP5K1A	-0.388494	2.75572e-10
PCAT19	CRYZ	-0.388358	2.79888e-10
MBNL1-AS1	PTGES	-0.388352	2.80068e-10
SFTA1P	ALDH3B2	-0.388335	2.80635e-10
MAGI2-AS3	PIP4K2C	-0.388274	2.82576e-10
PCAT19	BPHL	-0.388271	2.8268e-10
LINC00511	ODC1	-0.388161	2.86261e-10
TBX5-AS1	CYP24A1	-0.387994	2.91755e-10
TMEM99	SIN3A	-0.387971	2.92506e-10
LINC00472	IDH3G	-0.387891	2.95203e-10
SFTA1P	SEC24A	-0.387844	2.96779e-10
AFAP1-AS1	ARSI	-0.387658	3.03135e-10
LINC00460	ADCY4	-0.387625	3.04249e-10
MBNL1-AS1	MMP1	-0.387475	3.09481e-10
SFTA1P	ABCB4	-0.387408	3.11844e-10
KIFC1	PIKFYVE	-0.38729	3.16072e-10
MNX1-AS1	CAV1	-0.387146	3.21296e-10
LINC00467	RXRA	-0.387107	3.22711e-10
SBF2-AS1	MAPK10	-0.387035	3.25351e-10
SBF2-AS1	PLA2G4F	-0.386914	3.29847e-10
PCAT6	CPT1A	-0.386888	3.30844e-10
PCAT6	HACL1	-0.386868	3.31601e-10
FENDRR	PTGES2	-0.386801	3.34128e-10
LINC00968	SPTLC2	-0.386792	3.34464e-10
CLDN10-AS1	ADRB1	-0.386739	3.36458e-10
LINC00511	MAPK10	-0.386606	3.41602e-10
FENDRR	GNPAT	-0.3865	3.45716e-10
BANCR	FHL2	-0.386395	3.49845e-10
LINC01426	ARSI	-0.386282	3.54378e-10
LBX2-AS1	SORBS1	-0.386256	3.55414e-10
LINC00467	ALDH1A1	-0.386224	3.56714e-10
TBX5-AS1	SEC24D	-0.386221	3.56812e-10
LINC00857	OSBPL1A	-0.386204	3.57497e-10
PCAT19	HMGCL	-0.386111	3.61268e-10
MAGI2-AS3	PCCB	-0.386092	3.6206e-10
TBX5-AS1	CSNK2B	-0.385974	3.66947e-10
TMEM99	STARD4	-0.385971	3.67047e-10
FGF14-AS2	PLIN3	-0.385904	3.69835e-10
FGF14-AS2	PTGES	-0.385827	3.73086e-10
SBF2-AS1	ALDH2	-0.385758	3.76022e-10
RBPMS-AS1	IL4I1	-0.385644	3.80883e-10
FENDRR	MBTPS2	-0.385631	3.81439e-10
PCAT19	PLEKHA8	-0.385613	3.82239e-10
ADIRF-AS1	LDHA	-0.385608	3.82413e-10
LINC00968	MBTPS2	-0.385592	3.83145e-10
LINC00702	ADIPOR1	-0.385589	3.8325e-10
LINC00472	GLA	-0.385535	3.85595e-10
LINC00472	ETNK2	-0.385476	3.88166e-10
MAGI2-AS3	METAP1	-0.385475	3.88202e-10
SNHG3	FABP4	-0.385463	3.88768e-10
FGF14-AS2	SEC24A	-0.385371	3.92787e-10
SLC22A18AS	UGT2B4	-0.385335	3.94399e-10
SFTA1P	CSNK2A1	-0.385195	4.00691e-10
PCAT6	IRS2	-0.38508	4.05936e-10
LINC00857	NRF1	-0.385039	4.07785e-10
TBX5-AS1	PLEKHA8	-0.385014	4.08936e-10
LINC00472	METAP1	-0.384998	4.0968e-10
GATA6-AS1	CSNK2B	-0.384964	4.11284e-10
LINC00968	AKR1A1	-0.384929	4.12894e-10
LINC00511	MTM1	-0.38491	4.13796e-10
LINC00857	ADCY9	-0.384906	4.13984e-10
TBX5-AS1	GBA	-0.384824	4.178e-10
TBX5-AS1	OXSM	-0.384764	4.20656e-10
PCAT19	ACOX1	-0.384754	4.21114e-10
GATA6-AS1	VDR	-0.384729	4.22302e-10
LINC00968	CCNC	-0.384648	4.26153e-10
DPP10-AS1	MTMR2	-0.384634	4.2685e-10
LINC00342	ACAT1	-0.384606	4.28209e-10
RALY-AS1	ARSI	-0.384497	4.33487e-10
LINC00460	NPR1	-0.384492	4.33723e-10
TMEM99	DDHD2	-0.384297	4.43349e-10
MAGI2-AS3	OSBPL2	-0.384251	4.45647e-10
SENCR	SGPP2	-0.384091	4.53758e-10
MBNL1-AS1	SGPP2	-0.383939	4.61552e-10
KIFC1	ALDH2	-0.383908	4.63185e-10
TBX5-AS1	ACOX1	-0.383506	4.84537e-10
LINC00968	REEP6	-0.38342	4.89247e-10
KIFC1	ARNT	-0.383382	4.9133e-10
TMEM99	ACER3	-0.383372	4.91908e-10
LINC01352	FHL2	-0.383296	4.96105e-10
LHFPL3-AS2	CARM1	-0.383215	5.00608e-10
MAGI2-AS3	SDHA	-0.383194	5.01785e-10
SBF2-AS1	PLIN5	-0.383082	5.08125e-10
GATA6-AS1	SPTSSA	-0.383079	5.08309e-10
LINC00467	BMX	-0.383024	5.11439e-10
LBX2-AS1	PIK3R1	-0.382949	5.15751e-10
PCAT19	PIK3R2	-0.38294	5.16264e-10
KIFC1	PTPN13	-0.382864	5.20709e-10
SFTA1P	MDH2	-0.382813	5.23677e-10
MAGI2-AS3	PLEKHA8	-0.382773	5.25997e-10
LINC00857	FABP4	-0.382738	5.28089e-10
RALY-AS1	PIK3R1	-0.382713	5.29568e-10
TMEM99	GNAI2	-0.382657	5.32922e-10
CLDN10-AS1	SLC27A3	-0.382536	5.40129e-10
FENDRR	SRD5A3	-0.382304	5.54329e-10
LINC00467	LPL	-0.382205	5.60503e-10
TMEM99	PRKD3	-0.382087	5.67918e-10
LBX2-AS1	CYP2U1	-0.381959	5.76154e-10
MBNL1-AS1	PLIN3	-0.381934	5.77763e-10
LINC01355	GNAI2	-0.381922	5.78491e-10
TMEM99	PRKD2	-0.381886	5.80837e-10
SLC22A18AS	PPARGC1A	-0.38187	5.81883e-10
LINC00472	TDO2	-0.381867	5.8204e-10
LINC00968	SLC27A4	-0.381854	5.8293e-10
PCAT6	ACER3	-0.381571	6.01615e-10
LINC00472	MAPK9	-0.381371	6.15166e-10
LINC00511	PGS1	-0.38136	6.1594e-10
FENDRR	CTSA	-0.381292	6.20602e-10
KIFC1	HSDL2	-0.381177	6.28617e-10
PCAT6	PRKG1	-0.381086	6.34965e-10
KIFC1	CYP27A1	-0.381029	6.39022e-10
LINC00472	REEP6	-0.38102	6.39652e-10
LINC00968	TRAF2	-0.380881	6.49651e-10
MNX1-AS1	LEPR	-0.380819	6.5415e-10
LHFPL3-AS2	INPP4B	-0.380707	6.62348e-10
AFAP1-AS1	ADCY4	-0.380642	6.67111e-10
PCAT6	FABP5	-0.380533	6.75225e-10
ADIRF-AS1	SEC24D	-0.38052	6.76253e-10
TBX5-AS1	IKBKG	-0.380475	6.79652e-10
KIFC1	TIAM2	-0.380348	6.89269e-10
LHFPL3-AS2	MED10	-0.380337	6.90071e-10
LINC00857	PIK3C2A	-0.380093	7.09027e-10
TBX5-AS1	TRAF2	-0.380085	7.09661e-10
LINC00460	MYLIP	-0.379996	7.16736e-10
LINC00467	SIN3A	-0.3798	7.32466e-10
LINC00702	VDR	-0.379782	7.33907e-10
LINC00702	AKR1A1	-0.379776	7.34366e-10
GATA6-AS1	PPP1CA	-0.379608	7.48197e-10
FGF14-AS2	GSTZ1	-0.379556	7.52482e-10
SLC22A18AS	NPR1	-0.379349	7.69932e-10
GATA6-AS1	MED19	-0.379336	7.71031e-10
LBX2-AS1	PAFAH1B1	-0.379301	7.74062e-10
MAGI2-AS3	CSNK2A1	-0.379283	7.75582e-10
KIFC1	UGT2B4	-0.379178	7.84691e-10
EP300-AS1	CYP1B1	-0.379135	7.88406e-10
LBX2-AS1	NPY1R	-0.379129	7.88898e-10
PCAT6	ADCY3	-0.379069	7.94187e-10
SBF2-AS1	FAM120B	-0.379049	7.95958e-10
LINC00460	DGKE	-0.379019	7.98586e-10
RALY-AS1	PPARGC1B	-0.378974	8.02507e-10
PCAT6	SAMD8	-0.378931	8.06376e-10
MBNL1-AS1	GPD2	-0.378794	8.18672e-10
SNHG3	UBE2I	-0.378668	8.30116e-10
LINC00968	IKBKG	-0.378658	8.31003e-10
CLDN10-AS1	AOC3	-0.378413	8.53774e-10
LINC00702	TRADD	-0.378234	8.70784e-10
GATA6-AS1	LCLAT1	-0.378222	8.71945e-10
KIFC1	CUBN	-0.378217	8.72488e-10
LBX2-AS1	BCHE	-0.378214	8.7272e-10
MGC27382	SLC2A1	-0.378154	8.78553e-10
PCAT19	CERS6	-0.37814	8.79881e-10
LINC00460	SIN3A	-0.378114	8.82385e-10
GATA6-AS1	OSTC	-0.378108	8.83012e-10
KIFC1	ADCY4	-0.378014	8.92232e-10
LINC00857	CAV1	-0.377839	9.0958e-10
LINC00467	PTGIS	-0.377687	9.24874e-10
LINC00857	TNFAIP8L3	-0.377672	9.26433e-10
LINC00092	SEC24A	-0.377597	9.34103e-10
LINC01426	FAR2	-0.377519	9.42085e-10
MBNL1-AS1	HILPDA	-0.37748	9.46185e-10
LINC00857	CYP46A1	-0.377469	9.47359e-10
TBX5-AS1	REEP6	-0.377343	9.60542e-10
ITGB2-AS1	IRS2	-0.377333	9.61563e-10
MBNL1-AS1	EBP	-0.377311	9.63865e-10
LINC00968	ACLY	-0.377283	9.66857e-10
TMEM99	PRKG1	-0.377204	9.75283e-10
LINC00857	PIKFYVE	-0.377182	9.77617e-10
CLDN10-AS1	SERINC1	-0.376931	1.00498e-09
EP300-AS1	PPP1CC	-0.376915	1.00676e-09
RALY-AS1	PPARGC1A	-0.376906	1.00774e-09
GATA6-AS1	VAC14	-0.376864	1.01238e-09
LINC00968	PTDSS1	-0.376854	1.01355e-09
EP300-AS1	PTGES	-0.376807	1.01876e-09
LINC01355	IDI1	-0.376658	1.03546e-09
RHPN1-AS1	ACER3	-0.376647	1.03674e-09
ADIRF-AS1	METAP1	-0.376636	1.03803e-09
LOXL1-AS1	CETP	-0.376579	1.04447e-09
LINC00968	MED10	-0.376483	1.0556e-09
RBPMS-AS1	FMO1	-0.376475	1.05644e-09
LINC00702	FA2H	-0.376352	1.0708e-09
LINC00472	RDH11	-0.376256	1.08211e-09
LINC01352	SEC23A	-0.376213	1.08728e-09
SLC22A18AS	INMT	-0.376208	1.08785e-09
FGF14-AS2	DGKQ	-0.376169	1.09247e-09
SBF2-AS1	DGKH	-0.376164	1.09305e-09
FENDRR	G6PC3	-0.376121	1.09827e-09
LINC00460	CAV1	-0.376087	1.10234e-09
KIFC1	MYLIP	-0.376082	1.10292e-09
GATA6-AS1	PTDSS1	-0.376012	1.11142e-09
MAGI2-AS3	KPNB1	-0.375995	1.11348e-09
FENDRR	MED20	-0.37594	1.12017e-09
ADIRF-AS1	SRD5A1	-0.375906	1.12443e-09
LINC00467	GNAI2	-0.37588	1.1276e-09
SBF2-AS1	PECR	-0.375828	1.13398e-09
MAGI2-AS3	STARD10	-0.375517	1.17319e-09
PCAT19	OSBPL2	-0.375503	1.17495e-09
MAGI2-AS3	SLC2A1	-0.375347	1.19518e-09
FGF14-AS2	PPP1CA	-0.37525	1.20786e-09
MAGI2-AS3	BDH1	-0.375165	1.21917e-09
SBF2-AS1	PNPLA7	-0.375134	1.22325e-09
EP300-AS1	TNFRSF21	-0.375066	1.23242e-09
SLC22A18AS	PIP5K1B	-0.374997	1.24166e-09
LINC00968	UGT8	-0.374832	1.26422e-09
LINC00968	CBR3	-0.37473	1.27828e-09
TMEM99	DGKE	-0.374692	1.28368e-09
LINC00968	UGDH	-0.374513	1.30893e-09
MBNL1-AS1	CTSA	-0.374489	1.31227e-09
MAGI2-AS3	CSNK2B	-0.374455	1.31722e-09
AFAP1-AS1	PTGIS	-0.374439	1.31954e-09
SLC22A18AS	PTGDS	-0.374273	1.34347e-09
TMEM99	FABP4	-0.374165	1.35934e-09
GATA6-AS1	NDUFAB1	-0.374098	1.36926e-09
MAGI2-AS3	MIF	-0.374049	1.37659e-09
FGF14-AS2	DGAT1	-0.37399	1.38554e-09
LINC00702	AACS	-0.373819	1.41149e-09
LINC00702	MDH1	-0.373772	1.41868e-09
LINC00092	VDR	-0.373586	1.44751e-09
LINC00460	ADH1A	-0.373546	1.45385e-09
LINC00857	MAOA	-0.373545	1.45398e-09
SNHG3	CYP2U1	-0.373494	1.46213e-09
PCAT19	MAPK9	-0.373453	1.46867e-09
MAGI2-AS3	LDHA	-0.373373	1.48143e-09
RBPMS-AS1	PLEKHA8	-0.373356	1.48415e-09
MAGI2-AS3	DGAT2	-0.373266	1.49874e-09
SBF2-AS1	TNFAIP8L3	-0.373177	1.51321e-09
SENCR	MORC2	-0.37305	1.53423e-09
EP300-AS1	PLIN3	-0.373013	1.54026e-09
FGF14-AS2	SGPP2	-0.372909	1.5577e-09
LINC00968	MTMR1	-0.37287	1.56437e-09
GATA6-AS1	SC5D	-0.372848	1.56806e-09
GATA6-AS1	MDH1	-0.372777	1.58014e-09
LINC00968	BPHL	-0.372619	1.60737e-09
KIFC1	PLA2G1B	-0.372605	1.6099e-09
LINC00857	MFSD2A	-0.372432	1.64019e-09
SFTA1P	OSTC	-0.372099	1.70024e-09
MBNL1-AS1	ECHS1	-0.372069	1.70572e-09
RALY-AS1	CYP2U1	-0.371996	1.71927e-09
LINC00467	DGKE	-0.371903	1.73655e-09
GATA6-AS1	SPHK1	-0.371791	1.75781e-09
LINC00467	SAMD8	-0.371734	1.76854e-09
LINC00702	GDE1	-0.37172	1.77115e-09
EP300-AS1	MMP1	-0.371657	1.78335e-09
FGF14-AS2	ESRRA	-0.371504	1.81287e-09
FGF14-AS2	PIP4K2C	-0.371383	1.83678e-09
TBX5-AS1	SYNJ2	-0.371305	1.85215e-09
RBPMS-AS1	MTOR	-0.371273	1.85859e-09
KIFC1	GABARAPL1	-0.371258	1.86149e-09
FGF14-AS2	METAP1	-0.371228	1.86764e-09
MBNL1-AS1	LPGAT1	-0.371171	1.87901e-09
TBX5-AS1	PIP4K2C	-0.370728	1.97074e-09
LINC00467	GPX3	-0.370603	1.99737e-09
SNHG3	ILK	-0.370596	1.99892e-09
LINC00968	SC5D	-0.370591	1.99996e-09
PCAT19	CRLS1	-0.370521	2.01508e-09
LINC00968	PI4K2B	-0.37052	2.01525e-09
MAGI2-AS3	ACSL5	-0.3705	2.01961e-09
TMEM99	GABARAPL1	-0.370484	2.02311e-09
TBX5-AS1	OSBPL2	-0.370466	2.02697e-09
LINC00467	ABCA1	-0.370378	2.04617e-09
MBNL1-AS1	MBOAT7	-0.370373	2.04723e-09
LINC00472	BPHL	-0.370257	2.07288e-09
TBX5-AS1	AKR1B10	-0.370209	2.08366e-09
LINC00467	NPR1	-0.370192	2.08745e-09
MAGI2-AS3	RAN	-0.370104	2.10721e-09
PCAT6	AKT3	-0.370103	2.10757e-09
RALY-AS1	HMGCLL1	-0.370064	2.11633e-09
GATA6-AS1	PLA2G4A	-0.370056	2.11816e-09
LINC00857	PRKCQ	-0.370053	2.11889e-09
SENCR	SRD5A1	-0.370036	2.12274e-09
LINC00467	ANKRD1	-0.370032	2.12347e-09
FENDRR	SLC44A1	-0.370008	2.12898e-09
TBX5-AS1	MTMR1	-0.369996	2.13174e-09
SBF2-AS1	UBE2I	-0.369963	2.13931e-09
EP300-AS1	KPNB1	-0.369941	2.1443e-09
LINC00342	ADIPOR2	-0.369783	2.1809e-09
LINC01426	SPHK1	-0.369762	2.1858e-09
SBF2-AS1	RXRA	-0.369624	2.21848e-09
LINC00092	FHL2	-0.369416	2.26839e-09
PCAT19	SEC24A	-0.369379	2.2774e-09
LINC00857	CYP2B6	-0.369349	2.28468e-09
TBX5-AS1	ABCD1	-0.369311	2.29395e-09
SFTA1P	CERS6	-0.369253	2.30823e-09
TBX5-AS1	PIK3CB	-0.368994	2.37293e-09
TBX5-AS1	PTDSS1	-0.368964	2.3807e-09
LBX2-AS1	PRKG1	-0.368898	2.39736e-09
FENDRR	AKR1A1	-0.368788	2.42578e-09
LINC00511	SGMS1	-0.368728	2.44127e-09
LINC00511	CHD9	-0.368681	2.45348e-09
SNHG3	AKT3	-0.368677	2.45475e-09
BANCR	ALDOA	-0.368623	2.46893e-09
LINC00857	OSBPL6	-0.368535	2.49217e-09
MBNL1-AS1	ORMDL2	-0.36851	2.49882e-09
PCAT19	PON2	-0.368498	2.50183e-09
LBX2-AS1	MTMR10	-0.36839	2.53102e-09
C20orf197	VDAC2	-0.368384	2.53254e-09
TBX5-AS1	MBTPS2	-0.368372	2.5358e-09
LINC00968	ABCD1	-0.36827	2.56361e-09
PCAT6	HSD11B1	-0.368269	2.56383e-09
FGF14-AS2	TDO2	-0.368103	2.60958e-09
TMEM99	SBF2	-0.368063	2.62057e-09
TBX5-AS1	UGT8	-0.367852	2.68014e-09
LINC01426	PLIN2	-0.367737	2.71296e-09
LINC00460	ALDH1A1	-0.367627	2.745e-09
PCAT6	SIN3A	-0.367559	2.76483e-09
PCAT6	NFYB	-0.367538	2.77123e-09
PRRT3-AS1	DGKH	-0.367497	2.78312e-09
LINC00472	TECR	-0.36747	2.79124e-09
SBF2-AS1	HACL1	-0.367459	2.79435e-09
AFAP1-AS1	AOC3	-0.367439	2.80033e-09
LINC00092	VDAC1	-0.3674	2.81211e-09
LBX2-AS1	RXRA	-0.36727	2.85113e-09
LINC00968	TM7SF2	-0.367072	2.91177e-09
RALY-AS1	SERINC1	-0.367046	2.91975e-09
LHFPL3-AS2	PTGES	-0.366971	2.94305e-09
FENDRR	FHL2	-0.366906	2.96325e-09
LINC00551	ALDOA	-0.366798	2.99763e-09
LINC01355	PLBD1	-0.366795	2.9984e-09
LINC00467	B3GALNT1	-0.366689	3.0324e-09
MAGI2-AS3	ACP6	-0.366643	3.0472e-09
MNX1-AS1	FABP4	-0.366592	3.06363e-09
RHPN1-AS1	ADCY3	-0.366574	3.06939e-09
GATA6-AS1	STARD3NL	-0.3665	3.09359e-09
FENDRR	MORC2	-0.366467	3.10444e-09
CLDN10-AS1	OSBPL1A	-0.366431	3.11638e-09
RHPN1-AS1	AKT3	-0.36637	3.13666e-09
LINC00472	AACS	-0.366216	3.1879e-09
ADIRF-AS1	GPD2	-0.366194	3.19552e-09
FENDRR	ACBD6	-0.366124	3.21928e-09
FENDRR	ACOT13	-0.366122	3.21986e-09
LINC01355	PAFAH1B2	-0.366101	3.227e-09
SBF2-AS1	NCOR1	-0.366063	3.23995e-09
LINC00467	SLC27A6	-0.366041	3.24742e-09
MAGI2-AS3	HSD17B10	-0.365879	3.30379e-09
CLDN10-AS1	PLA2G1B	-0.365871	3.3066e-09
FENDRR	LYPLA2	-0.365871	3.3066e-09
LINC01355	VDAC2	-0.365811	3.3275e-09
GATA6-AS1	TBL1X	-0.365792	3.33431e-09
PCAT19	BLVRA	-0.365768	3.34255e-09
KIFC1	HMGCS2	-0.365763	3.34426e-09
LBX2-AS1	CD36	-0.365741	3.35224e-09
GATA6-AS1	FH	-0.365597	3.40341e-09
FENDRR	PPP1CA	-0.365339	3.49761e-09
SYNPR-AS1	HSD11B1	-0.364952	3.64288e-09
SLC22A18AS	LEPR	-0.364904	3.66148e-09
SBF2-AS1	ALDH1A1	-0.364821	3.69363e-09
MBNL1-AS1	HSD17B10	-0.364815	3.69582e-09
LINC00857	ARNT	-0.364778	3.71059e-09
SNHG3	ACACB	-0.364544	3.80299e-09
LINC00702	PTGES3	-0.364358	3.87818e-09
LINC00467	HACL1	-0.364333	3.88805e-09
MBNL1-AS1	LYPLA1	-0.364182	3.95045e-09
KIFC1	DPEP2	-0.364173	3.95413e-09
KIFC1	GPD1	-0.364125	3.97394e-09
RALY-AS1	ENPP2	-0.364113	3.97899e-09
MAGI2-AS3	MTMR1	-0.364019	4.01859e-09
FGF14-AS2	FH	-0.364008	4.02335e-09
SFTA1P	SRD5A3	-0.364002	4.02573e-09
LINC00460	CYP2U1	-0.363994	4.02914e-09
TBX5-AS1	SMS	-0.363919	4.06097e-09
SNHG3	PPARGC1A	-0.363883	4.07646e-09
AFAP1-AS1	JAK2	-0.363726	4.14424e-09
PCAT19	MTMR1	-0.363723	4.14529e-09
SNHG3	PIK3R1	-0.363608	4.1957e-09
LINC00702	ECI1	-0.363543	4.22451e-09
LINC00968	PIK3CB	-0.363509	4.23953e-09
LINC00857	EPHX2	-0.363414	4.282e-09
CLDN10-AS1	CYP2U1	-0.363376	4.29902e-09
CLDN10-AS1	ACSS1	-0.363215	4.37185e-09
SNHG3	CDS2	-0.363187	4.38479e-09
KIFC1	PPM1L	-0.363167	4.39405e-09
RALY-AS1	IRS2	-0.363056	4.4455e-09
AFAP1-AS1	HACL1	-0.362898	4.51959e-09
KIFC1	HPGDS	-0.362753	4.58829e-09
KIFC1	GPD1L	-0.362728	4.60029e-09
LINC00460	NFYB	-0.362589	4.66781e-09
SLC22A18AS	PIKFYVE	-0.362569	4.67765e-09
MAGI2-AS3	NDUFAB1	-0.362566	4.67923e-09
GATA6-AS1	ACOT13	-0.362564	4.68001e-09
GATA6-AS1	APEX1	-0.362511	4.70609e-09
LINC00092	RAN	-0.362495	4.71402e-09
AFAP1-AS1	SERINC1	-0.362218	4.85206e-09
RALY-AS1	SORBS1	-0.36211	4.90704e-09
MAGI2-AS3	DGKQ	-0.362079	4.92316e-09
LBX2-AS1	NFYB	-0.362059	4.9331e-09
LINC00472	DECR2	-0.361912	5.00955e-09
LINC00460	CPT1A	-0.361866	5.0336e-09
LINC00472	CYP24A1	-0.361834	5.05054e-09
FENDRR	ACP6	-0.361665	5.13996e-09
EP300-AS1	INPP5F	-0.361627	5.16071e-09
SNHG3	AOC3	-0.361538	5.20857e-09
LINC00968	PDHA1	-0.361422	5.27187e-09
LBX2-AS1	ADRB2	-0.361408	5.27939e-09
LINC00460	FABP4	-0.361304	5.33681e-09
LINC00551	METAP1	-0.361239	5.37318e-09
FENDRR	SUCLG1	-0.361142	5.42749e-09
EP300-AS1	SRD5A3	-0.361095	5.45438e-09
LINC01355	TSPO	-0.360986	5.51641e-09
MBNL1-AS1	NR1D1	-0.36097	5.52566e-09
RALY-AS1	PTPN11	-0.360948	5.53817e-09
ADIRF-AS1	SGPL1	-0.360923	5.55256e-09
LHFPL3-AS2	SEC24A	-0.360824	5.61003e-09
MBNL1-AS1	SLC44A1	-0.36082	5.61191e-09
CLDN10-AS1	LCAT	-0.360716	5.6733e-09
LINC00702	CTSA	-0.360627	5.72575e-09
BANCR	SEC24A	-0.360608	5.73677e-09
SBF2-AS1	NFYB	-0.360597	5.74349e-09
TBX5-AS1	CERS6	-0.360513	5.79366e-09
LINC00511	PECR	-0.360431	5.84328e-09
GATA6-AS1	PPARD	-0.360424	5.84767e-09
TMEM99	PLA2R1	-0.360411	5.8555e-09
LINC00968	CYP1B1	-0.360404	5.85991e-09
FGF14-AS2	PIK3CB	-0.360351	5.89183e-09
CLDN10-AS1	ACOXL	-0.36034	5.89872e-09
FENDRR	FH	-0.360138	6.0232e-09
FENDRR	VDAC1	-0.360122	6.03377e-09
KIFC1	PDE3B	-0.359999	6.11083e-09
EP300-AS1	ORMDL2	-0.359973	6.12717e-09
MBNL1-AS1	AKR1B10	-0.359785	6.24744e-09
LINC00968	CRLS1	-0.359713	6.2945e-09
SFTA1P	CYP27B1	-0.359677	6.31817e-09
PCAT19	FA2H	-0.359654	6.33293e-09
AFAP1-AS1	PIK3R1	-0.35965	6.33557e-09
MAGI2-AS3	MECR	-0.359621	6.35461e-09
FGF14-AS2	STARD3NL	-0.359619	6.3562e-09
RALY-AS1	ACER3	-0.359442	6.47326e-09
MBNL1-AS1	MED15	-0.359291	6.57486e-09
RALY-AS1	PRKD3	-0.359262	6.5946e-09
LINC00472	ALDH1B1	-0.359235	6.61329e-09
LINC00551	LPGAT1	-0.359207	6.63259e-09
SBF2-AS1	HMGCS2	-0.35917	6.65748e-09
ADIRF-AS1	SYNJ2	-0.359156	6.66746e-09
FGF14-AS2	GNPAT	-0.35914	6.67856e-09
LINC01355	MTMR6	-0.359108	6.70027e-09
GATA6-AS1	AGK	-0.359044	6.74502e-09
LINC00472	ACOT4	-0.358935	6.82118e-09
LINC00702	G6PC3	-0.358843	6.88614e-09
SENCR	LDHA	-0.358781	6.93036e-09
LINC00460	PAFAH1B1	-0.358637	7.03421e-09
LINC00472	CCNC	-0.358631	7.0383e-09
LINC00702	PCBD1	-0.358587	7.07053e-09
LINC00472	ACOT7	-0.358552	7.09582e-09
LINC01355	PPARG	-0.35848	7.14846e-09
AFAP1-AS1	SBF2	-0.358462	7.16212e-09
MGC27382	SLC44A1	-0.358438	7.17939e-09
MBNL1-AS1	CARM1	-0.358431	7.18475e-09
LINC00472	PLA2G4A	-0.358382	7.22122e-09
AFAP1-AS1	PIP5K1B	-0.358355	7.24103e-09
EP300-AS1	DPEP1	-0.358347	7.24764e-09
LINC00857	BMX	-0.358323	7.26511e-09
LINC00092	CTSA	-0.358285	7.29349e-09
GATA6-AS1	LGALS1	-0.358272	7.30318e-09
RALY-AS1	ACADL	-0.358212	7.34876e-09
LINC00511	CHPT1	-0.358151	7.39462e-09
EP300-AS1	DGKQ	-0.358107	7.42842e-09
LHFPL3-AS2	FMO1	-0.35801	7.5027e-09
RALY-AS1	CD36	-0.357956	7.54448e-09
LINC00702	MORC2	-0.35785	7.62745e-09
MAGI2-AS3	PTGES3	-0.357767	7.69281e-09
LINC00702	MTMR1	-0.357687	7.75613e-09
LINC00551	MDH2	-0.357653	7.7838e-09
SNHG3	RORA	-0.357566	7.85305e-09
MGC27382	GNAI3	-0.357555	7.86215e-09
PCAT6	PPARGC1B	-0.35752	7.89083e-09
LHFPL3-AS2	SEC24D	-0.357496	7.90979e-09
MAGI2-AS3	FDPS	-0.357276	8.09043e-09
PCAT6	NPY1R	-0.357248	8.11388e-09
SFTA1P	ACLY	-0.357103	8.2355e-09
KIFC1	CYP2B6	-0.357066	8.26617e-09
SENCR	SEC24D	-0.356936	8.37753e-09
PCAT19	RAN	-0.356876	8.42888e-09
LINC00968	CYP24A1	-0.356791	8.50297e-09
MAGI2-AS3	PMVK	-0.356739	8.548e-09
LHFPL3-AS2	ACOT7	-0.356444	8.81e-09
MAGI2-AS3	TM7SF2	-0.356401	8.84858e-09
LINC00702	CRYZ	-0.356368	8.87854e-09
PCAT6	PLA2G5	-0.356342	8.90272e-09
SFTA1P	PITPNB	-0.356266	8.97195e-09
LINC00702	SC5D	-0.356206	9.02681e-09
RHPN1-AS1	PTGIS	-0.356185	9.04616e-09
LINC00092	SYNJ2	-0.356168	9.06182e-09
LINC00702	PNPLA4	-0.356131	9.09622e-09
SFTA1P	LBR	-0.355978	9.23964e-09
LINC00968	ELOVL6	-0.355904	9.30986e-09
FENDRR	IDH1	-0.355818	9.39218e-09
LINC01355	GRHPR	-0.35575	9.45731e-09
MNX1-AS1	NCOA1	-0.355487	9.71499e-09
LINC00702	SDHC	-0.355475	9.72617e-09
LINC00857	CHD9	-0.355432	9.76942e-09
MAGI2-AS3	NCOA6	-0.35529	9.91167e-09
TMEM99	CD36	-0.355266	9.9353e-09
LINC00702	SUCLG1	-0.355176	1.00271e-08
SENCR	SGPL1	-0.355051	1.01554e-08
CLDN10-AS1	CAV1	-0.354916	1.02964e-08
LINC00702	HILPDA	-0.354859	1.03565e-08
FENDRR	CRLS1	-0.354814	1.04033e-08
CLDN10-AS1	MAOA	-0.354736	1.04863e-08
MBNL1-AS1	RAP1GDS1	-0.354689	1.05372e-08
LINC01426	MTMR2	-0.354604	1.06282e-08
LINC00857	PLIN5	-0.354568	1.06666e-08
GATA6-AS1	FMO1	-0.354513	1.0727e-08
LINC00472	ABCD1	-0.35451	1.07305e-08
TBX5-AS1	HSP90AA1	-0.354429	1.08188e-08
MAGI2-AS3	SLC25A17	-0.35435	1.09059e-08
FGF14-AS2	BPHL	-0.354211	1.10614e-08
AFAP1-AS1	ENPP2	-0.354202	1.10704e-08
SFTA1P	CYP24A1	-0.354013	1.12852e-08
CLDN10-AS1	NCOA1	-0.353969	1.13352e-08
LINC00467	AGPAT4	-0.353944	1.13639e-08
LINC00968	DECR2	-0.35391	1.14039e-08
CLDN10-AS1	ADCY9	-0.353891	1.14254e-08
LINC00857	ACADL	-0.353782	1.15521e-08
KIFC1	EP300	-0.353754	1.15852e-08
FGF14-AS2	H2AFZ	-0.353719	1.16269e-08
LINC01355	NFKBIA	-0.353386	1.20255e-08
LINC00968	PIP4K2C	-0.353379	1.20334e-08
KIFC1	ADH1C	-0.353342	1.20786e-08
SBF2-AS1	SP1	-0.353321	1.21042e-08
AFAP1-AS1	ADCY3	-0.353251	1.21904e-08
FGF14-AS2	CCNC	-0.353237	1.22083e-08
TMEM99	PLA2G5	-0.353039	1.24546e-08
MAGI2-AS3	PTGES2	-0.352949	1.25687e-08
PITPNA-AS1	DGKH	-0.352868	1.26725e-08
MGC27382	SYNJ2	-0.352807	1.27501e-08
LINC00968	HSD17B1	-0.352749	1.28251e-08
RALY-AS1	SLC27A6	-0.352652	1.2952e-08
SENCR	VDR	-0.352577	1.30493e-08
LINC00702	PMVK	-0.352499	1.31527e-08
LINC00968	SLC25A1	-0.352441	1.32299e-08
LINC00857	LCAT	-0.35233	1.33792e-08
LHFPL3-AS2	YWHAH	-0.352323	1.33889e-08
GATA6-AS1	GRHL1	-0.352296	1.34249e-08
LINC00511	MED26	-0.352082	1.3717e-08
RALY-AS1	PLEKHA1	-0.352082	1.3717e-08
CLDN10-AS1	BCHE	-0.351999	1.38334e-08
RBPMS-AS1	TDO2	-0.351815	1.40917e-08
LINC00467	GABARAPL1	-0.351767	1.41593e-08
LINC01355	IRS2	-0.351766	1.41605e-08
AFAP1-AS1	BMX	-0.351747	1.41881e-08
FENDRR	SEC24A	-0.35173	1.42122e-08
SLC22A18AS	ACACB	-0.351538	1.44903e-08
PCAT6	TNFAIP8L3	-0.351472	1.45858e-08
SBF2-AS1	PRKG2	-0.351434	1.46426e-08
LHFPL3-AS2	ALDH1B1	-0.351368	1.4739e-08
FENDRR	NFKBIE	-0.351349	1.47677e-08
TBX5-AS1	TRADD	-0.351136	1.50868e-08
FGF14-AS2	PLA2G4A	-0.351076	1.51786e-08
CLDN10-AS1	MTMR10	-0.351073	1.51823e-08
PCAT19	OXSM	-0.351005	1.52871e-08
SYNPR-AS1	PIK3C3	-0.35095	1.53714e-08
PCAT6	CA2	-0.350898	1.54512e-08
LINC00472	MTMR1	-0.350874	1.54887e-08
EP300-AS1	RAP1GDS1	-0.35085	1.55263e-08
AFAP1-AS1	UGT2B4	-0.350839	1.55439e-08
SFTA1P	NFKBIE	-0.350818	1.55753e-08
LINC00702	MMAA	-0.350781	1.56334e-08
EP300-AS1	CYP27B1	-0.350664	1.58189e-08
TBX5-AS1	SC5D	-0.350659	1.58266e-08
LINC00467	ACADL	-0.350572	1.59653e-08
TMEM99	INPP4B	-0.350536	1.60222e-08
SFTA1P	LCLAT1	-0.350535	1.60247e-08
LINC00472	PTPMT1	-0.350433	1.61886e-08
LINC00857	ADCY1	-0.35042	1.62096e-08
TBX5-AS1	PPP1CA	-0.350356	1.63146e-08
LINC00467	DPEP2	-0.350282	1.64348e-08
MBNL1-AS1	MED19	-0.35015	1.66537e-08
PCAT19	PPP1CA	-0.350128	1.66914e-08
LINC01426	CETP	-0.350012	1.68864e-08
AFAP1-AS1	PIK3C3	-0.349972	1.69532e-08
LINC00460	ADRB1	-0.349934	1.70175e-08
PCAT6	LCAT	-0.349915	1.70505e-08
MBNL1-AS1	METAP1	-0.349824	1.72065e-08
LINC00460	PIK3R1	-0.349775	1.72898e-08
TMEM99	PTEN	-0.349648	1.75112e-08
SBF2-AS1	PTPN13	-0.349626	1.75494e-08
SFTA1P	MED20	-0.349556	1.76727e-08
LINC00472	PTGES3	-0.349401	1.79479e-08
BANCR	HILPDA	-0.34935	1.80405e-08
LINC00092	TDO2	-0.349338	1.80623e-08
SFTA1P	ELOVL4	-0.349306	1.8119e-08
TBX5-AS1	LBR	-0.349068	1.85554e-08
SLC22A18AS	HACL1	-0.349003	1.8675e-08
KIFC1	SIN3A	-0.348948	1.87788e-08
EP300-AS1	PLEKHA8	-0.348942	1.87894e-08
RBPMS-AS1	NFKBIE	-0.348903	1.8862e-08
FENDRR	MMP1	-0.348855	1.89531e-08
LINC00511	GNAI1	-0.348776	1.91028e-08
LINC00472	PIP4K2C	-0.348767	1.91196e-08
ADIRF-AS1	PLIN3	-0.348645	1.93528e-08
MGC27382	PTGES	-0.348579	1.94805e-08
AFAP1-AS1	INMT	-0.348561	1.95149e-08
PCAT19	DGAT1	-0.34855	1.95368e-08
TBX5-AS1	ELOVL6	-0.348456	1.9721e-08
LINC00467	CPT1A	-0.348441	1.97511e-08
SNHG3	GNAI1	-0.348345	1.99388e-08
AFAP1-AS1	ACSS3	-0.348173	2.02837e-08
LINC00472	FAAH2	-0.348162	2.03048e-08
LINC00460	PIKFYVE	-0.348041	2.05518e-08
FGF14-AS2	BLVRA	-0.347999	2.06376e-08
LHFPL3-AS2	VAC14	-0.347994	2.06475e-08
FGF14-AS2	OSBPL2	-0.347993	2.06491e-08
TBX5-AS1	NR1D1	-0.34799	2.06558e-08
LHFPL3-AS2	OSBPL3	-0.347946	2.07452e-08
LINC00968	RAP1GDS1	-0.347932	2.07751e-08
PCAT6	GPD1	-0.347909	2.08234e-08
MAGI2-AS3	CPT2	-0.347842	2.09605e-08
BANCR	OSTC	-0.347825	2.09974e-08
LINC00472	PI4K2A	-0.347794	2.10614e-08
CLDN10-AS1	ACADL	-0.347786	2.10782e-08
LINC01355	MDH1	-0.347727	2.12017e-08
SNHG3	PAFAH1B1	-0.347709	2.12407e-08
LINC00472	FA2H	-0.347705	2.12492e-08
TMEM99	SAMD8	-0.347661	2.13412e-08
SNHG3	FAR2	-0.347657	2.13497e-08
FENDRR	APEX1	-0.347612	2.14455e-08
MGC27382	FHL2	-0.347574	2.15262e-08
LINC00511	SYNJ1	-0.347503	2.16782e-08
LINC00968	VAC14	-0.347393	2.1915e-08
LHFPL3-AS2	MDH1	-0.347341	2.20291e-08
TBX5-AS1	METAP1	-0.347336	2.20397e-08
GATA6-AS1	CYP7B1	-0.347239	2.22519e-08
PCAT19	ABCC3	-0.347224	2.22857e-08
PRRT3-AS1	FAR2	-0.347196	2.2348e-08
ADIRF-AS1	VDR	-0.347085	2.25956e-08
PCAT6	CYP4F3	-0.347048	2.26768e-08
LBX2-AS1	PTEN	-0.347033	2.27112e-08
PCAT6	LDLR	-0.346994	2.28002e-08
SNHG3	INPP5K	-0.346854	2.3117e-08
SLC22A18AS	JAK2	-0.346824	2.31871e-08
RALY-AS1	TNFAIP8L3	-0.346814	2.32093e-08
LHFPL3-AS2	PTDSS1	-0.34679	2.32649e-08
SLC22A18AS	PRKG1	-0.346785	2.3276e-08
AFAP1-AS1	INPP4B	-0.346747	2.33634e-08
LINC00511	SP1	-0.346674	2.35316e-08
LINC01355	HACL1	-0.346626	2.36444e-08
LINC00702	TECR	-0.346477	2.39953e-08
LINC00968	PSME1	-0.346462	2.40317e-08
PCAT6	B3GALNT1	-0.346435	2.40949e-08
RALY-AS1	PIK3C2A	-0.346394	2.41929e-08
PRRT3-AS1	PDE3B	-0.346346	2.43068e-08
SBF2-AS1	GBA2	-0.346325	2.43591e-08
KIFC1	SMARCD3	-0.346291	2.44407e-08
EP300-AS1	HSD17B10	-0.346274	2.44816e-08
SNHG3	NPY1R	-0.346269	2.44933e-08
SNHG3	ADH1A	-0.346204	2.46497e-08
LINC00857	PDE3B	-0.346201	2.46575e-08
LINC01355	NR1H2	-0.346157	2.47656e-08
LINC00460	GABARAPL1	-0.346108	2.48861e-08
LINC00511	ALDH3B1	-0.34602	2.51027e-08
LINC00857	UGT2B4	-0.34588	2.54523e-08
SNHG3	LPL	-0.345878	2.54563e-08
PCAT6	PIK3R5	-0.345866	2.54867e-08
LHFPL3-AS2	PLA2G4A	-0.345822	2.55963e-08
LINC00511	ACSS1	-0.34577	2.57288e-08
SNHG3	ENPP2	-0.345719	2.58579e-08
LINC00460	MTMR9	-0.345431	2.66011e-08
LINC00551	AACS	-0.345396	2.66942e-08
TBX5-AS1	PCYT2	-0.345366	2.67726e-08
LINC00551	MIF	-0.345332	2.6862e-08
CLDN10-AS1	CYP4B1	-0.345142	2.73693e-08
TMEM99	CAV1	-0.345132	2.73975e-08
GATA6-AS1	SGPP2	-0.345127	2.74106e-08
AFAP1-AS1	CETP	-0.345074	2.75521e-08
BANCR	SLC2A1	-0.345065	2.75783e-08
MAGI2-AS3	GDPD1	-0.345001	2.77515e-08
SLC22A18AS	GNAI1	-0.344961	2.78616e-08
LINC00472	CYP7B1	-0.344901	2.80254e-08
RALY-AS1	SAMD8	-0.344887	2.80632e-08
SLC22A18AS	BCHE	-0.344835	2.8208e-08
MAGI2-AS3	ACLY	-0.344795	2.83199e-08
PCAT6	ACSL4	-0.344753	2.84344e-08
FENDRR	PI4K2B	-0.344726	2.8511e-08
FENDRR	MDH1	-0.344716	2.85381e-08
MAGI2-AS3	FA2H	-0.344712	2.85494e-08
LINC00702	UGDH	-0.344563	2.89704e-08
FGF14-AS2	IKBKG	-0.344467	2.92443e-08
LINC00857	PI4KA	-0.344452	2.92883e-08
LINC00857	GNAI1	-0.344367	2.95348e-08
LINC00968	VDAC3	-0.344362	2.95488e-08
MAGI2-AS3	PTS	-0.344275	2.98021e-08
LINC00092	CYP1B1	-0.34427	2.98162e-08
RALY-AS1	NPR1	-0.344187	3.00598e-08
EP300-AS1	PAFAH1B3	-0.343989	3.06471e-08
TMEM99	PIP4K2A	-0.343976	3.06858e-08
LINC00467	MTMR6	-0.343973	3.06955e-08
BANCR	SRD5A1	-0.343956	3.07464e-08
LINC00968	ARF3	-0.343939	3.07998e-08
RBPMS-AS1	SEC23A	-0.343889	3.09509e-08
LINC00092	MIF	-0.343888	3.09533e-08
PCAT6	DPEP2	-0.34383	3.11297e-08
TBX5-AS1	GSTZ1	-0.343808	3.11961e-08
DPP10-AS1	ADIPOR2	-0.343771	3.13095e-08
LINC00460	PRKCQ	-0.343764	3.13317e-08
AFAP1-AS1	ACER3	-0.343689	3.15599e-08
ITGB2-AS1	SCAP	-0.343595	3.18524e-08
LINC00702	MAPK9	-0.343589	3.18725e-08
LBX2-AS1	GABARAPL1	-0.343515	3.21019e-08
LINC00511	CA2	-0.343441	3.23355e-08
LINC00968	CCDC58	-0.343415	3.24196e-08
KIFC1	LCAT	-0.343365	3.25784e-08
LINC00472	SLC27A4	-0.343305	3.27688e-08
PCAT6	PRKD3	-0.343173	3.31946e-08
LINC00857	CD36	-0.342902	3.40839e-08
PCAT6	ALDH3B1	-0.342833	3.43151e-08
RHPN1-AS1	PAFAH1B2	-0.342768	3.45316e-08
LINC00460	UGT2B4	-0.342696	3.4774e-08
MNX1-AS1	ADCY4	-0.342679	3.48342e-08
PCAT6	INPP5K	-0.342596	3.51172e-08
SLC22A18AS	CAV1	-0.342554	3.52582e-08
PCAT19	HDAC3	-0.3423	3.61438e-08
LINC00968	ACOT7	-0.342234	3.63742e-08
PCAT19	SDHA	-0.342205	3.64771e-08
LHFPL3-AS2	CBR3	-0.342184	3.65545e-08
GATA6-AS1	PLEKHA8	-0.342137	3.67211e-08
LINC00511	PLA2G4C	-0.341918	3.75096e-08
LINC00968	ALDH1B1	-0.341877	3.76628e-08
RHPN1-AS1	OSBPL8	-0.341787	3.79917e-08
MAGI2-AS3	CERS2	-0.341781	3.80156e-08
CLDN10-AS1	PIP5K1B	-0.341764	3.80752e-08
RALY-AS1	RXRA	-0.341727	3.82126e-08
TMEM99	SLC27A6	-0.341645	3.8519e-08
TMEM99	ALOX5	-0.341501	3.90625e-08
GATA6-AS1	G6PC3	-0.341445	3.9274e-08
SFTA1P	SRD5A1	-0.341445	3.9274e-08
GATA6-AS1	ALDH1B1	-0.34144	3.92955e-08
KIFC1	PITPNM3	-0.341425	3.93508e-08
LINC00968	TECR	-0.341422	3.93632e-08
LINC00467	CHPT1	-0.341407	3.94186e-08
TMEM99	PIP5K1B	-0.341382	3.95143e-08
LINC00472	UROD	-0.341298	3.98401e-08
LINC00551	SLC2A1	-0.341201	4.02157e-08
FENDRR	DHCR7	-0.341183	4.02849e-08
RALY-AS1	ADRB2	-0.34112	4.05344e-08
FENDRR	ECHS1	-0.341107	4.05851e-08
DPP10-AS1	CPT1A	-0.341091	4.06486e-08
KIFC1	ADCY1	-0.341071	4.07249e-08
LINC01355	CHPT1	-0.340747	4.20236e-08
LINC00702	CRLS1	-0.340641	4.24587e-08
CLDN10-AS1	ADRB2	-0.340605	4.26047e-08
ITGB2-AS1	NR1H2	-0.340568	4.27578e-08
LINC00472	OXSM	-0.340565	4.27712e-08
LINC00467	CA4	-0.3405	4.30422e-08
SBF2-AS1	PTEN	-0.34042	4.33757e-08
FGF14-AS2	MMP1	-0.340361	4.36232e-08
SFTA1P	VDR	-0.340322	4.37867e-08
PCAT19	PTGES2	-0.340276	4.39816e-08
MGC27382	IL4I1	-0.340249	4.40983e-08
LINC00467	FABP5	-0.340039	4.50003e-08
TMEM99	PIK3R1	-0.33995	4.53908e-08
LBX2-AS1	PPARGC1A	-0.339943	4.54226e-08
FENDRR	ALDH3B2	-0.33993	4.54792e-08
SBF2-AS1	GPD1	-0.339513	4.73449e-08
PCAT6	TNFRSF1B	-0.339482	4.74849e-08
GATA6-AS1	SLC44A1	-0.339467	4.7555e-08
PCAT6	ARSI	-0.339457	4.75994e-08
LINC01355	ALDH3B1	-0.339341	4.81385e-08
AFAP1-AS1	GNAI2	-0.339303	4.83145e-08
LINC00472	LGALS1	-0.339265	4.84912e-08
RHPN1-AS1	GNAI2	-0.339096	4.92842e-08
LINC00472	ACLY	-0.339031	4.95948e-08
MAGI2-AS3	ECI1	-0.338982	4.98301e-08
EP300-AS1	MDH2	-0.338958	4.99461e-08
LINC00511	TNFAIP8L3	-0.338945	5.00082e-08
TBX5-AS1	FHL2	-0.338737	5.10184e-08
TBX5-AS1	STARD3NL	-0.338684	5.128e-08
GATA6-AS1	ETNK2	-0.338597	5.17068e-08
[truncated: 46,552 more rows]
