# Supplementary material for: Prognostic signature of lipid metabolism associated LncRNAs predict prognosis and treatment of lung adenocarcinoma
Source: Front Oncol. 2022 Nov 1;12:986367. doi: 10.3389/fonc.2022.986367 (PMC9664164; doi:10.3389/fonc.2022.986367)
Supplement: Supplementary file 1 [file DataSheet_1.zip › supplementary table/supplementary table4 GO.txt]

ONTOLOGY	ID	Description	GeneRatio	BgRatio	pvalue	p.adjust	qvalue	geneID	Count
BP	GO:0030198	extracellular matrix organization	20/143	368/18670	6.71944525177553e-12	7.83939579207527e-09	6.48344541679725e-09	HPSE2/DDR2/ABI3BP/FBLN5/GAS6/PECAM1/JAM3/ELN/ADAMTSL2/RECK/FOXF1/ECM2/LAMA2/FOXF2/DCN/JAM2/MYH11/A2M/ITGA8/MFAP4	20
BP	GO:0043062	extracellular structure organization	20/143	369/18670	7.05933884923483e-12	7.83939579207527e-09	6.48344541679725e-09	HPSE2/DDR2/ABI3BP/FBLN5/GAS6/PECAM1/JAM3/ELN/ADAMTSL2/RECK/FOXF1/ECM2/LAMA2/FOXF2/DCN/JAM2/MYH11/A2M/ITGA8/MFAP4	20
BP	GO:0031589	cell-substrate adhesion	15/143	354/18670	9.31670457995542e-08	5.82875302735065e-05	4.82057585854019e-05	CORO2B/LIMS2/DDR2/PEAK1/ABI3BP/FBLN5/GAS6/PECAM1/JAM3/FOXF1/ANGPT1/ARHGAP6/ECM2/CASS4/ITGA8	15
BP	GO:0007517	muscle organ development	16/143	410/18670	1.04975290902308e-07	5.82875302735065e-05	4.82057585854019e-05	ADARB1/UNC45B/MEIS1/ELN/TBX2/MYOCD/MYL3/SGCD/FHL1/SGCA/LAMA2/MYLK/DCN/MEOX2/TCF21/TBX5	16
BP	GO:0006936	muscle contraction	14/143	363/18670	7.92285649139534e-07	0.000351933285347781	0.00029106072794705	FXYD1/SCN2B/PDE5A/SCN4B/MYOCD/MYL3/CACNA1C/SGCD/SGCA/MYLK/MYH11/PRKG1/LMOD1/SCN7A	14
BP	GO:0051145	smooth muscle cell differentiation	7/143	74/18670	1.56480204102329e-06	0.000503781062097259	0.000416643974198306	MYOCD/FOXF1/FGF10/TMEM204/ZEB1/ITGA8/PRDM6	7
BP	GO:0042692	muscle cell differentiation	14/143	385/18670	1.587783626601e-06	0.000503781062097259	0.000416643974198306	TBX3/TMEM119/TBX2/MYOCD/FOXF1/FGF10/TMEM204/SGCD/ZEB1/MYH11/LMOD1/ITGA8/PRDM6/TBX5	14
BP	GO:0072001	renal system development	12/143	293/18670	2.71919205461622e-06	0.000754915694162827	0.000624340807277013	KANK2/PECAM1/FAT4/MYOCD/FOXF1/ANGPT1/FGF10/ROBO2/SLIT2/DCN/TCF21/ITGA8	12
BP	GO:0060537	muscle tissue development	14/143	408/18670	3.1220438115368e-06	0.000770451033935915	0.000637189058611897	TBX3/MEIS1/ELN/TBX2/MYOCD/MYL3/SGCD/MYLK/DCN/MYH11/MEOX2/TCF21/ITGA8/TBX5	14
BP	GO:0003012	muscle system process	15/143	472/18670	3.49083953893299e-06	0.000775315461597017	0.000641212104782955	FXYD1/SCN2B/PDE5A/SCN4B/MYOCD/MYL3/LMCD1/CACNA1C/SGCD/SGCA/MYLK/MYH11/PRKG1/LMOD1/SCN7A	15
BP	GO:0003206	cardiac chamber morphogenesis	8/143	129/18670	6.79874777469063e-06	0.00122978538917123	0.00101707410322699	TBX3/TBX2/MYL3/FOXF1/ROBO2/SLIT2/SLIT3/TBX5	8
BP	GO:0003205	cardiac chamber development	9/143	171/18670	6.85233953777423e-06	0.00122978538917123	0.00101707410322699	TBX3/TBX2/MYOCD/MYL3/FOXF1/ROBO2/SLIT2/SLIT3/TBX5	9
BP	GO:0003231	cardiac ventricle development	8/143	130/18670	7.19820353859791e-06	0.00122978538917123	0.00101707410322699	TBX3/MYOCD/MYL3/FOXF1/ROBO2/SLIT2/SLIT3/TBX5	8
BP	GO:0001655	urogenital system development	12/143	330/18670	9.1372695889664e-06	0.00144956255407817	0.00119883725058243	KANK2/PECAM1/FAT4/MYOCD/FOXF1/ANGPT1/FGF10/ROBO2/SLIT2/DCN/TCF21/ITGA8	12
BP	GO:0060485	mesenchyme development	11/143	279/18670	1.02974811012084e-05	0.00152471370171892	0.00126098979099008	ZEB2/HGF/TBX2/DACT3/FOXF1/FGF10/RANBP3L/ROBO2/FOXF2/TCF21/TBX5	11
BP	GO:0048286	lung alveolus development	5/143	41/18670	1.47506331943927e-05	0.00204757227029664	0.00169341150817206	MYOCD/FOXF1/FGF10/PGR/TCF21	5
BP	GO:0090287	regulation of cellular response to growth factor stimulus	11/143	292/18670	1.57582039623503e-05	0.00205876300002235	0.00170266662008057	ADAMTSL2/MYOCD/ZNF423/FGF10/DKK3/TMEM204/NTRK3/SLIT2/ZEB1/DCN/ITGA8	11
BP	GO:1903510	mucopolysaccharide metabolic process	7/143	112/18670	2.47349848712311e-05	0.00298915264058703	0.00247213031485313	OGN/ITIH3/HGF/ANGPT1/ITIH5/DCN/PRELP	7
BP	GO:0060411	cardiac septum morphogenesis	6/143	76/18670	2.55713193026355e-05	0.00298915264058703	0.00247213031485313	TBX3/TBX2/ROBO2/SLIT2/SLIT3/TBX5	6
BP	GO:0003007	heart morphogenesis	10/143	259/18670	3.14738774135573e-05	0.00344788814268125	0.00285152008766974	TBX3/FAT4/ELN/TBX2/MYL3/FOXF1/ROBO2/SLIT2/SLIT3/TBX5	10
BP	GO:0030203	glycosaminoglycan metabolic process	8/143	160/18670	3.26004732086025e-05	0.00344788814268125	0.00285152008766974	OGN/HPSE2/ITIH3/HGF/ANGPT1/ITIH5/DCN/PRELP	8
BP	GO:0010810	regulation of cell-substrate adhesion	9/143	215/18670	4.23422013524413e-05	0.00427463769108055	0.00353526992153158	CORO2B/LIMS2/DDR2/PEAK1/ABI3BP/FOXF1/ARHGAP6/ECM2/CASS4	9
BP	GO:0014706	striated muscle tissue development	12/143	390/18670	4.73641690045712e-05	0.00428752081793843	0.00354592470309844	TBX3/MEIS1/ELN/TBX2/MYOCD/MYL3/SGCD/DCN/MYH11/MEOX2/TCF21/TBX5	12
BP	GO:0003179	heart valve morphogenesis	5/143	52/18670	4.78121895735166e-05	0.00428752081793843	0.00354592470309844	ELN/ROBO2/SLIT2/SLIT3/TBX5	5
BP	GO:0006805	xenobiotic metabolic process	7/143	125/18670	5.01283270302133e-05	0.00428752081793843	0.00354592470309844	BCHE/FMO3/CDO1/GHR/FMO2/GSTM5/AOC3	7
BP	GO:0006022	aminoglycan metabolic process	8/143	170/18670	5.01915989493017e-05	0.00428752081793843	0.00354592470309844	OGN/HPSE2/ITIH3/HGF/ANGPT1/ITIH5/DCN/PRELP	8
BP	GO:0030324	lung development	8/143	172/18670	5.45203640582897e-05	0.00445872253172013	0.00368751430974745	ADAMTSL2/MYOCD/FOXF1/FGF10/TBX4/PGR/TCF21/TBX5	8
BP	GO:0001822	kidney development	10/143	278/18670	5.71786234533839e-05	0.00445872253172013	0.00368751430974745	KANK2/PECAM1/FAT4/ANGPT1/FGF10/ROBO2/SLIT2/DCN/TCF21/ITGA8	10
BP	GO:0003180	aortic valve morphogenesis	4/143	28/18670	5.85635595049783e-05	0.00445872253172013	0.00368751430974745	ELN/ROBO2/SLIT2/SLIT3	4
BP	GO:0007160	cell-matrix adhesion	9/143	225/18670	6.0225878411348e-05	0.00445872253172013	0.00368751430974745	CORO2B/DDR2/PEAK1/FBLN5/PECAM1/JAM3/ARHGAP6/ECM2/ITGA8	9
BP	GO:0030323	respiratory tube development	8/143	176/18670	6.41147530943022e-05	0.00447142926103829	0.00369802320458391	ADAMTSL2/MYOCD/FOXF1/FGF10/TBX4/PGR/TCF21/TBX5	8
BP	GO:0060047	heart contraction	10/143	282/18670	6.44240145669632e-05	0.00447142926103829	0.00369802320458391	FXYD6/FXYD1/SCN2B/TBX2/PDE5A/HSPB7/SCN4B/MYL3/CACNA1C/SGCD	10
BP	GO:0051899	membrane depolarization	6/143	91/18670	7.09714911562847e-05	0.00458150091399995	0.0037890561837626	SCN2B/SCN4B/CACNA1C/FHL1/DCN/SCN7A	6
BP	GO:0048736	appendage development	8/143	179/18670	7.21983484871671e-05	0.00458150091399995	0.0037890561837626	TBX3/RECK/TBX2/FGF10/CACNA1C/TBX4/MEOX2/TBX5	8
BP	GO:0060173	limb development	8/143	179/18670	7.21983484871671e-05	0.00458150091399995	0.0037890561837626	TBX3/RECK/TBX2/FGF10/CACNA1C/TBX4/MEOX2/TBX5	8
BP	GO:0048565	digestive tract development	7/143	134/18670	7.79305287354114e-05	0.00480788067559302	0.00397627990185067	FAT4/TBX2/MYOCD/FOXF1/FGF10/FOXF2/TCF21	7
BP	GO:0061138	morphogenesis of a branching epithelium	8/143	182/18670	8.11114136375032e-05	0.00486887701861877	0.0040267259401833	TBX3/HGF/FAT4/FOXF1/FGF10/SLIT2/PGR/TCF21	8
BP	GO:0003015	heart process	10/143	292/18670	8.60387075949345e-05	0.00502873604127236	0.00415893475770529	FXYD6/FXYD1/SCN2B/TBX2/PDE5A/HSPB7/SCN4B/MYL3/CACNA1C/SGCD	10
BP	GO:0033002	muscle cell proliferation	9/143	239/18670	9.56544336675128e-05	0.00544739736347554	0.00450518182860485	OGN/MEIS1/ELN/TBX2/MYOCD/ANGPT1/PTGIR/PRKG1/TBX5	9
BP	GO:0003176	aortic valve development	4/143	32/18670	0.000100438215054437	0.00557683189089763	0.00461222855973666	ELN/ROBO2/SLIT2/SLIT3	4
BP	GO:0003170	heart valve development	5/143	61/18670	0.000103563656818594	0.00561011906814873	0.00463975818096142	ELN/ROBO2/SLIT2/SLIT3/TBX5	5
BP	GO:0035115	embryonic forelimb morphogenesis	4/143	33/18670	0.000113614892971459	0.00600456811146282	0.00496598087845808	TBX3/RECK/CACNA1C/TBX5	4
BP	GO:0030879	mammary gland development	7/143	143/18670	0.000117207456661222	0.00600456811146282	0.00496598087845808	TBX3/LBH/TBX2/FOXF1/FGF10/CDO1/PGR	7
BP	GO:0033147	negative regulation of intracellular estrogen receptor signaling pathway	3/143	13/18670	0.00011895587433785	0.00600456811146282	0.00496598087845808	ZNF366/KANK2/LBH	3
BP	GO:0048566	embryonic digestive tract development	4/143	34/18670	0.000128001135763752	0.00621505320914054	0.00514005917199471	FOXF1/FGF10/FOXF2/TCF21	4
BP	GO:0055123	digestive system development	7/143	146/18670	0.000133402289716572	0.00621505320914054	0.00514005917199471	FAT4/TBX2/MYOCD/FOXF1/FGF10/FOXF2/TCF21	7
BP	GO:0001763	morphogenesis of a branching structure	8/143	196/18670	0.000135687969197208	0.00621505320914054	0.00514005917199471	TBX3/HGF/FAT4/FOXF1/FGF10/SLIT2/PGR/TCF21	8
BP	GO:0008016	regulation of heart contraction	9/143	251/18670	0.000138616546006395	0.00621505320914054	0.00514005917199471	FXYD6/FXYD1/SCN2B/TBX2/PDE5A/HSPB7/SCN4B/MYL3/CACNA1C	9
BP	GO:0033144	negative regulation of intracellular steroid hormone receptor signaling pathway	4/143	35/18670	0.000143661909084186	0.00621505320914054	0.00514005917199471	ZNF366/KANK2/LBH/TCF21	4
BP	GO:0035107	appendage morphogenesis	7/143	148/18670	0.000145174048349726	0.00621505320914054	0.00514005917199471	TBX3/RECK/TBX2/FGF10/CACNA1C/TBX4/TBX5	7
BP	GO:0035108	limb morphogenesis	7/143	148/18670	0.000145174048349726	0.00621505320914054	0.00514005917199471	TBX3/RECK/TBX2/FGF10/CACNA1C/TBX4/TBX5	7
BP	GO:0060541	respiratory system development	8/143	198/18670	0.000145512276846154	0.00621505320914054	0.00514005917199471	ADAMTSL2/MYOCD/FOXF1/FGF10/TBX4/PGR/TCF21/TBX5	8
BP	GO:0048754	branching morphogenesis of an epithelial tube	7/143	150/18670	0.000157774484743295	0.00661164397386524	0.00546805314552233	TBX3/FAT4/FOXF1/FGF10/SLIT2/PGR/TCF21	7
BP	GO:0043010	camera-type eye development	10/143	319/18670	0.000177286012459801	0.00679735532852267	0.00562164271583311	UNC45B/ZEB2/MEIS1/TBX2/FGF10/RHOJ/CACNA1C/NTRK3/ZEB1/FOXF2	10
BP	GO:0035637	multicellular organismal signaling	8/143	204/18670	0.000178567551236385	0.00679735532852267	0.00562164271583311	FXYD6/FXYD1/JAM3/SCN2B/SCN4B/CACNA1C/NTRK3/SCN7A	8
BP	GO:0031076	embryonic camera-type eye development	4/143	37/18670	0.000179071532653999	0.00679735532852267	0.00562164271583311	TBX2/FGF10/ZEB1/FOXF2	4
BP	GO:0086010	membrane depolarization during action potential	4/143	37/18670	0.000179071532653999	0.00679735532852267	0.00562164271583311	SCN2B/SCN4B/CACNA1C/SCN7A	4
BP	GO:1905314	semi-lunar valve development	4/143	37/18670	0.000179071532653999	0.00679735532852267	0.00562164271583311	ELN/ROBO2/SLIT2/SLIT3	4
BP	GO:0048545	response to steroid hormone	11/143	383/18670	0.000180569096975614	0.00679735532852267	0.00562164271583311	FIBIN/ZNF366/BCHE/KANK2/LBH/CDO1/NTRK3/SLIT2/SLIT3/PGR/TCF21	11
BP	GO:0003279	cardiac septum development	6/143	112/18670	0.000223372983903899	0.00826852328750934	0.00683834836688253	TBX3/TBX2/ROBO2/SLIT2/SLIT3/TBX5	6
BP	GO:0061180	mammary gland epithelium development	5/143	72/18670	0.000227690509443015	0.00829017412250715	0.00685625433956964	TBX3/LBH/FOXF1/FGF10/PGR	5
BP	GO:0046660	female sex differentiation	6/143	115/18670	0.000257833033630994	0.00923624464023285	0.0076386866500184	TBX3/FGF10/ROBO2/SLIT2/SLIT3/PGR	6
BP	GO:0035136	forelimb morphogenesis	4/143	41/18670	0.000268141127569774	0.0093053350676948	0.00769582676988907	TBX3/RECK/CACNA1C/TBX5	4
BP	GO:0085029	extracellular matrix assembly	4/143	41/18670	0.000268141127569774	0.0093053350676948	0.00769582676988907	FBLN5/GAS6/MYH11/MFAP4	4
BP	GO:0003281	ventricular septum development	5/143	75/18670	0.000275758849117597	0.00942246775215668	0.00779269946089405	TBX3/ROBO2/SLIT2/SLIT3/TBX5	5
BP	GO:0048762	mesenchymal cell differentiation	8/143	220/18670	0.000297960393522514	0.0100268186971743	0.00829251812913535	ZEB2/HGF/DACT3/FGF10/RANBP3L/FOXF2/TCF21/TBX5	8
BP	GO:0022612	gland morphogenesis	6/143	120/18670	0.000324426394285314	0.0107544928613087	0.00889432926988018	TBX3/LIMS2/HGF/TBX2/FGF10/PGR	6
BP	GO:0048557	embryonic digestive tract morphogenesis	3/143	18/18670	0.000329997733722285	0.0107783083323117	0.00891402546974283	FOXF1/FGF10/TCF21	3
BP	GO:0003197	endocardial cushion development	4/143	44/18670	0.000353104820351765	0.0112035115143038	0.00926568287990721	TBX2/FOXF1/ROBO2/TBX5	4
BP	GO:0060412	ventricular septum morphogenesis	4/143	44/18670	0.000353104820351765	0.0112035115143038	0.00926568287990721	TBX3/ROBO2/SLIT2/SLIT3	4
BP	GO:0042693	muscle cell fate commitment	3/143	19/18670	0.000389679248255406	0.012189825498243	0.0100813978977863	TBX3/TBX2/FGF10	3
BP	GO:0030326	embryonic limb morphogenesis	6/143	125/18670	0.000403808494247763	0.0122583117906918	0.0101380383775716	TBX3/RECK/TBX2/CACNA1C/TBX4/TBX5	6
BP	GO:0035113	embryonic appendage morphogenesis	6/143	125/18670	0.000403808494247763	0.0122583117906918	0.0101380383775716	TBX3/RECK/TBX2/CACNA1C/TBX4/TBX5	6
BP	GO:0022602	ovulation cycle process	4/143	46/18670	0.000419464968974595	0.0122583117906918	0.0101380383775716	ROBO2/SLIT2/SLIT3/PGR	4
BP	GO:0050919	negative chemotaxis	4/143	46/18670	0.000419464968974595	0.0122583117906918	0.0101380383775716	UNC5C/ROBO2/SLIT2/SLIT3	4
BP	GO:0060443	mammary gland morphogenesis	4/143	46/18670	0.000419464968974595	0.0122583117906918	0.0101380383775716	TBX3/TBX2/FGF10/PGR	4
BP	GO:0048738	cardiac muscle tissue development	8/143	233/18670	0.00043723366493354	0.0126116359716544	0.0104302494232266	TBX3/MEIS1/TBX2/MYOCD/MYL3/SGCD/MYH11/TBX5	8
BP	GO:0010002	cardioblast differentiation	3/143	20/18670	0.000455881425697174	0.0129809313650439	0.0107356692016406	TBX2/MYOCD/TBX5	3
BP	GO:0090130	tissue migration	10/143	361/18670	0.000473346663941861	0.0131000836318138	0.0108342121555084	KANK2/ZEB2/PECAM1/FOXF1/ANGPT1/FGF10/RHOJ/SLIT2/DCN/MEOX2	10
BP	GO:0071466	cellular response to xenobiotic stimulus	7/143	180/18670	0.000478892289657161	0.0131000836318138	0.0108342121555084	BCHE/FMO3/CDO1/GHR/FMO2/GSTM5/AOC3	7
BP	GO:1903522	regulation of blood circulation	9/143	297/18670	0.000479581498664324	0.0131000836318138	0.0108342121555084	FXYD6/FXYD1/SCN2B/TBX2/PDE5A/HSPB7/SCN4B/MYL3/CACNA1C	9
BP	GO:0001654	eye development	10/143	362/18670	0.000483659098518113	0.0131000836318138	0.0108342121555084	UNC45B/ZEB2/MEIS1/TBX2/FGF10/RHOJ/CACNA1C/NTRK3/ZEB1/FOXF2	10
BP	GO:0018108	peptidyl-tyrosine phosphorylation	10/143	363/18670	0.00049415763078241	0.0132231819032257	0.0109360185886532	DDR2/PEAK1/GAS6/HGF/PECAM1/ANGPT1/FGF10/GHR/NTRK3/CASS4	10
BP	GO:0048732	gland development	11/143	434/18670	0.000521938323958997	0.013604812165191	0.0112516397204949	TBX3/LIMS2/LBH/HGF/TBX2/FOXF1/FGF10/CDO1/DKK3/PGR/TCF21	11
BP	GO:0018212	peptidyl-tyrosine modification	10/143	366/18670	0.000526795968575608	0.013604812165191	0.0112516397204949	DDR2/PEAK1/GAS6/HGF/PECAM1/ANGPT1/FGF10/GHR/NTRK3/CASS4	10
BP	GO:0150063	visual system development	10/143	366/18670	0.000526795968575608	0.013604812165191	0.0112516397204949	UNC45B/ZEB2/MEIS1/TBX2/FGF10/RHOJ/CACNA1C/NTRK3/ZEB1/FOXF2	10
BP	GO:0090092	regulation of transmembrane receptor protein serine/threonine kinase signaling pathway	8/143	241/18670	0.000546503141127371	0.0139515342119987	0.0115383905779463	GDF10/ADAMTSL2/MYOCD/ZNF423/FGF10/DKK3/ZEB1/ITGA8	8
BP	GO:0048880	sensory system development	10/143	371/18670	0.00058516290127042	0.0147687136786546	0.0122142256305847	UNC45B/ZEB2/MEIS1/TBX2/FGF10/RHOJ/CACNA1C/NTRK3/ZEB1/FOXF2	10
BP	GO:0060021	roof of mouth development	5/143	89/18670	0.000608782947371457	0.0151922126529439	0.0125644736033494	TBX3/TBX2/FOXF2/MEOX2/TCF21	5
BP	GO:0001656	metanephros development	5/143	90/18670	0.000640669680422098	0.0158103040024164	0.01307565605072	FAT4/FGF10/ROBO2/TCF21/ITGA8	5
BP	GO:2000649	regulation of sodium ion transmembrane transporter activity	4/143	52/18670	0.000671617807348695	0.0163919027485874	0.0135566578811275	FXYD6/FXYD1/SCN2B/SCN4B	4
BP	GO:0086012	membrane depolarization during cardiac muscle cell action potential	3/143	23/18670	0.000696404077638842	0.0167807587373876	0.0138782549334066	SCN2B/SCN4B/CACNA1C	3
BP	GO:0050731	positive regulation of peptidyl-tyrosine phosphorylation	7/143	192/18670	0.000702661216828926	0.0167807587373876	0.0138782549334066	GAS6/HGF/PECAM1/ANGPT1/FGF10/GHR/CASS4	7
BP	GO:0040013	negative regulation of locomotion	10/143	381/18670	0.000718039716710871	0.016965597987392	0.0140311232436783	ADARB1/PODN/RECK/MYOCD/ROBO2/SLIT2/DCN/MEOX2/PRKG1/TBX5	10
BP	GO:0060048	cardiac muscle contraction	6/143	140/18670	0.000735556693452446	0.0170174105849779	0.014073974013975	SCN2B/PDE5A/SCN4B/MYL3/CACNA1C/SGCD	6
BP	GO:0072073	kidney epithelium development	6/143	140/18670	0.000735556693452446	0.0170174105849779	0.014073974013975	KANK2/PECAM1/FAT4/ROBO2/SLIT2/TCF21	6
BP	GO:0032970	regulation of actin filament-based process	10/143	388/18670	0.000825146073630782	0.018838128622085	0.0155797694000039	CORO2B/JAM3/ELN/RHOJ/CACNA1C/NTRK3/ARHGAP6/SLIT2/SYNPO2/LMOD1	10
BP	GO:0044273	sulfur compound catabolic process	4/143	55/18670	0.000831218642487315	0.018838128622085	0.0155797694000039	OGN/CDO1/DCN/PRELP	4
BP	GO:0060562	epithelial tube morphogenesis	9/143	322/18670	0.000853423000504588	0.0191459846880878	0.0158343767770389	TBX3/ZEB2/FAT4/TBX2/FOXF1/FGF10/SLIT2/PGR/TCF21	9
BP	GO:0007179	transforming growth factor beta receptor signaling pathway	7/143	199/18670	0.000867202682562825	0.0191908501349953	0.0158714820187999	GDF10/ADAMTSL2/MYOCD/DKK3/ZEB1/LTBP2/ITGA8	7
BP	GO:0001667	ameboidal-type cell migration	11/143	462/18670	0.000872704125904786	0.0191908501349953	0.0158714820187999	DDR2/TNS1/KANK2/ZEB2/PECAM1/ANGPT1/FGF10/RHOJ/SLIT2/DCN/MEOX2	11
BP	GO:0021952	central nervous system projection neuron axonogenesis	3/143	25/18670	0.000894345401848703	0.0192848654126793	0.0159492358326621	ADARB1/ZEB2/SLIT2	3
BP	GO:0072012	glomerulus vasculature development	3/143	25/18670	0.000894345401848703	0.0192848654126793	0.0159492358326621	PECAM1/ANGPT1/TCF21	3
BP	GO:0051384	response to glucocorticoid	6/143	146/18670	0.000915593254801679	0.0195531982587935	0.0161711561703333	FIBIN/BCHE/CDO1/NTRK3/SLIT2/SLIT3	6
BP	GO:0001708	cell fate specification	5/143	99/18670	0.000986917523919942	0.0208756554345352	0.0172648729748401	TBX3/TBX2/NTRK3/TBX4/TBX5	5
BP	GO:0048596	embryonic camera-type eye morphogenesis	3/143	26/18670	0.00100535493379002	0.0210650312070533	0.0174214931426375	TBX2/ZEB1/FOXF2	3
BP	GO:0060840	artery development	5/143	100/18670	0.0010325463281539	0.0214325737834561	0.0177254632821304	TBX2/MYOCD/FOXF1/ROBO2/MYLK	5
BP	GO:0030336	negative regulation of cell migration	9/143	334/18670	0.00110281013548403	0.0225797721835003	0.0186742351525903	ADARB1/PODN/RECK/MYOCD/SLIT2/DCN/MEOX2/PRKG1/TBX5	9
BP	GO:0061437	renal system vasculature development	3/143	27/18670	0.00112471221105326	0.0225797721835003	0.0186742351525903	PECAM1/ANGPT1/TCF21	3
BP	GO:0061440	kidney vasculature development	3/143	27/18670	0.00112471221105326	0.0225797721835003	0.0186742351525903	PECAM1/ANGPT1/TCF21	3
BP	GO:0001823	mesonephros development	5/143	102/18670	0.00112848028472244	0.0225797721835003	0.0186742351525903	FAT4/FGF10/ROBO2/SLIT2/TCF21	5
BP	GO:0007548	sex differentiation	8/143	270/18670	0.00114178656075962	0.0226420352807778	0.0187257288395257	TBX3/FGF10/ROBO2/SLIT2/SLIT3/FOXF2/PGR/TCF21	8
BP	GO:0010770	positive regulation of cell morphogenesis involved in differentiation	6/143	154/18670	0.00120633997227088	0.0237104520213596	0.0196093456135323	LIMS2/ZEB2/NTRK3/ROBO2/SLIT2/CASS4	6
BP	GO:0006027	glycosaminoglycan catabolic process	4/143	61/18670	0.00122758201609541	0.0239163127872624	0.0197795994283148	OGN/HPSE2/DCN/PRELP	4
BP	GO:1902305	regulation of sodium ion transmembrane transport	4/143	62/18670	0.00130452149882936	0.0251942804252175	0.0208365218806154	FXYD6/FXYD1/SCN2B/SCN4B	4
BP	GO:0032956	regulation of actin cytoskeleton organization	9/143	343/18670	0.00132617553054788	0.025391688390921	0.0209997849437935	CORO2B/JAM3/ELN/RHOJ/NTRK3/ARHGAP6/SLIT2/SYNPO2/LMOD1	9
BP	GO:0007178	transmembrane receptor protein serine/threonine kinase signaling pathway	9/143	349/18670	0.0014944010597347	0.0281276674039895	0.0232625321073777	GDF10/ADAMTSL2/MYOCD/ZNF423/FGF10/DKK3/ZEB1/LTBP2/ITGA8	9
BP	GO:2000146	negative regulation of cell motility	9/143	349/18670	0.0014944010597347	0.0281276674039895	0.0232625321073777	ADARB1/PODN/RECK/MYOCD/SLIT2/DCN/MEOX2/PRKG1/TBX5	9
BP	GO:0006026	aminoglycan catabolic process	4/143	65/18670	0.00155548796399463	0.0289298056910082	0.0239259275958242	OGN/HPSE2/DCN/PRELP	4
BP	GO:0031960	response to corticosteroid	6/143	162/18670	0.0015630691953719	0.0289298056910082	0.0239259275958242	FIBIN/BCHE/CDO1/NTRK3/SLIT2/SLIT3	6
BP	GO:0010631	epithelial cell migration	9/143	352/18670	0.00158473306696014	0.0290883648075906	0.0240570613470678	KANK2/ZEB2/PECAM1/ANGPT1/FGF10/RHOJ/SLIT2/DCN/MEOX2	9
BP	GO:0090132	epithelium migration	9/143	355/18670	0.00167940644072317	0.0305734565970996	0.025285282476807	KANK2/ZEB2/PECAM1/ANGPT1/FGF10/RHOJ/SLIT2/DCN/MEOX2	9
BP	GO:0048562	embryonic organ morphogenesis	8/143	288/18670	0.00171754925118238	0.0310136332266347	0.0256493234344309	TBX3/TBX2/FOXF1/FGF10/ZEB1/FOXF2/TCF21/ITGA8	8
BP	GO:0048662	negative regulation of smooth muscle cell proliferation	4/143	67/18670	0.00174033375148699	0.0311716230810694	0.0257799863866282	OGN/MYOCD/PTGIR/PRKG1	4
BP	GO:0048608	reproductive structure development	10/143	431/18670	0.00180983376739026	0.0321446961220243	0.0265847506969039	TBX3/MYOCD/FGF10/ROBO2/SLIT2/SLIT3/FOXF2/DCN/PGR/TCF21	10
BP	GO:0035051	cardiocyte differentiation	6/143	167/18670	0.00182360725410854	0.0321446961220243	0.0265847506969039	TBX3/TBX2/MYOCD/SGCD/MYH11/TBX5	6
BP	GO:0050918	positive chemotaxis	4/143	68/18670	0.0018382393954335	0.0321474779311637	0.0265870513471318	HGF/ANGPT1/FGF10/NTRK3	4
BP	GO:0009410	response to xenobiotic stimulus	8/143	292/18670	0.00187226969362348	0.0324868046057637	0.0268676859816856	FIBIN/BCHE/FMO3/CDO1/GHR/FMO2/GSTM5/AOC3	8
BP	GO:0061458	reproductive system development	10/143	434/18670	0.00190407928797295	0.0327826364231622	0.0271123488985133	TBX3/MYOCD/FGF10/ROBO2/SLIT2/SLIT3/FOXF2/DCN/PGR/TCF21	10
BP	GO:0042698	ovulation cycle	4/143	69/18670	0.00193989841430205	0.0331424182935758	0.0274099006717172	ROBO2/SLIT2/SLIT3/PGR	4
BP	GO:0060603	mammary gland duct morphogenesis	3/143	33/18670	0.00202873208525695	0.0343955264225624	0.0284462634694526	TBX3/FGF10/PGR	3
BP	GO:0048048	embryonic eye morphogenesis	3/143	34/18670	0.00221267379004661	0.037229912785557	0.0307903968391654	TBX2/ZEB1/FOXF2	3
BP	GO:0045666	positive regulation of neuron differentiation	9/143	371/18670	0.00226395624086392	0.0378063669996899	0.0312671439676101	ZEB2/NEGR1/HGF/TCF4/NTRK3/ROBO2/SLIT2/ZEB1/FEZ1	9
BP	GO:0017015	regulation of transforming growth factor beta receptor signaling pathway	5/143	120/18670	0.0023141684510654	0.0383564785807183	0.0317221048476758	ADAMTSL2/MYOCD/DKK3/ZEB1/ITGA8	5
BP	GO:0010811	positive regulation of cell-substrate adhesion	5/143	121/18670	0.00239929516067929	0.0390157339801656	0.0322673313563776	LIMS2/ABI3BP/FOXF1/ECM2/CASS4	5
BP	GO:0070252	actin-mediated cell contraction	5/143	121/18670	0.00239929516067929	0.0390157339801656	0.0322673313563776	SCN2B/SCN4B/MYL3/CACNA1C/SGCD	5
BP	GO:0021955	central nervous system neuron axonogenesis	3/143	35/18670	0.00240664365388685	0.0390157339801656	0.0322673313563776	ADARB1/ZEB2/SLIT2	3
BP	GO:0006941	striated muscle contraction	6/143	177/18670	0.00244216057356642	0.039304627781819	0.0325062562995683	SCN2B/PDE5A/SCN4B/MYL3/CACNA1C/SGCD	6
BP	GO:1903844	regulation of cellular response to transforming growth factor beta stimulus	5/143	122/18670	0.00248667721133232	0.0393848762691231	0.0325726245122491	ADAMTSL2/MYOCD/DKK3/ZEB1/ITGA8	5
BP	GO:0086003	cardiac muscle cell contraction	4/143	74/18670	0.00250704763420595	0.0393848762691231	0.0325726245122491	SCN2B/SCN4B/CACNA1C/SGCD	4
BP	GO:0010749	regulation of nitric oxide mediated signal transduction	2/143	10/18670	0.0025180785367922	0.0393848762691231	0.0325726245122491	GUCY1A2/PDE5A	2
BP	GO:0070099	regulation of chemokine-mediated signaling pathway	2/143	10/18670	0.0025180785367922	0.0393848762691231	0.0325726245122491	SLIT2/SLIT3	2
BP	GO:0033143	regulation of intracellular steroid hormone receptor signaling pathway	4/143	75/18670	0.00263275404463347	0.0408905365953212	0.033817856517375	ZNF366/KANK2/LBH/TCF21	4
BP	GO:0048844	artery morphogenesis	4/143	76/18670	0.00276271939771058	0.0426111095994111	0.0352408285745977	TBX2/MYOCD/FOXF1/MYLK	4
BP	GO:0003156	regulation of animal organ formation	3/143	37/18670	0.00282539007098585	0.0426230918219385	0.0352507382778183	FGF10/ROBO2/TBX5	3
BP	GO:0014912	negative regulation of smooth muscle cell migration	3/143	37/18670	0.00282539007098585	0.0426230918219385	0.0352507382778183	MYOCD/SLIT2/PRKG1	3
BP	GO:0030212	hyaluronan metabolic process	3/143	37/18670	0.00282539007098585	0.0426230918219385	0.0352507382778183	ITIH3/HGF/ITIH5	3
BP	GO:0051271	negative regulation of cellular component movement	9/143	384/18670	0.0028495860191225	0.0426230918219385	0.0352507382778183	ADARB1/PODN/RECK/MYOCD/SLIT2/DCN/MEOX2/PRKG1/TBX5	9
BP	GO:0045667	regulation of osteoblast differentiation	5/143	126/18670	0.00285945100471357	0.0426230918219385	0.0352507382778183	GDF10/TMEM119/DDR2/HGF/RANBP3L	5
BP	GO:0021954	central nervous system neuron development	4/143	78/18670	0.00303570892043382	0.043319802389741	0.0358269414773327	ADARB1/ZEB2/ROBO2/SLIT2	4
BP	GO:0086091	regulation of heart rate by cardiac conduction	3/143	38/18670	0.00305051309570868	0.043319802389741	0.0358269414773327	SCN2B/SCN4B/CACNA1C	3
BP	GO:1902742	apoptotic process involved in development	3/143	38/18670	0.00305051309570868	0.043319802389741	0.0358269414773327	ROBO2/SLIT2/SLIT3	3
BP	GO:0002576	platelet degranulation	5/143	128/18670	0.00306027039175461	0.043319802389741	0.0358269414773327	ITIH3/GAS6/HGF/PECAM1/A2M	5
BP	GO:0003093	regulation of glomerular filtration	2/143	11/18670	0.00306222826438061	0.043319802389741	0.0358269414773327	CORO2B/GAS6	2
BP	GO:0060379	cardiac muscle cell myoblast differentiation	2/143	11/18670	0.00306222826438061	0.043319802389741	0.0358269414773327	TBX2/MYOCD	2
BP	GO:0086016	AV node cell action potential	2/143	11/18670	0.00306222826438061	0.043319802389741	0.0358269414773327	SCN4B/CACNA1C	2
BP	GO:0086027	AV node cell to bundle of His cell signaling	2/143	11/18670	0.00306222826438061	0.043319802389741	0.0358269414773327	SCN4B/CACNA1C	2
BP	GO:0071560	cellular response to transforming growth factor beta stimulus	7/143	249/18670	0.00310563391334127	0.0436557779843731	0.0361048046554331	GDF10/ADAMTSL2/MYOCD/DKK3/ZEB1/LTBP2/ITGA8	7
BP	GO:0003151	outflow tract morphogenesis	4/143	79/18670	0.00317887291540046	0.0444042562585184	0.0367238214986681	TBX3/ELN/TBX2/ROBO2	4
BP	GO:0030518	intracellular steroid hormone receptor signaling pathway	5/143	130/18670	0.00327108128082883	0.0447791399947033	0.0370338630255491	ZNF366/KANK2/LBH/PGR/TCF21	5
BP	GO:0007409	axonogenesis	10/143	468/18670	0.00327700465958463	0.0447791399947033	0.0370338630255491	ADARB1/UNC5C/GFRA1/ZEB2/NTRK3/ROBO2/SLIT2/SLIT3/LAMA2/FEZ1	10
BP	GO:0033146	regulation of intracellular estrogen receptor signaling pathway	3/143	39/18670	0.00328635741518984	0.0447791399947033	0.0370338630255491	ZNF366/KANK2/LBH	3
BP	GO:2000826	regulation of heart morphogenesis	3/143	39/18670	0.00328635741518984	0.0447791399947033	0.0370338630255491	TBX2/ROBO2/TBX5	3
BP	GO:0002088	lens development in camera-type eye	4/143	80/18670	0.00332657546868377	0.0450507568045528	0.0372584993122797	UNC45B/ZEB2/MEIS1/NTRK3	4
BP	GO:0014855	striated muscle cell proliferation	4/143	81/18670	0.00347888524621423	0.0456212092058675	0.0377302827385667	MEIS1/TBX2/ANGPT1/TBX5	4
BP	GO:0055007	cardiac muscle cell differentiation	5/143	132/18670	0.00349216095348884	0.0456212092058675	0.0377302827385667	TBX3/MYOCD/SGCD/MYH11/TBX5	5
BP	GO:0071559	response to transforming growth factor beta	7/143	255/18670	0.00354030965556359	0.0456212092058675	0.0377302827385667	GDF10/ADAMTSL2/MYOCD/DKK3/ZEB1/LTBP2/ITGA8	7
BP	GO:0001508	action potential	5/143	133/18670	0.00360663815228949	0.0456212092058675	0.0377302827385667	SCN2B/SCN4B/CACNA1C/NTRK3/SCN7A	5
BP	GO:0050730	regulation of peptidyl-tyrosine phosphorylation	7/143	256/18670	0.00361704696010608	0.0456212092058675	0.0377302827385667	GAS6/HGF/PECAM1/ANGPT1/FGF10/GHR/CASS4	7
BP	GO:0044272	sulfur compound biosynthetic process	6/143	192/18670	0.00365016982256922	0.0456212092058675	0.0377302827385667	OGN/ANGPT1/CDO1/DCN/PRELP/GSTM5	6
BP	GO:0003161	cardiac conduction system development	2/143	12/18670	0.00365626980578317	0.0456212092058675	0.0377302827385667	TBX3/TBX5	2
BP	GO:0003207	cardiac chamber formation	2/143	12/18670	0.00365626980578317	0.0456212092058675	0.0377302827385667	TBX2/TBX5	2
BP	GO:0021889	olfactory bulb interneuron differentiation	2/143	12/18670	0.00365626980578317	0.0456212092058675	0.0377302827385667	ROBO2/SLIT2	2
BP	GO:0042340	keratan sulfate catabolic process	2/143	12/18670	0.00365626980578317	0.0456212092058675	0.0377302827385667	OGN/PRELP	2
BP	GO:0060788	ectodermal placode formation	2/143	12/18670	0.00365626980578317	0.0456212092058675	0.0377302827385667	TBX3/TBX2	2
BP	GO:0070572	positive regulation of neuron projection regeneration	2/143	12/18670	0.00365626980578317	0.0456212092058675	0.0377302827385667	HGF/NTRK3	2
BP	GO:0071697	ectodermal placode morphogenesis	2/143	12/18670	0.00365626980578317	0.0456212092058675	0.0377302827385667	TBX3/TBX2	2
BP	GO:0086067	AV node cell to bundle of His cell communication	2/143	12/18670	0.00365626980578317	0.0456212092058675	0.0377302827385667	SCN4B/CACNA1C	2
BP	GO:0048863	stem cell differentiation	7/143	257/18670	0.00369504560023239	0.0458474652408722	0.0379174041305823	BCHE/ZEB2/LBH/TBX2/MYOCD/A2M/TBX5	7
BP	GO:0007015	actin filament organization	9/143	400/18670	0.00372851421395776	0.0460057226066677	0.038048288323721	CORO2B/ELN/RHOJ/GAS7/ARHGAP6/SLIT2/SYNPO2/CASS4/LMOD1	9
BP	GO:0090257	regulation of muscle system process	7/143	259/18670	0.00385488011315949	0.0473021476868907	0.0391204757049334	PDE5A/MYOCD/MYL3/LMCD1/CACNA1C/SGCA/PRKG1	7
BP	GO:0045445	myoblast differentiation	4/143	84/18670	0.00396413656614136	0.0483755346890108	0.0400082030533064	TBX3/TBX2/MYOCD/RANBP3L	4
BP	GO:0002028	regulation of sodium ion transport	4/143	85/18670	0.00413555110304079	0.0499187989122478	0.0412845347528958	FXYD6/FXYD1/SCN2B/SCN4B	4
BP	GO:0050772	positive regulation of axonogenesis	4/143	85/18670	0.00413555110304079	0.0499187989122478	0.0412845347528958	ZEB2/NTRK3/ROBO2/SLIT2	4
CC	GO:0062023	collagen-containing extracellular matrix	20/153	406/19717	5.33166878652859e-11	9.70363719148203e-09	9.03577552243266e-09	GDF10/OGN/PODN/HMCN1/MGP/ABI3BP/FBLN5/ADAMTS8/ELN/ITIH5/FGF10/SPON1/ECM2/LAMA2/DCN/PRELP/SPARCL1/A2M/LTBP2/MFAP4	20
CC	GO:0001518	voltage-gated sodium channel complex	3/153	14/19717	0.000156626107905358	0.0142529758193876	0.0132720017751382	SCN2B/SCN4B/SCN7A	3
CC	GO:0034706	sodium channel complex	3/153	23/19717	0.000723983738217306	0.0439216801185165	0.040898730474732	SCN2B/SCN4B/SCN7A	3
MF	GO:0005201	extracellular matrix structural constituent	13/140	163/17696	5.54703644975047e-10	1.54762316948038e-07	1.37216164809617e-07	OGN/PODN/HMCN1/MGP/ABI3BP/FBLN5/ELN/SPON1/LAMA2/DCN/PRELP/LTBP2/MFAP4	13
MF	GO:0008201	heparin binding	10/140	169/17696	9.53483929545877e-07	0.00013301100817165	0.000117930907075411	PLA2G5/ABI3BP/ADAMTS8/RSPO1/FGF10/SLIT2/SLIT3/ECM2/PRELP/LTBP2	10
MF	GO:0005539	glycosaminoglycan binding	11/140	229/17696	2.10338937176884e-06	0.000195615211574502	0.000173437369251115	PLA2G5/ABI3BP/ADAMTS8/RSPO1/FGF10/SLIT2/SLIT3/ECM2/DCN/PRELP/LTBP2	11
MF	GO:1901681	sulfur compound binding	11/140	250/17696	4.8969572001483e-06	0.000341562764710344	0.00030283814264075	PLA2G5/HPSE2/ABI3BP/ADAMTS8/RSPO1/FGF10/SLIT2/SLIT3/ECM2/PRELP/LTBP2	11
MF	GO:0001228	DNA-binding transcription activator activity, RNA polymerase II-specific	14/140	439/17696	1.02903346401851e-05	0.000490915780449434	0.000435258284873107	TBX3/ZEB2/MEIS1/TBX2/TCF4/MYOCD/FOXF1/FOXF2/ERG/TBX4/PGR/MEOX2/TCF21/TBX5	14
MF	GO:0001216	DNA-binding transcription activator activity	14/140	440/17696	1.05573286118158e-05	0.000490915780449434	0.000435258284873107	TBX3/ZEB2/MEIS1/TBX2/TCF4/MYOCD/FOXF1/FOXF2/ERG/TBX4/PGR/MEOX2/TCF21/TBX5	14
MF	GO:0005518	collagen binding	6/140	67/17696	1.47825133312993e-05	0.000589188745633214	0.000522389568850426	PODN/DDR2/ABI3BP/ECM2/DCN/SPARCL1	6
MF	GO:0030021	extracellular matrix structural constituent conferring compression resistance	4/140	22/17696	2.4573607891161e-05	0.000857004575204239	0.000759841822950372	OGN/PODN/DCN/PRELP	4
MF	GO:0001102	RNA polymerase II activating transcription factor binding	5/140	53/17696	6.10145199245076e-05	0.00189145011765974	0.00167700727277886	TBX3/TBX2/LDB2/TBX4/TBX5	5
MF	GO:0017080	sodium channel regulator activity	4/140	36/17696	0.000181593091311183	0.005066447247582	0.00449203962717136	FXYD6/FXYD1/SCN2B/SCN4B	4
MF	GO:0005248	voltage-gated sodium channel activity	3/140	20/17696	0.000500603586183444	0.0126971273222892	0.011257592607953	SCN2B/SCN4B/SCN7A	3
MF	GO:0033613	activating transcription factor binding	5/140	85/17696	0.000569698617034994	0.0132454928460636	0.0117437872809845	TBX3/TBX2/LDB2/TBX4/TBX5	5
MF	GO:0050840	extracellular matrix binding	4/140	57/17696	0.00107106454076195	0.0229866928363525	0.020380580330288	ELN/SLIT2/DCN/SPARCL1	4
MF	GO:0061629	RNA polymerase II-specific DNA-binding transcription factor binding	8/140	277/17696	0.00164149112059865	0.0327125730462159	0.029003790476743	TBX3/ZNF366/TBX2/MYOCD/LDB2/TBX4/TCF21/TBX5	8
MF	GO:0140297	DNA-binding transcription factor binding	9/140	351/17696	0.00192938439578488	0.0358865497615987	0.031817918105926	TBX3/ZNF366/TBX2/TCF4/MYOCD/LDB2/TBX4/TCF21/TBX5	9
