# Supplementary material for: Prognostic signature of lipid metabolism associated LncRNAs predict prognosis and treatment of lung adenocarcinoma
Source: Front Oncol. 2022 Nov 1;12:986367. doi: 10.3389/fonc.2022.986367 (PMC9664164; doi:10.3389/fonc.2022.986367)
Supplement: Supplementary file 1 [file DataSheet_1.zip › supplementary table/supplementary table5 KEGG.txt]

ID	Description	GeneRatio	BgRatio	pvalue	p.adjust	qvalue	geneID	Count
hsa04270	Vascular smooth muscle contraction	8/64	134/8112	9.14273339401835e-06	0.00122512627479846	0.0011452476567244	5322/10335/2977/775/5739/4638/4629/5592	8
hsa05410	Hypertrophic cardiomyopathy	6/64	90/8112	7.05212266833703e-05	0.00452061121568794	0.00422586594396594	4634/775/6444/6442/3908/8516	6
hsa05414	Dilated cardiomyopathy	6/64	96/8112	0.000101207713784058	0.00452061121568794	0.00422586594396594	4634/775/6444/6442/3908/8516	6
hsa05412	Arrhythmogenic right ventricular cardiomyopathy	5/64	77/8112	0.000332907653265712	0.0111524063844013	0.0104252659838473	775/6444/6442/3908/8516	5
