# Supplementary material for: Prognostic signature of lipid metabolism associated LncRNAs predict prognosis and treatment of lung adenocarcinoma
Source: Front Oncol. 2022 Nov 1;12:986367. doi: 10.3389/fonc.2022.986367 (PMC9664164; doi:10.3389/fonc.2022.986367)
Supplement: Supplementary file 1 [file DataSheet_1.zip › supplementary table/supplementary table6 MCC.sort.csv]

name	MCC
MYH11	29
ELN	26
DCN	25
FBLN5	21
PECAM1	19
MFAP4	18
HGF	17
TBX5	15
MYOCD	12
OGN	12
FGF10	10
MYL3	10
MYLK	10
PRKG1	9
LMOD1	8
TCF4	7
PDE5A	7
MRVI1	7
TCF21	7
MGP	7
CACNA1C	7
FGF14	7
LTBP2	7
GUCY1A2	6
LAMA2	6
ZEB2	6
ANGPT1	6
SLIT2	5
SGCD	5
SLIT3	5
ZEB1	5
SCN4B	5
ITGA8	5
SGCA	4
TBX3	4
RSPO1	4
SCN2B	4
ADAMTSL2	4
SPARCL1	4
A2M	4
ROBO2	3
PGR	3
UNC45B	3
RUNX1T1	3
MEIS1	3
JAM3	3
FOXF1	3
TBX4	3
TBX2	3
DDR2	3
PEG3	3
ARHGAP6	3
SYNPO2	3
FIBIN	3
SPON1	3
ABI3BP	3
ITIH3	3
UNC5C	2
SCN7A	2
MEOX2	2
JAM2	2
HPSE2	2
TNS1	2
GAS6	2
PRELP	2
TMEM204	2
HSPB7	2
COX7A1	2
DKK3	2
CNRIP1	2
ARHGAP31	2
ADH1B	2
ADAMTS8	2
MAMDC2	2
ECM2	2
ABCA8	2
C7	2
PTGIR	1
NEGR1	1
LSAMP	1
LMCD1	1
LIMS2	1
HSPB2	1
GHR	1
NTRK3	1
GFRA1	1
GAS7	1
FXYD6	1
FXYD1	1
FOXF2	1
FMO3	1
FMO2	1
LHFP	1
FAM180A	1
PDZRN3	1
FAM13C	1
PEAK1	1
LDB2	1
CYYR1	1
CORO2B	1
SGIP1	1
CDO1	1
FGD5	1
CASS4	1
C1QTNF7	1
VGLL3	1
AOC3	1
GSTM5	1
ABCA6	1
