# Supplementary material for: Prognostic signature of lipid metabolism associated LncRNAs predict prognosis and treatment of lung adenocarcinoma
Source: Front Oncol. 2022 Nov 1;12:986367. doi: 10.3389/fonc.2022.986367 (PMC9664164; doi:10.3389/fonc.2022.986367)
Supplement: Supplementary file 1 [file DataSheet_1.zip › supplementary table/supplementary table7 KEGG.txt]

ID	Description	setSize	enrichmentScore	NES	pvalue	p.adjust	qvalues	rank	leading_edge	core_enrichment
CELL CYCLE	KEGG_CELL_CYCLE	124	0.712742114	2.336342554	1.00E-10	9.20E-09	6.21E-09	2658	tags=48%, list=8%, signal=45%	991/9133/890/891/983/990/5347/4085/701/7272/699/898/4171/8318/4998/4173/9088/1029/2810/4175/9232/995/1869/1111/9700/7532/5111/993/4176/23594/10926/7534/51529/1017/4174/3066/10971/7531/5001/4172/1019/7529/6502/8317/1870/9184/996/4609/7027/5933/8243/5591/27127/1021/5885/1871/9126/11200/4088/10459
PROTEASOME	KEGG_PROTEASOME	45	0.885231394	2.50422589	1.00E-10	9.20E-09	6.21E-09	3510	tags=87%, list=11%, signal=78%	5698/5691/10213/5708/5717/5686/5696/10197/5693/5704/5709/5685/51371/5713/5707/5718/5689/5690/5688/5701/5694/5695/5714/5721/5692/5687/5710/5705/5702/5700/5682/5719/5706/5720/5684/3458/23198/5699/5683
DNA REPLICATION	KEGG_DNA_REPLICATION	36	0.851737964	2.287613723	4.04E-09	2.48E-07	1.67E-07	2300	tags=69%, list=7%, signal=65%	4171/4173/2237/4175/5984/10535/5111/5557/4176/5983/5982/6119/5985/5427/5425/6742/4174/5558/4172/56655/23649/54107/246243/57804/1763
PYRIMIDINE METABOLISM	KEGG_PYRIMIDINE_METABOLISM	98	0.647367725	2.104599595	2.63E-08	1.21E-06	8.17E-07	4340	tags=55%, list=13%, signal=48%	7083/7296/6241/978/4830/7371/7298/1841/5557/654364/124583/4833/5439/6240/5427/5425/5558/56655/318/23649/4860/54107/7372/87178/4907/1633/51251/57804/5438/5437/5440/10622/51728/7378/1890/1503/377841/25885/790/5441/30834/1854/129607/5426/30833/5436/10714/4831/5431/5424/5422/10623/29922/84172
OXIDATIVE PHOSPHORYLATION	KEGG_OXIDATIVE_PHOSPHORYLATION	102	0.622736066	2.035120211	1.30E-07	4.78E-06	3.23E-06	4161	tags=57%, list=12%, signal=50%	1337/1347/9377/1340/4710/1329/1537/170712/4726/4709/1351/7386/7388/10063/9296/7384/4711/27089/4702/1349/4715/4706/4704/1327/4728/9167/4720/527/4697/6390/4719/4717/6389/1355/4713/4712/6391/4700/533/4694/6392/4716/4722/1345/4696/4729/9550/90423/4714/5464/4725/4718/51382/4708/529/125965/27068/10975
SPLICEOSOME	KEGG_SPLICEOSOME	126	0.562826793	1.867542292	2.68E-07	8.01E-06	5.41E-06	4068	tags=52%, list=12%, signal=46%	10189/6637/51645/3304/6628/9775/6636/6631/57819/3303/51639/10262/8683/6627/6635/23658/8896/6632/9343/6633/55110/22827/51729/10465/27339/25804/9128/84844/83443/3183/9416/3306/4116/11017/5093/3312/84321/27258/56259/10713/22916/55660/11338/6629/10286/11157/9939/10992/10285/9092/6626/9410/22938/51503/3190/23020/23450/988/23350/57461/3310/5356/3192/10907/4670/1659
PARKINSONS DISEASE	KEGG_PARKINSONS_DISEASE	100	0.609655206	1.98861264	3.05E-07	8.01E-06	5.41E-06	4221	tags=63%, list=13%, signal=55%	7345/54205/1337/1347/7416/7417/9377/1340/4710/2861/1329/1537/170712/4726/9246/4709/1351/7386/7388/7384/4711/27089/4702/1349/4715/4706/4704/1327/4728/9167/4720/7419/4697/6390/4719/4717/5481/836/6389/4713/4712/7326/6391/7332/4700/4694/6392/4716/7317/4722/1345/4696/4729/292/11315/4714/4725/4718/27429/4708/125965/10975/7054
HUNTINGTONS DISEASE	KEGG_HUNTINGTONS_DISEASE	161	0.511257095	1.770083263	1.13E-06	2.60E-05	1.75E-05	4027	tags=47%, list=12%, signal=42%	54205/1337/1347/7416/7417/9377/1340/4710/1329/1537/170712/4726/5439/1175/4709/6648/1351/3066/7386/7388/1173/7384/4711/27089/4702/1349/5468/7019/4715/4706/4704/1327/4728/5438/9167/5437/6647/4720/7419/5440/160/1212/4697/6390/4719/10540/4717/5481/836/163/6389/2876/4713/1213/4712/6391/10488/4700/5441/4694/6392/4716/4722/1345/4696/4729/292/5436/4714/3065/4725/4718/5431/4708/125965/7052
CITRATE CYCLE TCA CYCLE	KEGG_CITRATE_CYCLE_TCA_CYCLE	31	0.800593195	2.083990964	3.14E-06	5.84E-05	3.94E-05	5583	tags=77%, list=17%, signal=65%	3417/4191/47/1738/2271/1737/4190/3418/6390/1431/6389/6391/8801/6392/3421/8803/8802/4967/48/5162/5160/1743/50/5091
ALZHEIMERS DISEASE	KEGG_ALZHEIMERS_DISEASE	146	0.51041942	1.750596054	3.17E-06	5.84E-05	3.94E-05	4257	tags=50%, list=13%, signal=44%	2597/54205/1337/1347/9377/1340/4710/51806/1329/1537/170712/488/4726/55851/4709/1351/8772/7386/7388/3028/637/7384/102/2906/4711/27089/7132/4702/1349/4715/4706/4704/23385/11261/1327/5534/4728/9167/1020/6868/4720/4697/6390/4719/4717/3553/836/808/6389/4713/4712/51107/6391/4700/823/4694/6392/4716/4722/1345/4696/4729/5663/4714/805/25825/4725/4718/4708/125965/10975/5595/348
OOCYTE MEIOSIS	KEGG_OOCYTE_MEIOSIS	111	0.541009428	1.782470143	4.58E-06	7.66E-05	5.17E-05	3061	tags=34%, list=9%, signal=31%	991/9133/891/983/6790/5347/4085/699/898/9088/9232/995/9700/7532/7534/51806/26271/51529/1017/10971/5499/7531/7529/996/11261/5534/8243/27127/5519/5501/5604/9126/808/10459/5518/5515/7533/5500
ASTHMA	KEGG_ASTHMA	28	-0.816706425	-1.766771453	1.93E-05	0.000295844	0.000199712	1647	tags=50%, list=5%, signal=48%	3109/959/3122/3112/3113/3117/3108/3119/3123/3127/3111/3115/2206/2205
HEMATOPOIETIC CELL LINEAGE	KEGG_HEMATOPOIETIC_CELL_LINEAGE	85	-0.662044545	-1.692100113	2.30E-05	0.000325195	0.000219525	5287	tags=53%, list=16%, signal=45%	1378/1437/7124/915/1436/2322/945/917/1440/3684/916/960/914/3563/2811/3568/920/3676/4254/912/3672/2208/1604/910/3122/921/947/948/3123/3554/2057/3570/3575/951/3127/930/3590/1380/1441/933/3815/913/909/931/911
MISMATCH REPAIR	KEGG_MISMATCH_REPAIR	23	0.814621604	2.000686699	4.09E-05	0.000537802	0.000363047	4336	tags=70%, list=13%, signal=61%	9156/5984/5111/5983/5982/6119/5985/5425/6742/4436/57804/2956/10714/5424/6117/3978
CELL ADHESION MOLECULES CAMS	KEGG_CELL_ADHESION_MOLECULES_CAMS	128	-0.60332728	-1.601048863	6.64E-05	0.000814186	0.000549622	4237	tags=45%, list=13%, signal=39%	24146/5010/214/3689/3684/6402/7122/1493/137075/914/257194/8506/23114/9369/3385/940/6404/3383/4685/923/920/100506658/3676/9073/57555/6614/57863/5797/3109/1003/5175/3683/959/3122/3112/6383/5788/947/3113/3117/83700/58494/3108/3119/6693/3123/3127/6403/3111/3115/90952/933/8516/23705/3680/9075/51208
VASCULAR SMOOTH MUSCLE CONTRACTION	KEGG_VASCULAR_SMOOTH_MUSCLE_CONTRACTION	113	-0.606219577	-1.588265192	0.000138355	0.001591083	0.001074072	5673	tags=50%, list=17%, signal=41%	5578/3779/107/3778/778/5580/810/23365/5583/5613/800/185/5322/2776/84647/10398/3708/673/775/113/5581/111/59/123745/5588/94274/5320/5739/50487/3710/5592/3709/2977/10335/196883/5579/8399/4638/5332/1909/10266/112/4882/9138/8681/10203/115/5330/72/4881/776/10268/4660/8398/5319/4629
INTESTINAL IMMUNE NETWORK FOR IGA PRODUCTION	KEGG_INTESTINAL_IMMUNE_NETWORK_FOR_IGA_PRODUCTION	46	-0.706432904	-1.662096116	0.000162144	0.001754975	0.001184709	2711	tags=54%, list=8%, signal=50%	8741/29851/3118/7040/9020/940/3676/23495/3109/7852/959/3122/3112/608/3113/3117/6387/3108/3119/3123/115650/3127/3111/3115/5284
PENTOSE PHOSPHATE PATHWAY	KEGG_PENTOSE_PHOSPHATE_PATHWAY	27	0.755245868	1.933089253	0.000232742	0.002379138	0.001606054	2050	tags=44%, list=6%, signal=42%	2539/5214/5226/226/2821/51071/6888/55276/5634/6120/7086/5236
HOMOLOGOUS RECOMBINATION	KEGG_HOMOLOGOUS_RECOMBINATION	26	0.757433584	1.916304461	0.000306214	0.002965438	0.00200184	4363	tags=62%, list=13%, signal=54%	5888/8438/641/6119/146956/7516/5425/6742/4683/57804/675/10714/25788/5424/6117/5889
BASAL CELL CARCINOMA	KEGG_BASAL_CELL_CARCINOMA	55	-0.673636623	-1.622230004	0.000401792	0.003696489	0.002495342	6808	tags=55%, list=20%, signal=43%	2736/6932/7976/6934/7483/81029/7480/7482/8643/89780/324/8324/8322/2735/8321/8325/7472/652/2737/5727/27148/51176/650/7474/54361/7481/6469/8313/83439/64399
DRUG METABOLISM OTHER ENZYMES	KEGG_DRUG_METABOLISM_OTHER_ENZYMES	51	0.601235541	1.746183934	0.000750621	0.006576867	0.004439762	3790	tags=31%, list=11%, signal=28%	7083/978/7371/3251/54578/8833/7498/7372/7364/54575/7378/1890/7172/7366/7363/10
PATHOGENIC ESCHERICHIA COLI INFECTION	KEGG_PATHOGENIC_ESCHERICHIA_COLI_INFECTION	56	0.565737305	1.704646185	0.000883517	0.007097479	0.004791204	3598	tags=50%, list=11%, signal=45%	84790/3875/10376/203068/10552/3688/7277/7534/10095/10094/10971/10381/60/71/10383/4691/4690/10092/79861/7430/84617/10093/8976/999/81873/929/23643/387
PURINE METABOLISM	KEGG_PURINE_METABOLISM	154	0.411902226	1.443257404	0.000888179	0.007097479	0.004791204	3929	tags=38%, list=12%, signal=34%	6241/4830/10606/5315/3251/5557/8833/654364/471/124583/205/4833/5439/6240/5427/5425/353/5471/5558/100/5634/56655/318/7498/23649/4860/1716/54107/954/87178/4907/1633/10846/51251/57804/5438/5437/9615/5440/2987/10622/51728/2984/5167/377841/2618/158/11164/5147/25885/5441/30834/5426/30833/5436/10714/4831/5431/5424
SYSTEMIC LUPUS ERYTHEMATOSUS	KEGG_SYSTEMIC_LUPUS_ERYTHEMATOSUS	55	-0.65854172	-1.585878946	0.000958603	0.007097479	0.004791204	2711	tags=40%, list=8%, signal=37%	940/1991/3109/9103/727/959/3122/3112/718/3113/3117/3108/3119/3123/721/1511/729/3127/720/3111/3115/730
NUCLEOTIDE EXCISION REPAIR	KEGG_NUCLEOTIDE_EXCISION_REPAIR	44	0.614726369	1.721413726	0.000973134	0.007097479	0.004791204	4721	tags=57%, list=14%, signal=49%	5984/5111/5983/5982/6119/5985/5427/5887/5425/56655/54107/57804/5886/404672/2967/5426/10714/1069/1642/5424/1022/6117/3978/4331/9978
P53 SIGNALING PATHWAY	KEGG_P53_SIGNALING_PATHWAY	66	0.538399107	1.670815385	0.001002905	0.007097479	0.004791204	2717	tags=36%, list=8%, signal=33%	6241/9133/891/983/5268/898/64065/51512/1029/2810/1111/54205/5366/5054/1017/637/1019/3486/51246/1021/9538/836/11200/9540
UBIQUITIN MEDIATED PROTEOLYSIS	KEGG_UBIQUITIN_MEDIATED_PROTEOLYSIS	130	0.433214097	1.464097796	0.001442007	0.009827009	0.006633793	5381	tags=46%, list=16%, signal=39%	11065/991/27338/23624/672/51529/9246/10054/10477/7334/9616/6502/7321/65264/9040/27339/140739/3093/330/10055/996/54926/8453/4734/997/55236/4591/5371/7326/7332/378884/7328/7317/7324/9320/9690/4281/92912/26232/1642/25847/51434/57154/10075/10273/83737/329/64682/9978/55585/63893/7329/9820/7323/51433/8450/7319/55120/9021/10393
HEDGEHOG SIGNALING PATHWAY	KEGG_HEDGEHOG_SIGNALING_PATHWAY	56	-0.647877815	-1.560302831	0.002027414	0.013323008	0.008993792	6960	tags=50%, list=21%, signal=40%	353500/2736/655/7483/23291/81029/7480/2619/5613/7482/8643/89780/3549/654/2735/7472/652/2737/5727/27148/650/7474/54361/4036/7481/6469/64399/653
PORPHYRIN AND CHLOROPHYLL METABOLISM	KEGG_PORPHYRIN_AND_CHLOROPHYLL_METABOLISM	40	0.605792199	1.675301458	0.002748463	0.017438527	0.011772003	4610	tags=40%, list=14%, signal=35%	54578/645/1356/3145/3052/2495/7364/54575/1355/7366/2235/7363/1371/3162/326625/54658
GLYCOLYSIS GLUCONEOGENESIS	KEGG_GLYCOLYSIS_GLUCONEOGENESIS	62	0.528607528	1.596847358	0.002889654	0.017723212	0.011964182	2722	tags=34%, list=8%, signal=31%	2597/222/5214/7167/226/3939/5315/5230/2821/3945/218/5223/55276/2023/3099/219/1738/1737/5236/130589/127
STARCH AND SUCROSE METABOLISM	KEGG_STARCH_AND_SUCROSE_METABOLISM	52	0.545551162	1.595046606	0.003110808	0.018464149	0.012464357	4610	tags=37%, list=14%, signal=32%	7358/2821/5836/54578/55276/3099/7364/7360/54575/5236/2632/283209/5167/7366/7363/3098/2538/5834/54658
FC EPSILON RI SIGNALING PATHWAY	KEGG_FC_EPSILON_RI_SIGNALING_PATHWAY	79	-0.588207913	-1.496476827	0.003405394	0.019581014	0.013218305	6875	tags=51%, list=21%, signal=40%	5894/3937/100137049/6655/5600/5578/27040/6850/1437/5580/7124/8503/5609/5170/5322/84647/7409/10000/5294/5581/123745/5293/5320/50487/2534/3635/9846/23533/5579/8399/5335/5336/695/8681/5602/5295/8398/2206/5319/2205
GNRH SIGNALING PATHWAY	KEGG_GNRH_SIGNALING_PATHWAY	101	-0.559918974	-1.453696378	0.003730458	0.020800131	0.014041279	6386	tags=45%, list=19%, signal=36%	100137049/1956/6655/163688/5600/5578/4216/107/778/5580/810/5613/5609/5322/2776/5338/84647/3708/775/113/111/123745/817/5320/50487/2796/3710/3709/3725/196883/5579/8399/4214/5332/112/4313/4215/8681/5602/115/5330/2185/776/8398/5319
VIRAL MYOCARDITIS	KEGG_VIRAL_MYOCARDITIS	68	-0.578856713	-1.444005753	0.006356824	0.034011703	0.022959845	2881	tags=35%, list=9%, signal=32%	857/6444/940/1756/3383/2534/3109/1604/3683/959/3122/3112/3113/3117/3108/3119/3123/3127/4628/3111/3115/3908/6442/4629
RIBOSOME	KEGG_RIBOSOME	88	0.462038296	1.478773368	0.006469617	0.034011703	0.022959845	5962	tags=48%, list=18%, signal=39%	6192/28998/6231/51121/6175/6169/51187/200916/6155/6217/6132/6165/11224/6166/6204/6201/6235/6222/2197/6176/6170/6227/6171/6143/6223/6124/140801/6233/6142/6218/6147/3921/6187/6152/6181/6159/6123/6167/6209/6188/6193/6168
AUTOIMMUNE THYROID DISEASE	KEGG_AUTOIMMUNE_THYROID_DISEASE	50	-0.622199311	-1.48167481	0.007173313	0.03574798	0.024131931	3589	tags=28%, list=11%, signal=25%	1493/940/3109/959/3122/3112/3113/3117/3108/3119/3123/3127/3111/3115
PROTEIN EXPORT	KEGG_PROTEIN_EXPORT	23	0.664440505	1.631846337	0.007188452	0.03574798	0.024131931	4079	tags=65%, list=12%, signal=57%	23480/58477/6731/29927/6730/3309/10952/28972/6726/7095/23478/83943/6727/9789/653226
PENTOSE AND GLUCURONATE INTERCONVERSIONS	KEGG_PENTOSE_AND_GLUCURONATE_INTERCONVERSIONS	28	0.64003515	1.663719201	0.007696644	0.03726796	0.025158005	3648	tags=36%, list=11%, signal=32%	7358/54578/231/6120/7364/7360/54575/9942/7366/7363
BASE EXCISION REPAIR	KEGG_BASE_EXCISION_REPAIR	34	0.598028842	1.598146658	0.008098868	0.038210044	0.025793965	4569	tags=59%, list=14%, signal=51%	55247/2237/7374/5111/5427/5425/23583/56655/54107/27301/6996/57804/5426/142/10714/328/3146/5424/3978/3980
PROGESTERONE MEDIATED OOCYTE MATURATION	KEGG_PROGESTERONE_MEDIATED_OOCYTE_MATURATION	85	0.438930332	1.404079818	0.008459676	0.03891451	0.026269521	2888	tags=24%, list=9%, signal=22%	9133/890/891/983/5347/4085/699/9088/995/993/3320/51529/1017/3326/996/2773/5604/3845/10459/2770
GLUTATHIONE METABOLISM	KEGG_GLUTATHIONE_METABOLISM	49	0.531436923	1.53060532	0.008842617	0.03968394	0.02678893	2610	tags=39%, list=8%, signal=36%	6241/2877/2729/2539/5226/2730/6611/4257/3417/2936/2950/6240/2937/9446/6723/51060/3418/4259/2876
GALACTOSE METABOLISM	KEGG_GALACTOSE_METABOLISM	26	0.642548173	1.625644751	0.009705602	0.041736651	0.028174627	2050	tags=42%, list=6%, signal=40%	5214/2683/55276/3099/231/2717/8704/7360/2582/2584/5236
RNA DEGRADATION	KEGG_RNA_DEGRADATION	56	0.496295016	1.495406789	0.009753674	0.041736651	0.028174627	4455	tags=38%, list=13%, signal=33%	3329/2023/57819/23658/219988/54512/25804/87178/3313/56915/27258/27257/11157/28960/80153/10438/10200/51010/23404/4848/51013
RNA POLYMERASE	KEGG_RNA_POLYMERASE	29	0.608320715	1.590530164	0.010046681	0.042013395	0.028361445	4864	tags=52%, list=15%, signal=44%	5439/5438/5437/5440/10622/51728/25885/5441/30834/5436/5431/10623/84172/5434/5433
PHOSPHATIDYLINOSITOL SIGNALING SYSTEM	KEGG_PHOSPHATIDYLINOSITOL_SIGNALING_SYSTEM	76	-0.571999828	-1.449321532	0.012114665	0.049380639	0.033334756	6141	tags=53%, list=18%, signal=43%	1606/163688/5728/5298/5286/5578/8760/5287/810/160851/8503/8526/51763/200576/51196/3632/3631/5333/3708/5294/8867/56623/5293/3636/5297/3710/8395/3635/3709/23533/5579/5332/8527/5335/5336/3707/5330/27124/5295/3633
MELANOGENESIS	KEGG_MELANOGENESIS	101	-0.535191398	-1.38949711	0.01234516	0.049380639	0.033334756	6928	tags=44%, list=21%, signal=35%	90993/816/5894/6932/7976/6934/7483/2033/163688/81029/5443/5578/7480/107/1387/810/5613/7482/89780/2776/8324/2775/8322/8321/113/111/8325/817/7472/4254/7306/196883/5579/5332/112/51176/115/5330/7474/54361/7481/83439/1910/3815
