# Supplementary material for: Prognostic signature of lipid metabolism associated LncRNAs predict prognosis and treatment of lung adenocarcinoma
Source: Front Oncol. 2022 Nov 1;12:986367. doi: 10.3389/fonc.2022.986367 (PMC9664164; doi:10.3389/fonc.2022.986367)
Supplement: Supplementary file 1 [file DataSheet_1.zip › supplementary table/supplementary table8 GO.txt]

ID	Description	setSize	enrichmentScore	NES	pvalue	p.adjust	qvalues	rank	leading_edge	core_enrichment
ADAPTIVE IMMUNE RESPONSE BASED ON SOMATIC RECOMBINATION OF IMMUNE RECEPTORS BUILT FROM IMMUNOGLOBULIN SUPERFAMILY DOMAINS	_ADAPTIVE_IMMUNE_RESPONSE_BASED_ON_SOMATIC_RECOMBINATION_OF_IMMUNE_RECEPTORS_BUILT_FROM_IMMUNOGLOBULIN_SUPERFAMILY_DOMAINS	344	-0.650003969	-1.820196982	1.00E-10	1.21E-08	1.02E-08	4385	tags=48%, list=13%, signal=42%	3718/3981/3497/710/9984/22890/3140/11035/3503/3502/10747/3501/6097/7099/9466/28638/4063/10563/3142/28907/28940/975/619207/149041/6556/3500/7454/28793/28452/114836/28424/940/729230/28429/28444/28410/3383/5588/3426/604/28420/920/28913/28809/28938/28908/28458/28391/28883/28409/28432/2302/3542/28903/912/28881/2013/28299/64218/28876/202309/28378/81545/64005/2208/28796/4092/28454/3635/3539/28412/28439/…
ANAPHASE PROMOTING COMPLEX DEPENDENT CATABOLIC PROCESS	_ANAPHASE_PROMOTING_COMPLEX_DEPENDENT_CATABOLIC_PROCESS	82	0.832349141	2.657839159	1.00E-10	1.21E-08	1.02E-08	2589	tags=66%, list=8%, signal=61%	11065/991/891/983/6790/5347/9212/4085/701/27338/9232/5698/5691/10213/5708/5717/5686/5696/10197/5693/5704/5709/5685/26271/51529/5713/1017/5707/5718/5689/5690/5688/5701/5694/5695/5714/5721/7321/5692/5687/5710/7316/9184/996/5705/5702/5700/5682/5719/5716/5715/5706/5720/5684
ATP METABOLIC PROCESS	_ATP_METABOLIC_PROCESS	271	0.560624629	2.028313986	1.00E-10	1.21E-08	1.02E-08	4212	tags=47%, list=13%, signal=42%	891/983/2597/5214/7167/226/3939/5315/54205/5230/388753/2821/1337/51142/1347/3304/79023/3692/55706/54541/5223/9377/1340/4710/10105/205/2023/1329/1537/3099/170712/4726/55967/3303/29789/4709/30968/6472/1351/10165/7386/7388/637/1738/27069/3091/7384/9631/318/4711/5210/27089/4702/1716/1349/215/4715/4706/4436/57122/4704/1327/481/790955/4728/400916/3312/2584/9167/23165/5236/4720/54539/84300/8480/527/2832…
ATP SYNTHESIS COUPLED ELECTRON TRANSPORT	_ATP_SYNTHESIS_COUPLED_ELECTRON_TRANSPORT	87	0.767538278	2.450800676	1.00E-10	1.21E-08	1.02E-08	3909	tags=68%, list=12%, signal=60%	891/983/54205/388753/1337/51142/9377/1340/4710/1329/1537/4726/55967/4709/1351/7386/7388/637/1738/27069/7384/4711/27089/4702/1716/1349/4715/4706/4704/1327/790955/4728/9167/4720/54539/4697/4719/4717/29103/6389/1355/4713/4712/6391/54949/4700/4694/6392/4716/4722/57017/1345/4696/4729/11315/4714/4725/4718/4708
B CELL MEDIATED IMMUNITY	_B_CELL_MEDIATED_IMMUNITY	206	-0.706592172	-1.935089708	1.00E-10	1.21E-08	1.02E-08	3901	tags=55%, list=12%, signal=49%	3503/3502/10747/3501/9466/28638/28907/28940/975/3500/28793/28452/28424/940/28429/28444/28410/3426/604/28420/28913/28809/28938/28908/28458/28391/28883/28409/28432/2302/3542/28903/28881/28299/28876/202309/28378/2208/28796/28454/3635/3539/28412/28439/28912/1604/3514/28834/28457/100423062/28921/28385/3538/28395/28813/28919/28468/727/959/28815/28442/972/28822/695/718/5788/28778/28461/28448/28467/28893…
B CELL RECEPTOR SIGNALING PATHWAY	_B_CELL_RECEPTOR_SIGNALING_PATHWAY	120	-0.807023988	-2.12338843	1.00E-10	1.21E-08	1.02E-08	4299	tags=75%, list=13%, signal=66%	27086/3497/150372/3503/3502/3501/861/23228/1493/54923/28638/975/4773/3500/9404/28452/28424/3702/28429/28444/28410/660/5293/5079/28420/29760/26191/28458/28391/257144/4332/28409/28432/3542/3071/115352/28378/28454/3539/28412/28439/5579/3514/28834/28457/100423062/28385/3538/2874/28395/28468/5336/28442/695/5788/407040/26228/28461/28448/89857/640/28467/28388/28445/28414/28400/28408/28394/28423/28396/93…
CELLULAR RESPIRATION	_CELLULAR_RESPIRATION	170	0.614191474	2.108955095	1.00E-10	1.21E-08	1.02E-08	3909	tags=55%, list=12%, signal=49%	891/983/23596/113115/54205/388753/1337/51142/3417/9377/1340/4710/1329/1537/4191/4726/55967/4709/6472/1351/10165/2820/7386/7388/637/1738/2108/27069/3091/7384/27166/9650/4711/84883/2271/27089/4702/1716/1349/1737/4715/4706/4704/87178/4190/1327/790955/4728/55847/9167/3418/4720/54539/4697/6390/4719/4717/2109/29103/1431/79751/2647/6389/81889/1355/3458/7415/4713/664/4712/6391/54949/8801/80219/4700/4694/…
CELL CYCLE CHECKPOINT	_CELL_CYCLE_CHECKPOINT	201	0.571371723	2.003824437	1.00E-10	1.21E-08	1.02E-08	2799	tags=36%, list=8%, signal=33%	991/891/983/6790/990/5347/9212/11130/81620/4085/9319/701/7272/699/10403/1063/8318/4998/51514/51512/2810/995/1869/1111/8914/79733/8091/5111/79968/672/63967/55055/79035/641/146956/83695/1017/144455/90381/54908/83990/55159/54962/11073/51499/598/27339/26270/9184/4436/92421/54888/5546/4683/5781/7027/5591/25896/3276/261726/1763/29980/2177/64858/9587/11200/9735/79184/10459/55571/9183/5371
CELL CYCLE G2 M PHASE TRANSITION	_CELL_CYCLE_G2_M_PHASE_TRANSITION	269	0.58978524	2.145498122	1.00E-10	1.21E-08	1.02E-08	3069	tags=42%, list=9%, signal=38%	22974/2305/4751/9133/890/891/983/6790/990/5347/9212/9833/3161/1063/4998/51514/9088/51512/995/1111/7532/7283/9928/5698/203068/5691/10213/8091/5708/10733/993/672/5717/63967/5686/5696/10197/5693/7277/79035/641/5704/84930/5709/5685/3320/26271/5713/1017/8655/5707/5718/79866/90381/5689/5690/22919/5688/57099/5701/5694/5695/7531/5714/1019/5721/6502/11073/5692/8317/10383/5687/5710/8636/7164/8766/92421/570…
CHROMOSOME SEGREGATION	_CHROMOSOME_SEGREGATION	315	0.663241765	2.442675398	1.00E-10	1.21E-08	1.02E-08	2792	tags=38%, list=8%, signal=35%	11065/332/991/7153/4751/891/11004/24137/387103/113130/990/3833/9787/9055/55143/5347/9212/11130/23397/51203/55355/81620/4288/4085/9319/1894/9493/64151/701/7272/221150/81610/699/83540/29127/10615/898/10403/220134/146909/11339/1063/57405/10460/2237/55839/9232/90417/5901/54892/9700/9918/157313/7283/9928/81930/116028/10609/79075/64946/79023/672/55706/3619/1062/146956/80218/8815/3837/26271/51529/54069/…
COMPLEMENT ACTIVATION	_COMPLEMENT_ACTIVATION	165	-0.794242723	-2.138580878	1.00E-10	1.21E-08	1.02E-08	3901	tags=66%, list=12%, signal=59%	3503/3502/10747/3501/5627/28638/28907/28940/975/5199/3500/28793/28452/28424/28429/28444/28410/3426/28420/28913/2219/28809/28938/28908/28458/28391/28883/28409/28432/3542/28903/28881/28299/28876/28378/28796/28454/3539/28412/28439/28912/1604/3514/28834/28457/100423062/28921/28385/8547/3538/28395/28813/28919/28468/727/28815/28442/28822/718/28778/28461/28448/28467/28893/28797/28823/28388/28445/28920/2…
CORNIFICATION	_CORNIFICATION	113	0.672185893	2.226011034	1.00E-10	1.21E-08	1.02E-08	3925	tags=35%, list=12%, signal=31%	3853/5266/1832/1829/3855/144501/3856/3880/5318/3875/64065/3868/3872/5045/11187/3887/1824/3728/6768/3854/25818/3892/3889/6699/6703/3858/826/84283/23581/5317/6705/643414/823/1830/6707/196374/54474/6698/9333
DNA CONFORMATION CHANGE	_DNA_CONFORMATION_CHANGE	270	0.570518365	2.075522307	1.00E-10	1.21E-08	1.02E-08	3018	tags=33%, list=9%, signal=31%	3159/7153/891/387103/113130/1058/23397/51203/55355/64151/55723/4171/79682/11339/5888/79019/4173/1029/4175/55839/54892/9918/5984/8438/9401/8091/79075/54821/64946/4176/5983/5982/3619/2491/79172/641/6839/8208/3148/5985/8815/54069/5887/6742/10592/91687/4174/6732/8607/64105/5119/339/10036/6418/55166/83990/4172/10856/10051/10721/7520/10541/7150/7316/54107/3149/84515/23310/5931/8520/4683/5965/10155/3070…
DNA DEPENDENT DNA REPLICATION	_DNA_DEPENDENT_DNA_REPLICATION	151	0.707504746	2.395832457	1.00E-10	1.21E-08	1.02E-08	4234	tags=59%, list=13%, signal=52%	3159/990/81620/898/4171/8318/5888/55388/4998/4173/51659/2237/4175/9837/10189/5984/8914/9401/79733/79075/5111/5557/11169/4176/5983/23594/5982/51053/10926/64785/641/6119/146956/5985/5427/26271/144455/30968/84296/9188/5425/6742/90381/4174/10293/5558/55159/54962/5001/4172/56655/11073/10721/23649/8317/4796/8099/54107/9416/4683/57804/5965/997/50485/59343/8882/1763/57418/29980/11200/56897/79892/80174/10…
DNA REPLICATION	_DNA_REPLICATION	270	0.613710783	2.232654541	1.00E-10	1.21E-08	1.02E-08	3334	tags=45%, list=10%, signal=41%	3159/6241/890/983/990/81620/898/9156/4171/8318/5888/55388/4998/4173/51659/51514/2237/4175/9837/1111/10189/5984/6282/8914/10535/374393/9401/79733/116028/79075/5111/2069/5557/11169/4176/5983/672/23594/5982/63967/51053/10926/64785/27101/641/8208/6119/146956/6240/5879/83695/5985/5427/26271/8412/1017/144455/30968/84296/9188/5425/6742/90381/4174/10293/5558/157570/10036/6418/83990/55159/54962/1950/5001/…
DOUBLE STRAND BREAK REPAIR	_DOUBLE_STRAND_BREAK_REPAIR	231	0.569605053	2.015673912	1.00E-10	1.21E-08	1.02E-08	4234	tags=43%, list=13%, signal=38%	2305/113130/9319/4171/10635/8318/5888/4173/51659/2237/4175/1111/10213/8438/8914/9401/8091/79000/116028/4176/672/55010/79035/641/6119/3148/146956/5531/84296/7516/4174/157570/7334/83990/55159/4172/10721/51567/27339/10519/8317/119392/4796/7520/56941/151636/7913/10097/4436/84515/4683/9937/7341/5965/5591/3297/50485/5885/7336/1763/11077/2177/80010/64858/11200/55775/79184/7415/10459/78990/2547/83666/580…
ELECTRON TRANSPORT CHAIN	_ELECTRON_TRANSPORT_CHAIN	163	0.621136974	2.115081057	1.00E-10	1.21E-08	1.02E-08	3909	tags=55%, list=12%, signal=49%	84419/2877/891/983/444/54205/388753/1337/51142/4017/1109/1347/4199/9377/1340/4710/2936/1329/1537/170712/4726/55967/231/4709/1351/10165/2820/7386/3620/7388/637/1738/2108/27069/7384/4711/84883/7498/27089/4702/1716/51022/1349/4715/80777/4706/4704/1327/790955/4728/26227/9167/4720/54539/4697/6390/4719/4717/4835/2109/29103/57019/79751/6389/1355/4713/4712/6391/54949/6715/4700/4694/6392/4716/29958/4722/5…
GENERATION OF PRECURSOR METABOLITES AND ENERGY	_GENERATION_OF_PRECURSOR_METABOLITES_AND_ENERGY	474	0.478880018	1.818259894	1.00E-10	1.21E-08	1.02E-08	3911	tags=42%, list=12%, signal=38%	84419/2877/891/983/2539/2597/5214/5226/444/23596/7262/7167/113115/226/3939/5315/54205/5230/388753/2821/51071/1337/51142/4017/1109/5836/1347/4199/79023/6888/3692/55706/54541/5223/3417/9377/1340/4710/10105/2936/55276/205/2023/51204/1329/1537/3099/4191/170712/4726/55967/231/4709/30968/6472/1351/10165/2820/7386/3620/7388/219/637/5499/1738/10063/2108/27069/3091/7384/6120/27166/9631/9650/4711/84883/749…
HUMORAL IMMUNE RESPONSE	_HUMORAL_IMMUNE_RESPONSE	355	-0.628036568	-1.760041632	1.00E-10	1.21E-08	1.02E-08	3901	tags=44%, list=12%, signal=39%	3503/3502/10747/3501/54209/5627/4068/28638/6480/10563/124976/1880/28907/28940/6039/975/5199/6556/3500/28793/5919/28452/54210/28424/280664/940/28429/28444/28410/80341/3426/5079/28420/5320/28913/2219/29760/28809/28938/28908/28458/28391/28883/4069/28409/28432/2302/3542/28903/1991/566/28881/28299/6357/28876/28378/2208/28796/28454/3539/28412/28439/6590/28912/1604/7942/3514/28834/28457/100423062/28921/…
HUMORAL IMMUNE RESPONSE MEDIATED BY CIRCULATING IMMUNOGLOBULIN	_HUMORAL_IMMUNE_RESPONSE_MEDIATED_BY_CIRCULATING_IMMUNOGLOBULIN	143	-0.792123325	-2.103554533	1.00E-10	1.21E-08	1.02E-08	3901	tags=73%, list=12%, signal=64%	3503/3502/10747/3501/28638/28907/28940/975/3500/28793/28452/28424/28429/28444/28410/3426/28420/28913/28809/28938/28908/28458/28391/28883/28409/28432/2302/3542/28903/28881/28299/28876/28378/2208/28796/28454/3539/28412/28439/28912/1604/3514/28834/28457/100423062/28921/28385/3538/28395/28813/28919/28468/727/28815/28442/28822/718/5788/28778/28461/28448/28467/28893/28797/28823/28388/28445/3119/28920/3…
KERATINIZATION	_KERATINIZATION	224	0.652153961	2.295843414	1.00E-10	1.21E-08	1.02E-08	3925	tags=20%, list=12%, signal=17%	3853/5266/1832/1829/3855/144501/3856/3880/5318/3875/64065/2810/3868/3872/5045/11187/3887/1001/1824/3728/6768/3854/25818/85285/26154/3892/3889/6699/6703/3858/826/84283/23581/5317/6705/643414/823/81858/1830/6707/196374/54474/6698/9333
KERATINOCYTE DIFFERENTIATION	_KERATINOCYTE_DIFFERENTIATION	298	0.502682564	1.845931764	1.00E-10	1.21E-08	1.02E-08	3222	tags=18%, list=10%, signal=17%	3853/5266/1515/1832/1829/3855/144501/8644/3856/3880/5318/3875/64065/23596/1514/2810/3868/3872/135228/5045/11187/3887/10626/2069/1001/8754/1824/6278/3728/6768/54206/3854/25818/85285/26154/3892/3889/6699/1969/6703/3858/826/84283/5604/23581/836/2355/5317/7251/6705/643414/823/81858/1830
LYMPHOCYTE MEDIATED IMMUNITY	_LYMPHOCYTE_MEDIATED_IMMUNITY	337	-0.625288648	-1.751159435	1.00E-10	1.21E-08	1.02E-08	4298	tags=45%, list=13%, signal=40%	3497/710/9984/22890/3140/11035/409/3503/6777/3502/10747/3501/4068/9466/259197/28638/28907/28940/7409/975/10125/619207/3500/11151/7454/28793/146850/28452/114836/28424/940/729230/28429/28444/28410/3383/3426/604/28420/28913/28809/28938/28908/28458/28391/28883/28409/28432/2302/3542/28903/912/28881/2013/28299/1130/10225/28876/202309/28378/81545/64005/2208/28796/4092/28454/3635/3539/28412/28439/28912/1…
MEIOTIC CELL CYCLE	_MEIOTIC_CELL_CYCLE	235	0.53934842	1.924494984	1.00E-10	1.21E-08	1.02E-08	3240	tags=29%, list=10%, signal=27%	991/7153/4751/9133/6790/5347/9319/701/7272/699/83540/898/1164/9156/10635/5888/9088/9232/995/9700/9918/7283/8438/81930/10609/2069/993/84057/55706/3619/51207/146956/26271/1017/7516/10592/10096/83990/10051/811/9184/10097/5017/734/3306/2175/23310/54888/4683/2956/8243/29893/5719/27127/5885/11077/9126/2177/80010/644186/9183/63979/5932/5515/84072/285498/4603/3622/675
MEIOTIC CELL CYCLE PROCESS	_MEIOTIC_CELL_CYCLE_PROCESS	177	0.594758259	2.052496011	1.00E-10	1.21E-08	1.02E-08	3240	tags=31%, list=10%, signal=28%	991/7153/9133/6790/5347/9319/701/7272/699/83540/898/1164/10635/5888/9232/995/9700/9918/7283/8438/81930/10609/2069/993/84057/55706/3619/146956/26271/10592/10096/83990/10051/811/10097/5017/3306/2175/23310/54888/2956/29893/5719/5885/11077/2177/80010/644186/63979/84072/285498/4603/3622/675
MICROTUBULE CYTOSKELETON ORGANIZATION INVOLVED IN MITOSIS	_MICROTUBULE_CYTOSKELETON_ORGANIZATION_INVOLVED_IN_MITOSIS	135	0.679987669	2.281290617	1.00E-10	1.21E-08	1.02E-08	2967	tags=49%, list=9%, signal=45%	4605/22974/991/4751/891/24137/6790/3833/9787/9055/5347/9212/1058/51203/3832/4085/9493/7272/83540/29127/10403/57405/89958/10460/126353/5901/9700/7283/3925/64946/3304/6491/1062/3688/440145/3303/3837/79866/84722/5119/54908/1104/51510/4733/8766/25978/92421/128866/9793/8243/284403/57132/8480/9126/10540/27243/23636/56647/11200/7415/1213/29899/9183/6905/2770/55968
MITOCHONDRIAL GENE EXPRESSION	_MITOCHONDRIAL_GENE_EXPRESSION	158	0.707497098	2.416807095	1.00E-10	1.21E-08	1.02E-08	4512	tags=63%, list=14%, signal=55%	6182/60488/55157/29088/6183/57129/11222/65003/28998/51204/55173/51258/63875/51649/51253/51067/64951/6472/9801/219927/79590/51021/708/51081/64960/84311/3028/9238/65993/54998/122704/85476/51264/10573/65080/64979/26284/54931/4528/55168/65005/124995/29074/10102/7019/51263/55699/90480/64963/80324/87178/28957/400916/51650/10128/7818/51069/56945/65008/118487/84300/10884/28973/64928/64975/51318/28958/269…
MITOCHONDRIAL TRANSLATION	_MITOCHONDRIAL_TRANSLATION	130	0.757827245	2.556523607	1.00E-10	1.21E-08	1.02E-08	4512	tags=70%, list=14%, signal=61%	6182/60488/55157/29088/6183/57129/11222/65003/28998/51204/55173/51258/63875/51649/51253/51067/64951/6472/9801/219927/79590/51021/708/51081/64960/84311/65993/54998/122704/85476/51264/10573/65080/64979/26284/54931/4528/55168/65005/124995/29074/10102/51263/55699/90480/64963/28957/51650/10128/7818/51069/56945/65008/118487/84300/10884/28973/64928/64975/51318/28958/26995/29093/51335/22868/283459/51116/…
MITOCHONDRIAL TRANSLATIONAL TERMINATION	_MITOCHONDRIAL_TRANSLATIONAL_TERMINATION	88	0.774796338	2.480172128	1.00E-10	1.21E-08	1.02E-08	4512	tags=77%, list=14%, signal=67%	6182/60488/29088/6183/57129/11222/65003/28998/55173/51258/63875/51649/51253/64951/9801/219927/79590/51021/51081/64960/84311/65993/54998/122704/51264/10573/65080/64979/26284/55168/65005/124995/29074/51263/90480/64963/28957/51650/7818/51069/56945/65008/118487/10884/28973/64928/64975/51318/29093/51116/740/6150/84545/78988/28977/51642/51023/54148/54948/64965/54516/64969/26589/64983/64976/128308/51073…
MITOCHONDRION ORGANIZATION	_MITOCHONDRION_ORGANIZATION	493	0.434308218	1.644040132	1.00E-10	1.21E-08	1.02E-08	4845	tags=44%, list=15%, signal=38%	2810/3002/113115/1869/2730/54205/5366/7532/3329/10452/51142/5329/1347/638/7416/7417/4710/7534/10105/9141/5245/51204/140823/3099/79135/4726/55967/3303/100287932/3320/26521/26519/23593/26355/4709/30968/6742/6648/54927/28978/493856/10493/56993/10245/10971/51537/26073/7386/3028/637/7531/10063/10935/51287/27069/3091/80273/10953/7529/55486/4976/27166/54978/9650/4711/84883/51499/598/2629/401505/1267/431…
MITOTIC NUCLEAR DIVISION	_MITOTIC_NUCLEAR_DIVISION	284	0.648838755	2.372869796	1.00E-10	1.21E-08	1.02E-08	2967	tags=42%, list=9%, signal=39%	11065/4605/22974/991/54443/4751/9133/891/983/11004/24137/113130/6790/990/3833/9787/9055/55143/5347/9212/11130/23397/51203/81620/4288/3832/4085/9319/9493/64151/701/7272/699/83540/27338/29127/10615/10403/146909/1063/9088/10460/126353/9232/995/90417/5901/1111/54892/9700/9918/7283/9928/8877/81930/79075/2069/3304/3619/9585/1062/440145/3303/80218/8815/3837/26271/51529/10592/79866/5902/84722/64105/7443/…
MITOTIC SISTER CHROMATID SEGREGATION	_MITOTIC_SISTER_CHROMATID_SEGREGATION	157	0.730675446	2.488218333	1.00E-10	1.21E-08	1.02E-08	2792	tags=49%, list=8%, signal=45%	11065/991/4751/891/11004/24137/113130/990/3833/9787/9055/55143/5347/9212/11130/23397/51203/81620/4085/9319/9493/64151/701/7272/699/83540/29127/10615/10403/146909/1063/10460/9232/90417/5901/54892/9700/9918/7283/9928/81930/79075/3619/1062/80218/3837/26271/51529/10592/84722/64105/5119/79980/54908/23212/10051/51510/9184/996/8766/25978/92421/128866/23310/8243/27127/5885/57132/10540/27243/23636/9587/82…
MITOTIC SPINDLE ORGANIZATION	_MITOTIC_SPINDLE_ORGANIZATION	110	0.699621396	2.322455773	1.00E-10	1.21E-08	1.02E-08	2888	tags=52%, list=9%, signal=47%	4605/22974/991/4751/891/24137/6790/3833/9787/9055/5347/9212/3832/9493/7272/83540/29127/10403/57405/10460/126353/5901/7283/3925/64946/3304/6491/1062/440145/3303/3837/79866/84722/5119/1104/51510/4733/8766/25978/92421/128866/9793/8243/284403/57132/8480/9126/10540/27243/23636/56647/11200/7415/1213/29899/6905/2770
NCRNA METABOLIC PROCESS	_NCRNA_METABOLIC_PROCESS	447	0.509858447	1.919616451	1.00E-10	1.21E-08	1.02E-08	5358	tags=51%, list=16%, signal=43%	5901/10248/55157/54913/55505/5036/705/3692/9775/10360/55646/6839/8270/10799/23246/9188/51067/7965/10056/23160/51154/79039/84154/3028/51002/54433/23212/57647/54512/23560/9221/51729/1736/79050/10969/25926/65080/29081/339175/54931/26173/84365/79954/88745/51504/55699/24140/64963/4234/102723631/80324/1478/87178/79650/54517/85395/11062/54888/81875/9136/4839/23481/113000/11056/10775/56915/55695/10436/20…
NCRNA PROCESSING	_NCRNA_PROCESSING	373	0.515663286	1.880921063	1.00E-10	1.21E-08	1.02E-08	5358	tags=52%, list=16%, signal=44%	10248/54913/55505/5036/705/3692/9775/10360/55646/6839/8270/10799/23246/9188/23160/51154/79039/84154/3028/51002/54433/23212/57647/54512/23560/9221/51729/1736/79050/10969/25926/65080/29081/339175/54931/26173/84365/79954/88745/51504/24140/64963/4234/102723631/80324/1478/79650/54517/85395/11062/54888/81875/9136/4839/23481/113000/11056/10775/56915/55695/10436/2091/5591/6155/51096/25896/65008/6217/6895…
NEGATIVE REGULATION OF CELL CYCLE G2 M PHASE TRANSITION	_NEGATIVE_REGULATION_OF_CELL_CYCLE_G2_M_PHASE_TRANSITION	105	0.703058381	2.30886844	1.00E-10	1.21E-08	1.02E-08	2873	tags=56%, list=9%, signal=52%	983/6790/990/5347/9212/4998/51514/1111/5698/5691/10213/8091/5708/672/5717/63967/5686/5696/10197/5693/79035/641/5704/5709/5685/5713/5707/5718/90381/5689/5690/5688/57099/5701/5694/5695/5714/5721/11073/5692/5687/5710/92421/5705/5702/4683/5700/5682/5719/5716/5885/5715/29980/5706/5720/5684/79184/22809/23198
NEGATIVE REGULATION OF CELL CYCLE PHASE TRANSITION	_NEGATIVE_REGULATION_OF_CELL_CYCLE_PHASE_TRANSITION	260	0.554167052	2.003757109	1.00E-10	1.21E-08	1.02E-08	2873	tags=38%, list=9%, signal=35%	991/891/983/6790/990/5347/9212/11130/81620/4085/9319/701/7272/699/10403/1063/4998/51514/51512/1029/2810/995/1869/1111/5698/5691/10213/79733/8091/5708/5111/672/5717/63967/5686/5696/10197/5693/79035/641/5704/5709/5685/26271/5713/1017/144455/5707/5718/90381/5689/5690/5688/57099/5701/5694/5695/54908/55159/5714/1019/5721/11073/5692/51499/5687/5710/9184/5017/92421/5705/2146/5702/4683/5700/7027/5682/593…
NEGATIVE REGULATION OF CELL CYCLE PROCESS	_NEGATIVE_REGULATION_OF_CELL_CYCLE_PROCESS	349	0.528680316	1.920445355	1.00E-10	1.21E-08	1.02E-08	3107	tags=36%, list=9%, signal=33%	991/6241/4751/891/983/6790/990/5347/9212/11130/81620/4085/9319/701/7272/699/10403/1063/5888/4998/51514/51512/1029/2810/9232/995/1869/1111/9700/4282/5698/5691/10213/79733/8091/5708/5111/672/5717/63967/5686/5696/10197/5693/79035/641/5704/5709/5685/26271/5713/1017/144455/5707/5718/90381/899/5689/5690/5688/57099/5701/5694/5695/54908/55159/5714/11335/102/1019/5721/54998/11073/5692/51499/811/8317/5687/…
NEGATIVE REGULATION OF MITOTIC CELL CYCLE	_NEGATIVE_REGULATION_OF_MITOTIC_CELL_CYCLE	314	0.519781911	1.911952156	1.00E-10	1.21E-08	1.02E-08	2799	tags=35%, list=8%, signal=33%	991/891/983/6790/990/5347/9212/11130/81620/4085/9319/701/7272/699/10403/1063/4998/51512/1029/2810/995/1869/1111/5698/5691/10213/79733/8091/5708/5111/220042/672/5717/63967/5686/5696/10197/5693/55055/79035/641/5704/146956/5709/5685/26271/5713/1017/144455/5707/5718/90381/5689/5690/5688/57099/5701/5694/5695/54908/55159/54962/5714/1019/5721/54998/11073/5692/51499/9368/598/5687/5710/9184/4436/90480/501…
NUCLEAR CHROMOSOME SEGREGATION	_NUCLEAR_CHROMOSOME_SEGREGATION	254	0.662663216	2.411017053	1.00E-10	1.21E-08	1.02E-08	2792	tags=38%, list=8%, signal=35%	11065/991/7153/4751/891/11004/24137/113130/990/3833/9787/9055/55143/5347/9212/11130/23397/51203/81620/4085/9319/1894/9493/64151/701/7272/81610/699/83540/29127/10615/898/10403/146909/1063/10460/2237/9232/90417/5901/54892/9700/9918/7283/9928/81930/116028/10609/79075/55706/3619/1062/146956/80218/3837/26271/51529/10592/84722/64105/10096/5119/79980/157570/54908/55166/23212/83990/10051/51510/9184/10097…
ORGANELLE FISSION	_ORGANELLE_FISSION	460	0.579183179	2.178492059	1.00E-10	1.21E-08	1.02E-08	3495	tags=37%, list=10%, signal=33%	11065/4605/22974/991/54443/7153/4751/9133/891/983/11004/24137/113130/6790/990/3833/9787/9055/55143/5347/9212/11130/23397/51203/81620/4288/3832/4085/9319/9493/64151/701/7272/699/83540/27338/29127/10615/898/1164/10403/10635/146909/1063/5888/9088/10460/126353/113115/9232/995/90417/5901/1111/54892/9700/9918/7283/9928/8438/8877/81930/10609/79075/2069/3304/84057/55706/3619/9585/1062/440145/146956/3303/…
OXIDATIVE PHOSPHORYLATION	_OXIDATIVE_PHOSPHORYLATION	114	0.720490572	2.382263381	1.00E-10	1.21E-08	1.02E-08	4211	tags=64%, list=13%, signal=56%	891/983/54205/388753/1337/51142/1347/9377/1340/4710/10105/205/1329/1537/170712/4726/55967/4709/30968/6472/1351/7386/7388/637/1738/27069/7384/4711/27089/4702/1716/1349/215/4715/4706/4436/4704/1327/790955/4728/400916/9167/4720/54539/84300/4697/4719/4717/29103/6389/1355/7415/4713/4712/6391/54949/4700/4694/6392/4716/4722/57017/1345/4696/4729/11315/4714/4725/4718/4708/125965/10975/84277
PHAGOCYTOSIS	_PHAGOCYTOSIS	361	-0.615074878	-1.725165796	1.00E-10	1.21E-08	1.02E-08	3973	tags=45%, list=12%, signal=40%	200576/919/3503/3684/3502/3501/5322/54209/7099/2934/28638/5338/28907/28940/7409/399/6556/3500/3055/6504/7057/11151/84286/7454/28793/5581/3385/28452/28424/1089/28429/28444/51411/28410/22841/2268/122618/64581/28420/375033/28913/2219/23208/28809/28938/28908/28458/9938/28391/28883/338382/28409/28432/3953/3542/28903/1991/566/28881/28299/3071/1130/28876/2534/28378/1794/10461/64005/28796/4035/28454/3539…
PHAGOCYTOSIS RECOGNITION	_PHAGOCYTOSIS_RECOGNITION	84	-0.813966547	-2.069304651	1.00E-10	1.21E-08	1.02E-08	3901	tags=76%, list=12%, signal=67%	3503/3502/3501/5322/28638/3500/28452/28424/28429/28444/28410/64581/28420/375033/2219/28458/28391/28409/28432/3542/28378/28454/3539/28412/28439/3514/28834/28457/100423062/28385/8547/3538/28395/28468/28442/7275/948/28461/28448/28467/28388/28445/28414/28400/28408/721/28394/28423/28396/28434/28450/28466/28455/28426/28449/28464/28392/3507/3493/3494/81035/3495/722/653509
POSITIVE REGULATION OF CELL ACTIVATION	_POSITIVE_REGULATION_OF_CELL_ACTIVATION	385	-0.589069904	-1.65066021	1.00E-10	1.21E-08	1.02E-08	5354	tags=46%, list=16%, signal=39%	5341/6850/5590/3717/1378/11027/199/8741/29851/10892/3932/7040/57162/3481/8740/5063/100133941/3718/11148/3497/22890/89780/3689/160365/5170/3503/3684/6777/3502/8651/3501/151888/861/54209/916/7099/9466/1493/3549/6195/28638/1880/3142/914/7409/399/975/4773/3500/7057/11151/857/8013/146850/28452/28424/9402/940/729230/57178/28429/28444/864/28410/1949/2268/5588/923/64581/604/28420/920/26191/28458/28391/13…
REGULATION OF CELLULAR AMINO ACID METABOLIC PROCESS	_REGULATION_OF_CELLULAR_AMINO_ACID_METABOLIC_PROCESS	62	0.832788629	2.564302509	1.00E-10	1.21E-08	1.02E-08	3510	tags=73%, list=11%, signal=65%	1728/23657/5698/5691/10213/5708/5717/5686/5696/10197/5693/5704/5709/5685/5713/5707/5718/5689/5690/5688/5701/5694/5695/5714/5721/5692/5687/5710/5705/5702/5700/5682/5719/5716/5715/9971/5706/5720/5684/23198/51582/5699/130013/11315/5683
REGULATION OF CELL CYCLE G2 M PHASE TRANSITION	_REGULATION_OF_CELL_CYCLE_G2_M_PHASE_TRANSITION	213	0.61790394	2.187903227	1.00E-10	1.21E-08	1.02E-08	2873	tags=45%, list=9%, signal=41%	22974/4751/891/983/6790/990/5347/9212/3161/1063/4998/51514/51512/995/1111/7532/7283/9928/5698/203068/5691/10213/8091/5708/10733/993/672/5717/63967/5686/5696/10197/5693/7277/79035/641/5704/5709/5685/3320/26271/5713/1017/8655/5707/5718/90381/5689/5690/22919/5688/57099/5701/5694/5695/7531/5714/1019/5721/11073/5692/8317/10383/5687/5710/8636/8766/92421/5705/9793/3306/5702/4683/5700/5682/5719/5716/5885…
REGULATION OF CELL CYCLE PHASE TRANSITION	_REGULATION_OF_CELL_CYCLE_PHASE_TRANSITION	468	0.502141834	1.87313731	1.00E-10	1.21E-08	1.02E-08	2873	tags=32%, list=9%, signal=30%	11065/22974/991/54443/4751/891/983/113130/6790/990/9787/5347/9212/11130/81620/4085/3161/9319/701/7272/81610/699/10403/1063/10537/4998/51514/51512/1029/2810/995/1869/1111/9700/7532/7283/9928/5698/203068/5691/10213/79733/8091/5708/5111/10733/993/672/5717/63967/5686/1062/5696/10197/10926/5693/7277/79035/641/5704/5709/5685/3320/26271/51529/5713/1017/144455/1981/8655/5707/5718/90381/5689/81853/5690/90…
REGULATION OF COMPLEMENT ACTIVATION	_REGULATION_OF_COMPLEMENT_ACTIVATION	114	-0.779079966	-2.03726249	1.00E-10	1.21E-08	1.02E-08	3901	tags=64%, list=12%, signal=57%	3503/3502/3501/5627/28907/28940/975/5199/3500/28793/28452/28424/3426/28420/28913/28809/28938/28908/28883/3542/28903/28881/28299/28876/28796/28454/3539/28439/28912/1604/3514/28834/28457/28921/3538/28395/28813/28919/727/28815/28442/28822/718/28778/28461/28893/28797/28823/28920/721/28394/729/720/930/28434/28450/28816/28930/55061/28874/1380/28817/28776/28449/28392/28937/28820/28791/1191/1361/2/722/730
REGULATION OF HUMORAL IMMUNE RESPONSE	_REGULATION_OF_HUMORAL_IMMUNE_RESPONSE	136	-0.759255868	-2.008621711	1.00E-10	1.21E-08	1.02E-08	3901	tags=60%, list=12%, signal=53%	3503/3502/3501/5627/10563/124976/28907/28940/975/5199/3500/28793/28452/28424/3426/28420/28913/28809/28938/28908/28883/2302/3542/28903/28881/28299/28876/2208/28796/28454/3539/28439/28912/1604/3514/28834/28457/28921/3538/28395/28813/28919/727/28815/28442/28822/718/5788/28778/28461/28893/28797/28823/28920/721/28394/2627/729/720/930/1236/28434/28450/28816/28930/55061/28874/1380/28817/28776/28449/2839…
RESPIRATORY ELECTRON TRANSPORT CHAIN	_RESPIRATORY_ELECTRON_TRANSPORT_CHAIN	103	0.735326945	2.383412256	1.00E-10	1.21E-08	1.02E-08	3909	tags=65%, list=12%, signal=58%	891/983/54205/388753/1337/51142/9377/1340/4710/1329/1537/4726/55967/4709/1351/10165/2820/7386/7388/637/1738/2108/27069/7384/4711/84883/27089/4702/1716/1349/4715/4706/4704/1327/790955/4728/9167/4720/54539/4697/6390/4719/4717/2109/29103/79751/6389/1355/4713/4712/6391/54949/4700/4694/6392/4716/4722/57017/1345/4696/4729/11315/4714/83943/4725/4718/4708
RIBONUCLEOPROTEIN COMPLEX BIOGENESIS	_RIBONUCLEOPROTEIN_COMPLEX_BIOGENESIS	444	0.509693797	1.926135878	1.00E-10	1.21E-08	1.02E-08	5358	tags=55%, list=16%, signal=47%	5901/10248/6637/54913/11171/55505/5036/705/6628/3692/10728/9775/10360/6636/55646/6631/57819/6839/51068/8562/3320/10799/23246/8662/9188/6732/8683/8607/708/23160/51154/51081/6635/79039/8894/55299/84154/6632/51388/54433/23212/55003/26574/57647/8669/6633/10856/54512/23560/84231/22827/9221/220717/51729/1736/79050/51121/10969/25926/64979/11137/29081/27339/26284/6059/7458/55341/124995/6175/84365/25804/7…
RIBOSOME BIOGENESIS	_RIBOSOME_BIOGENESIS	289	0.61390874	2.225958365	1.00E-10	1.21E-08	1.02E-08	5388	tags=62%, list=16%, signal=52%	5901/10248/54913/55505/5036/705/3692/9775/10360/55646/6839/51068/10799/23246/9188/708/23160/51154/51081/79039/55299/84154/51388/54433/23212/55003/26574/57647/54512/23560/84231/9221/220717/51729/1736/79050/51121/10969/25926/64979/11137/29081/26284/6059/55341/124995/6175/84365/7520/79954/88745/51504/2971/64963/6169/51491/85395/81875/9136/4839/23481/113000/11056/10775/51187/56915/55695/10436/2091/55…
RRNA METABOLIC PROCESS	_RRNA_METABOLIC_PROCESS	224	0.588678839	2.072385535	1.00E-10	1.21E-08	1.02E-08	4941	tags=56%, list=15%, signal=48%	10248/54913/55505/5036/705/3692/9775/10360/55646/6839/10799/23246/9188/23160/51154/79039/84154/54433/23212/57647/54512/23560/9221/51729/1736/79050/10969/25926/29081/84365/79954/88745/51504/64963/85395/81875/9136/4839/23481/113000/11056/10775/56915/55695/10436/2091/5591/6155/51096/65008/6217/55759/28987/117246/55661/1662/57418/8886/55720/404672/6165/54606/10885/92856/11157/10556/10557/23223/27341/…
SISTER CHROMATID SEGREGATION	_SISTER_CHROMATID_SEGREGATION	190	0.697035493	2.390197484	1.00E-10	1.21E-08	1.02E-08	2792	tags=44%, list=8%, signal=41%	11065/991/7153/4751/891/11004/24137/113130/990/3833/9787/9055/55143/5347/9212/11130/23397/51203/81620/4085/9319/9493/64151/701/7272/699/83540/29127/10615/10403/146909/1063/10460/2237/9232/90417/5901/54892/9700/9918/7283/9928/81930/116028/79075/3619/1062/80218/3837/26271/51529/10592/84722/64105/5119/79980/157570/54908/23212/10051/51510/9184/11331/996/8766/25978/92421/128866/23310/8243/27127/5885/5…
TRANSLATIONAL TERMINATION	_TRANSLATIONAL_TERMINATION	103	0.751703648	2.436493995	1.00E-10	1.21E-08	1.02E-08	4566	tags=74%, list=14%, signal=64%	1984/6182/60488/29088/6183/57129/11222/65003/28998/55173/51258/63875/51649/51253/64951/9801/219927/79590/51021/51081/64960/84311/65993/54998/122704/51264/10573/65080/64979/26284/55168/6059/65005/124995/29074/51263/51504/90480/64963/28957/51650/7818/51069/56945/65008/118487/10884/28973/64928/64975/51318/29093/51116/143244/740/55239/56648/65094/6150/84545/78988/28977/51642/51023/54148/54948/64965/5…
GOCC CHROMOSOMAL REGION	GOCC_CHROMOSOMAL_REGION	304	0.64880987	2.379632933	1.00E-10	1.21E-08	1.02E-08	3486	tags=44%, list=10%, signal=40%	332/7153/4751/891/983/11004/387103/113130/55143/5347/9212/11130/1058/55355/81620/4085/64151/701/7272/221150/699/83540/10615/10403/4171/79682/220134/10635/11339/1063/5888/57405/79019/4998/4173/2237/4175/55839/147841/90417/1111/10189/9918/9401/81930/79075/5111/54821/64946/4176/79023/3619/10728/1062/2491/55055/79172/79035/641/6839/79723/54069/8655/55791/91687/4174/1051/64105/348235/79980/157570/5490…
GOCC CHROMOSOME CENTROMERIC REGION	GOCC_CHROMOSOME_CENTROMERIC_REGION	183	0.695762188	2.384738461	1.00E-10	1.21E-08	1.02E-08	2956	tags=45%, list=9%, signal=41%	332/7153/4751/891/11004/387103/113130/55143/5347/9212/11130/1058/55355/81620/4085/64151/701/7272/221150/699/83540/10615/10403/79682/220134/11339/1063/57405/79019/55839/147841/90417/9918/81930/79075/54821/64946/79023/3619/1062/2491/55055/79172/6839/79723/54069/8655/91687/1051/64105/348235/79980/157570/54908/55166/11335/10051/9184/6615/57122/9793/10951/23310/8243/6249/5905/3070/27127/3297/5501/5885…
GOCC CONDENSED CHROMOSOME	GOCC_CONDENSED_CHROMOSOME	202	0.669208668	2.36510821	1.00E-10	1.21E-08	1.02E-08	3240	tags=41%, list=10%, signal=37%	332/7153/4751/891/11004/387103/5347/9212/11130/1058/55355/81620/4288/4085/64151/701/221150/699/83540/10615/10403/79682/220134/1063/5888/57405/79019/55839/147841/90417/1111/9918/7283/10609/54821/64946/79023/672/3619/1062/55055/79172/641/6839/3148/8815/10592/1051/64105/348235/5119/79980/54908/23212/11335/1104/11073/84365/9184/57122/9793/3306/23310/10128/8243/5905/27127/3297/5501/5885/9126/2177/6441…
GOCC CONDENSED CHROMOSOME CENTROMERIC REGION	GOCC_CONDENSED_CHROMOSOME_CENTROMERIC_REGION	106	0.752121152	2.478208598	1.00E-10	1.21E-08	1.02E-08	2090	tags=46%, list=6%, signal=43%	332/4751/891/11004/387103/5347/9212/11130/1058/55355/81620/4085/64151/701/221150/699/83540/10615/10403/79682/220134/1063/57405/79019/55839/147841/90417/9918/54821/64946/79023/3619/1062/55055/79172/1051/64105/348235/79980/54908/11335/9184/57122/9793/23310/8243/5905/3297/5501
GOCC ENDOPEPTIDASE COMPLEX	GOCC_ENDOPEPTIDASE_COMPLEX	67	0.849788464	2.641377118	1.00E-10	1.21E-08	1.02E-08	3890	tags=82%, list=12%, signal=73%	5698/5691/10213/5708/5717/5686/5696/3315/10197/5693/5704/5709/5685/5713/5887/11047/5707/5718/5689/5690/5688/5701/5694/5695/5714/5721/9097/5692/128869/5687/5710/51604/5705/5702/5700/5682/5719/5716/5715/29979/5886/5706/5720/5684/7415/51377/23198/5699/9690/5683/9352/94005/56893/10026/27429
GOCC EXTERNAL SIDE OF PLASMA MEMBRANE	GOCC_EXTERNAL_SIDE_OF_PLASMA_MEMBRANE	387	-0.614058879	-1.722209414	1.00E-10	1.21E-08	1.02E-08	4729	tags=46%, list=14%, signal=40%	915/2829/10384/1271/4240/945/4684/5243/3694/343413/11119/100133941/917/11148/3497/3140/131450/214/3689/114625/3503/3684/3502/54718/3501/916/7099/9466/1493/5169/1636/28638/11120/84168/914/2690/619207/3500/3643/7057/3563/64805/2811/28452/28424/154796/940/729230/28429/28444/28410/3568/3383/923/9619/28420/7472/920/7056/2219/349667/28458/28391/28409/28432/3953/3542/2022/912/3672/7048/482/28378/10385/2…
GOCC IMMUNOGLOBULIN COMPLEX	GOCC_IMMUNOGLOBULIN_COMPLEX	149	-0.847114374	-2.259221015	1.00E-10	1.21E-08	1.02E-08	3901	tags=85%, list=12%, signal=76%	3503/3502/3501/28811/28783/54923/28802/28638/28779/28907/28940/28799/28821/3500/28793/28452/28877/28424/28429/28444/28410/28420/28913/28809/28938/28908/28458/28391/28883/28409/28432/3542/28903/28881/28299/28876/28378/28781/28510/28796/28892/28454/3539/28412/28439/28912/28923/28786/3514/28834/28457/28935/100423062/28875/28921/28385/28833/3538/28885/28395/28813/28919/28468/28784/28815/28442/28822/2…
GOCC IMMUNOGLOBULIN COMPLEX CIRCULATING	GOCC_IMMUNOGLOBULIN_COMPLEX_CIRCULATING	63	-0.851600446	-2.097344009	1.00E-10	1.21E-08	1.02E-08	3901	tags=87%, list=12%, signal=77%	3503/3502/3501/28638/3500/28452/28424/28429/28444/28410/28420/28458/28391/28409/28432/3542/28378/28454/3539/28412/28439/28912/3514/28834/28457/100423062/28385/3538/28395/28468/28442/28461/28448/28467/28388/28445/28414/28400/28408/28394/28423/28396/28434/28450/28466/28455/28426/28449/28464/28392/3507/3493/3494/3495/5284
GOCC INNER MITOCHONDRIAL MEMBRANE PROTEIN COMPLEX	GOCC_INNER_MITOCHONDRIAL_MEMBRANE_PROTEIN_COMPLEX	106	0.693678844	2.285643569	1.00E-10	1.21E-08	1.02E-08	3909	tags=58%, list=12%, signal=52%	84419/1337/9377/4710/10105/5245/140823/1537/79135/4726/55967/100287932/26519/4709/54927/10245/7386/7388/80273/7384/4711/27089/4702/92609/4580/4715/11331/4706/4704/3313/1327/790955/4728/400916/4720/54539/10989/4697/6390/4719/4717/29103/6389/90550/4713/10440/4712/6391/4700/4694/6392/4716/10367/4722/4696/4729/10651/4714/83943/4725/4718/4708
GOCC KINETOCHORE	GOCC_KINETOCHORE	128	0.703709342	2.359659171	1.00E-10	1.21E-08	1.02E-08	2956	tags=45%, list=9%, signal=41%	332/4751/891/11004/387103/5347/9212/11130/1058/55355/81620/4085/701/7272/221150/699/83540/10615/10403/79682/220134/1063/57405/79019/55839/147841/90417/81930/54821/64946/79023/3619/1062/2491/55055/79172/8655/64105/348235/79980/54908/55166/9184/57122/9793/8243/6249/5905/3297/5501/10540/6396/9735/3835/9183/23219/7514/25936
GOCC LARGE RIBOSOMAL SUBUNIT	GOCC_LARGE_RIBOSOMAL_SUBUNIT	114	0.703928221	2.327500856	1.00E-10	1.21E-08	1.02E-08	4512	tags=58%, list=14%, signal=50%	116832/6182/29088/57129/11222/65003/28998/51258/63875/51253/9801/219927/79590/84311/122704/220717/51264/51121/10573/65080/64979/55168/65005/124995/29074/6175/51263/4706/6169/51187/51069/6155/65008/10884/6132/64928/64975/51318/6165/29093/11224/6166/115416/740/6150/84545/78988/28977/285855/51642/6176/6170/6171/6143/54148/54948/26589/64983/6124/84769/140801/64976/128308/6142/51073/9553
GOCC MITOCHONDRIAL LARGE RIBOSOMAL SUBUNIT	GOCC_MITOCHONDRIAL_LARGE_RIBOSOMAL_SUBUNIT	56	0.807350788	2.453641287	1.00E-10	1.21E-08	1.02E-08	4512	tags=82%, list=14%, signal=71%	6182/29088/57129/11222/65003/28998/51258/63875/51253/9801/219927/79590/84311/122704/51264/10573/65080/64979/55168/65005/124995/29074/51263/4706/51069/10884/64928/64975/51318/29093/115416/740/6150/84545/78988/28977/51642/54148/54948/26589/64983/84769/64976/128308/51073/9553
GOCC MITOCHONDRIAL MATRIX	GOCC_MITOCHONDRIAL_MATRIX	449	0.48660393	1.829304784	1.00E-10	1.21E-08	1.02E-08	5066	tags=49%, list=15%, signal=42%	891/983/1373/10797/5888/6182/7298/60488/1841/55157/55379/29088/441282/3329/6183/3336/4521/57129/7416/11222/5831/7417/65003/10105/2936/205/28998/4833/55173/4191/51258/63875/51253/11112/6742/51067/64951/6648/6472/9801/219927/79590/51021/708/51081/26073/219/64960/84311/3028/9238/1738/10935/65993/2108/2806/5096/80273/6464/23590/80308/122704/85476/51264/318/25902/10573/65080/64979/2271/598/26284/54931…
GOCC MITOCHONDRIAL PROTEIN CONTAINING COMPLEX	GOCC_MITOCHONDRIAL_PROTEIN_CONTAINING_COMPLEX	226	0.712445952	2.517897846	1.00E-10	1.21E-08	1.02E-08	4512	tags=65%, list=14%, signal=56%	84419/6182/60488/29088/10452/6183/1337/57129/7416/11222/9377/65003/4710/10105/5245/28998/140823/55173/1537/79135/4726/55967/51258/100287932/26521/63875/26519/51253/4709/64951/54927/9801/219927/79590/51021/51081/56993/10245/7386/7388/64960/84311/3028/65993/80273/7384/122704/51264/4711/10573/65080/64979/401505/27089/54931/55168/4702/65005/124995/29074/92609/4580/1737/4715/51263/11331/4706/64963/470…
GOCC NUCLEAR CHROMOSOME	GOCC_NUCLEAR_CHROMOSOME	218	0.642091488	2.266355939	1.00E-10	1.21E-08	1.02E-08	4139	tags=49%, list=12%, signal=43%	332/7153/4751/891/5347/1058/701/699/83540/10403/4171/5888/55388/4998/4173/51659/4175/9837/1111/9918/7283/8914/8091/10609/5111/5557/11169/4176/672/23594/3619/86/79172/64785/641/6839/6119/5427/84296/5425/10592/55791/4174/3066/8607/5558/64105/81611/5119/79980/23212/54962/5001/4172/10856/56655/1104/11073/23649/27339/119392/4796/84365/7150/54107/3306/57804/10128/8243/27127/50485/25855/5885/10445/9126/…
GOCC ORGANELLAR RIBOSOME	GOCC_ORGANELLAR_RIBOSOME	86	0.771248179	2.467701569	1.00E-10	1.21E-08	1.02E-08	4512	tags=76%, list=14%, signal=66%	6182/60488/29088/6183/57129/11222/65003/28998/55173/51258/63875/51253/64951/9801/219927/79590/51021/51081/64960/84311/65993/122704/51264/10573/65080/64979/55168/65005/124995/29074/51263/4706/64963/28957/51650/7818/51069/56945/118487/10884/28973/64928/64975/51318/29093/51116/115416/740/6150/84545/78988/28977/51642/51023/54148/54948/64965/64969/26589/64983/84769/64976/128308/51073/9553
GOCC ORGANELLE INNER MEMBRANE	GOCC_ORGANELLE_INNER_MEMBRANE	488	0.526584811	1.978957278	1.00E-10	1.21E-08	1.02E-08	4531	tags=50%, list=14%, signal=44%	84419/1373/54205/6182/7298/60488/29088/3329/10452/4001/6183/1337/84823/1347/57129/11222/51629/9377/1340/65003/4710/10105/5245/28998/4833/140823/1329/55173/1537/170712/79135/4726/55967/51258/100287932/26521/63875/1468/26519/51649/51253/4709/30968/64951/10280/6472/54927/1351/9801/219927/81853/79590/10165/51021/2820/6676/51081/11270/10245/51537/10204/7386/3052/7388/64960/23333/84311/23788/65993/2806…
GOCC PEPTIDASE COMPLEX	GOCC_PEPTIDASE_COMPLEX	90	0.773784252	2.48532591	1.00E-10	1.21E-08	1.02E-08	4544	tags=71%, list=14%, signal=62%	5698/5691/10213/5708/5717/5686/5696/3315/10197/5693/5704/5709/5685/5713/5887/11047/5707/5718/5689/5690/5688/5701/5694/5695/5714/5721/9097/5692/128869/5687/5710/51604/5705/6878/5702/5700/5682/5719/5716/5715/29979/5886/5706/5720/5684/7415/51377/56970/23198/28972/5699/9690/5683/9352/23478/94005/56893/10026/27429/9789/10939/2155/2152/6880
GOCC RESPIRATORY CHAIN COMPLEX	GOCC_RESPIRATORY_CHAIN_COMPLEX	73	0.754800012	2.374104747	1.00E-10	1.21E-08	1.02E-08	4009	tags=64%, list=12%, signal=57%	84419/388753/1337/9377/1340/4710/1537/170712/4726/55967/4709/1351/7386/7388/7384/4711/27089/4702/1349/4715/4706/4704/1327/790955/4728/4720/54539/4697/6390/4719/4717/6389/4713/4712/6391/4700/4694/6392/4716/4722/4696/4729/4714/4725/4718/4708/125965
GOCC RIBOSOMAL SUBUNIT	GOCC_RIBOSOMAL_SUBUNIT	184	0.647239179	2.223007353	1.00E-10	1.21E-08	1.02E-08	4512	tags=53%, list=14%, signal=46%	116832/9636/6182/60488/6192/29088/6183/57129/11222/65003/28998/55173/6231/51258/63875/51253/64951/9801/219927/79590/51021/51081/64960/84311/65993/122704/220717/51264/51121/10573/65080/64979/55168/65005/124995/29074/6175/51263/4706/64963/6169/28985/28957/51650/51187/7818/51069/6155/56945/65008/6217/113251/10884/6132/28973/64928/64975/51318/6165/29093/11224/6166/51116/6204/6201/115416/6235/740/6150…
GOCC RIBOSOME	GOCC_RIBOSOME	224	0.604091033	2.126642638	1.00E-10	1.21E-08	1.02E-08	4521	tags=50%, list=14%, signal=44%	116832/9636/6182/60488/6192/29088/6183/57129/11222/190/65003/28998/55173/6231/51258/63875/51649/51253/64951/9801/219927/79590/51021/51081/64960/84311/65993/54998/122704/220717/51264/51121/10573/65080/64979/55168/65005/124995/29074/6175/51263/4706/90480/64963/6730/87178/6169/4690/28985/28957/51650/51187/7818/51069/200916/6155/56945/65008/6217/118487/113251/10884/6132/28973/64928/64975/51318/26747/…
GOCC SPINDLE	GOCC_SPINDLE	365	0.496609352	1.804902873	1.00E-10	1.21E-08	1.02E-08	2792	tags=28%, list=8%, signal=26%	22974/332/991/4751/6623/891/983/11004/24137/6790/990/3833/9787/9055/55143/5347/9212/51203/3832/4085/1894/9493/701/7272/221150/81610/29127/10615/150468/79801/220134/146909/1063/10112/10460/126353/25886/90417/9700/7283/259266/9928/81930/79000/26586/10733/56992/55200/3619/9585/1062/3315/440145/653784/26271/84259/8655/84722/3174/7443/348235/282809/22919/54908/80097/29901/11335/11073/27339/8317/996/87…
GOMF ANTIGEN BINDING	GOMF_ANTIGEN_BINDING	150	-0.771098589	-2.057716403	1.00E-10	1.21E-08	1.02E-08	3075	tags=65%, list=9%, signal=59%	7106/3500/6504/28793/28452/28424/28429/28444/28410/28420/962/28913/2219/3676/28809/28938/28908/28458/28391/28883/28409/28432/3542/28903/912/28299/28876/28378/28796/28454/3539/28412/28439/28912/3514/28834/28457/100423062/910/28385/8547/3538/28395/28813/28919/28468/3122/28815/28442/28822/28778/3113/28461/3117/28448/28467/28893/28797/28823/28388/28445/3119/3123/28414/28400/28408/3575/23428/28394/284…
GOMF CADHERIN BINDING	GOMF_CADHERIN_BINDING	308	0.54510054	1.998515972	1.00E-10	1.21E-08	1.02E-08	3963	tags=44%, list=12%, signal=39%	6286/54443/9133/5794/5214/5318/3875/2810/6624/10606/5756/226/3939/5901/5315/9689/55379/6282/11187/1192/5052/302/1001/81624/6772/79180/10890/28969/1015/3417/7112/3688/26136/471/7534/3728/10226/3898/2023/3303/6231/10652/4072/29789/5062/23650/23607/5902/6520/8607/55971/3927/10598/829/22919/8428/5694/10190/5499/7531/10397/10298/9588/7529/5216/10611/7408/55854/22827/4854/6455/5962/7458/51510/1969/5339…
GOMF IMMUNOGLOBULIN RECEPTOR BINDING	GOMF_IMMUNOGLOBULIN_RECEPTOR_BINDING	65	-0.84386468	-2.085683859	1.00E-10	1.21E-08	1.02E-08	4372	tags=88%, list=13%, signal=76%	2242/3497/2316/3503/3502/3501/28638/3500/28452/28424/28429/28444/28410/2268/28420/28458/28391/28409/28432/3542/28378/28454/3539/28412/28439/3514/28834/28457/100423062/28385/3538/28395/28468/28442/28461/28448/28467/28388/28445/28414/28400/28408/28394/28423/28396/28434/28450/28466/28455/28426/28449/28464/28392/3507/3493/3494/3495
GOMF STRUCTURAL CONSTITUENT OF RIBOSOME	GOMF_STRUCTURAL_CONSTITUENT_OF_RIBOSOME	165	0.644825925	2.20383176	1.00E-10	1.21E-08	1.02E-08	4512	tags=52%, list=14%, signal=45%	116832/6182/60488/6192/29088/6183/57129/11222/65003/28998/6231/51258/63875/51649/51253/64951/9801/219927/79590/51021/51081/64960/65993/122704/220717/51264/51121/10573/64979/55168/65005/124995/29074/6175/51263/64963/6169/51650/51187/7818/51069/200916/6155/56945/65008/6217/10884/6132/28973/64928/64975/51318/6165/29093/11224/6166/51116/6204/6201/6235/740/6150/84545/78988/6222/28977/285855/6176/6170/…
HP ABNORMAL SPUTUM	HP_ABNORMAL_SPUTUM	103	-0.747584308	-1.94353294	1.00E-10	1.21E-08	1.02E-08	5221	tags=62%, list=16%, signal=53%	23765/4089/152110/83544/6775/2622/7043/23639/7099/352909/1493/221421/6103/139212/79925/55130/7042/59/7249/54970/64581/7248/8481/26191/115948/2302/2200/2022/5592/339829/1770/7048/94/4144/55036/4638/8701/27148/1767/85478/1776/83538/3113/92749/27019/25981/64446/3123/115399/374407/123872/93233/720/345895/246176/3115/51364/1080/89765/6340/200373/4629/2006/6338
HP COUGH	HP_COUGH	125	-0.733037614	-1.931317744	1.00E-10	1.21E-08	1.02E-08	4228	tags=57%, list=13%, signal=50%	2622/9663/23639/6777/352909/1493/221421/6103/6556/139212/79925/4926/10144/55130/10585/7249/54970/64581/7248/29760/8481/26191/115948/1287/2302/339829/1770/7048/55036/1439/10320/8701/27148/1767/7704/85478/1776/83538/3113/3117/92749/27019/25981/3119/64446/3123/5295/2057/115399/374407/123872/93233/974/9940/973/345895/246176/3115/51364/9244/23250/1080/89765/3507/6340/200373/21/6338/729238/653509/6440
REGULATION OF LYMPHOCYTE ACTIVATION	_REGULATION_OF_LYMPHOCYTE_ACTIVATION	482	-0.565677919	-1.590217084	1.07E-10	1.28E-08	1.08E-08	5367	tags=43%, list=16%, signal=36%	27040/6850/5590/6422/1378/199/8741/90379/29851/10892/3932/1840/639/7040/57162/3481/814/407975/8740/5063/100133941/3718/64092/11148/3497/9984/22890/150372/6664/89780/2648/11035/160365/5170/3503/6777/3502/8651/3501/151888/861/944/916/7099/9466/1493/3549/196/28638/1880/677/3142/914/79626/7409/27240/399/975/4773/149041/3500/678/11151/857/9479/146850/28452/28424/9402/940/729230/57178/28429/28444/864/2…
B CELL ACTIVATION	_B_CELL_ACTIVATION	305	-0.609690214	-1.704859138	1.08E-10	1.28E-08	1.08E-08	5323	tags=48%, list=16%, signal=41%	6850/6422/1378/23075/8741/3087/10892/5580/7040/57162/54856/407975/2322/3718/64092/3981/3497/9984/22890/96459/150372/89780/112616/3503/6777/3502/3501/7099/23228/9466/1493/3955/196/28638/10014/1880/677/975/10125/4064/4773/149041/3500/678/55846/4066/28452/28424/940/139818/28429/28444/28410/5293/604/28420/29760/3676/28458/8227/6482/28391/4332/28409/28432/472/2302/3542/23495/3071/115352/202309/28378/2…
TRANSLATIONAL ELONGATION	_TRANSLATIONAL_ELONGATION	129	0.637347549	2.142315282	2.04E-10	2.40E-08	2.02E-08	4512	tags=64%, list=14%, signal=55%	1984/6182/60488/29088/6183/57129/11222/9775/65003/28998/55173/51258/63875/51649/51253/64951/9801/219927/79590/51021/51081/64960/84311/65993/54998/122704/85476/51264/10573/65080/64979/26284/55168/65005/124995/29074/10102/51263/90480/64963/1917/28957/51650/7818/51069/56945/65008/118487/10884/28973/64928/64975/51318/10767/29093/51116/143244/1802/7284/90850/285381/740/56648/6726/6150/84545/78988/2897…
REGULATION OF CELLULAR AMINE METABOLIC PROCESS	_REGULATION_OF_CELLULAR_AMINE_METABOLIC_PROCESS	76	0.729997881	2.298609006	2.36E-10	2.74E-08	2.30E-08	3510	tags=62%, list=11%, signal=55%	1728/23657/5698/5691/10213/5708/3251/5717/5686/5696/10197/5693/2861/5704/5709/5685/5713/5707/5718/5689/5690/5688/5701/5694/5695/5714/5721/5692/5687/5710/5705/5702/5700/5682/5719/5716/5715/9971/5706/5720/5684/23198/51582/5699/130013/11315/5683
POSITIVE REGULATION OF B CELL ACTIVATION	_POSITIVE_REGULATION_OF_B_CELL_ACTIVATION	131	-0.708533512	-1.870939122	2.42E-10	2.78E-08	2.34E-08	3901	tags=56%, list=12%, signal=49%	3497/89780/3503/6777/3502/3501/7099/28638/1880/975/4773/3500/28452/28424/940/28429/28444/28410/604/28420/28458/28391/28409/28432/3542/3071/115352/28378/28454/3635/3539/28412/28439/3514/28834/28457/100423062/28385/54440/3538/28395/28468/28442/972/695/5788/28461/28448/28467/28388/28445/939/28414/28400/28408/28394/28423/115650/28396/28434/28450/28466/4208/28455/28426/28449/596/28464/28392/3507/3493/…
CELL CYCLE DNA REPLICATION	_CELL_CYCLE_DNA_REPLICATION	63	0.782812612	2.405229659	2.49E-10	2.83E-08	2.38E-08	3334	tags=68%, list=10%, signal=62%	81620/4171/8318/5888/4173/2237/4175/9837/5984/79733/5111/5557/4176/5983/5982/51053/10926/64785/6119/5985/5427/26271/144455/5425/4174/5558/54962/4172/56655/23649/8317/54107/57804/59343/8882/1763/29980/11200/80174/10269/675/5426/23595
REGULATION OF B CELL ACTIVATION	_REGULATION_OF_B_CELL_ACTIVATION	174	-0.677685646	-1.836896759	2.56E-10	2.87E-08	2.42E-08	4384	tags=53%, list=13%, signal=47%	64092/3497/9984/150372/89780/3503/6777/3502/3501/7099/9466/1493/196/28638/1880/677/975/4773/149041/3500/678/28452/28424/940/28429/28444/28410/604/28420/28458/28391/4332/28409/28432/472/2302/3542/23495/3071/115352/28378/28454/3635/3539/28412/28439/3514/28834/28457/100423062/28385/54440/3538/22806/28395/28468/28442/972/695/5788/51237/28461/28448/374403/640/28467/28388/28445/939/28414/28400/28408/28…
GOCC RESPIRASOME	GOCC_RESPIRASOME	86	0.711028907	2.275022746	2.60E-10	2.88E-08	2.43E-08	4161	tags=62%, list=12%, signal=54%	84419/54205/388753/1337/1347/9377/1340/4710/1537/170712/4726/55967/4709/1351/7386/7388/7384/4711/27089/4702/1349/4715/4706/4704/1327/790955/4728/9167/4720/54539/4697/6390/4719/4717/6389/1355/4713/25994/4712/6391/4700/4694/6392/4716/4722/4696/4729/4714/4725/4718/4708/125965/10975
DNA PACKAGING	_DNA_PACKAGING	161	0.591224382	2.022102159	2.65E-10	2.91E-08	2.45E-08	2042	tags=29%, list=6%, signal=28%	3159/7153/891/387103/113130/1058/23397/51203/55355/64151/55723/4171/79682/11339/79019/1029/55839/54892/9918/8091/64946/3619/2491/79172/6839/8208/3148/8815/54069/10592/91687/6732/8607/64105/5119/339/10036/6418/55166/10051/10541/54107/23310/5931/8520/10155/3070
TELOMERE ORGANIZATION	_TELOMERE_ORGANIZATION	143	0.616653951	2.085320767	3.22E-10	3.49E-08	2.94E-08	4363	tags=52%, list=13%, signal=45%	4751/9212/898/9156/5888/2237/22948/5984/9401/5111/10576/5570/55505/5557/5983/5982/10575/10728/7203/908/79035/641/6119/10574/3320/5985/5427/6950/5425/5558/51002/54433/56655/1736/23649/7520/54107/3326/3183/4683/4609/9937/57804/5591/50485/1763/10694/64858/170506/2547/5371/25913/6714/55226/23381/3184/80119/675/55651/5426/286053/26354/142/3364/10714/328/5424/3192/6117/9134/5595/5422/3181/5889
DNA RECOMBINATION	_DNA_RECOMBINATION	266	0.503897631	1.824441936	3.46E-10	3.72E-08	3.13E-08	4152	tags=38%, list=12%, signal=33%	7153/3838/9319/9156/4171/10635/8318/5888/4173/51659/2237/4175/1111/10189/7374/10213/8438/3329/8914/9401/79000/116028/4176/84057/672/86/55010/79035/641/6119/3148/146956/83695/5531/84296/7516/4174/8607/7334/51002/23529/83990/55159/4172/10856/10721/8317/119392/7037/4796/7520/56941/3149/10097/4436/7247/84515/27301/4683/2956/5965/29893/5591/5885/10445/3836/11077/2177/80010/644186/10459/51377/2547/6397…
HP ABNORMAL CSF METABOLITE LEVEL	HP_ABNORMAL_CSF_METABOLITE_LEVEL	96	0.68191387	2.192013769	4.39E-10	4.67E-08	3.93E-08	4761	tags=59%, list=14%, signal=51%	6513/55157/10535/1340/51204/4191/4726/55967/4709/1351/84842/3028/65993/85476/148022/54931/4715/55163/4704/2643/87178/8050/1327/4728/10128/4720/54539/51300/4697/4719/6389/1355/1892/25915/64135/81622/4700/4694/4716/103/29078/4722/4729/22934/4714/29110/1644/91942/27429/9361/7054/55005/25828/8802/51079/55863/100303755
ENERGY DERIVATION BY OXIDATION OF ORGANIC COMPOUNDS	_ENERGY_DERIVATION_BY_OXIDATION_OF_ORGANIC_COMPOUNDS	255	0.508598967	1.846045051	4.50E-10	4.74E-08	3.99E-08	3909	tags=45%, list=12%, signal=40%	891/983/23596/7262/113115/54205/388753/1337/51142/5836/3417/9377/1340/4710/55276/1329/1537/4191/4726/55967/4709/6472/1351/10165/2820/7386/7388/637/5499/1738/2108/27069/3091/7384/27166/9650/4711/84883/2271/27089/4702/1716/5255/1349/1737/4715/648791/4706/4704/87178/4190/1327/790955/4728/2992/4609/55847/7360/9167/5236/3418/5501/2673/4720/54539/9945/2632/283209/4697/2931/6390/4719/4717/2109/29103/143…
SPINDLE ORGANIZATION	_SPINDLE_ORGANIZATION	173	0.579717826	1.994767704	4.68E-10	4.87E-08	4.10E-08	2888	tags=42%, list=9%, signal=38%	4605/22974/991/4751/9133/891/24137/6790/3833/9787/9055/5347/9212/3832/9493/7272/83540/29127/10615/10403/57405/10460/126353/90417/5901/9700/7283/259266/203068/79000/3925/64946/3304/3619/6491/1062/440145/3303/3837/26271/79866/84722/22919/5119/29901/28989/1104/51510/4733/8766/25978/92421/128866/9793/8243/284403/57132/8480/7430/9126/10540/27243/23636/115106/55142/56647/11200/7415/1213/29899/6905/2770
GOMF OXIDOREDUCTASE ACTIVITY ACTING ON NAD P H QUINONE OR SIMILAR COMPOUND AS ACCEPTOR	GOMF_OXIDOREDUCTASE_ACTIVITY_ACTING_ON_NAD_P_H_QUINONE_OR_SIMILAR_COMPOUND_AS_ACCEPTOR	53	0.806662545	2.404171425	8.41E-10	8.66E-08	7.30E-08	3909	tags=70%, list=12%, signal=62%	1646/1728/8644/1645/1109/4710/4726/55967/4709/4711/84883/4702/4715/4706/4704/873/4728/4720/4697/4719/4717/4835/9540/127/4713/4712/4700/4694/4716/4722/4696/4729/4714/4725/4718/91942/4708
EPIDERMAL CELL DIFFERENTIATION	_EPIDERMAL_CELL_DIFFERENTIATION	354	0.456584263	1.674632252	1.20E-09	1.22E-07	1.03E-07	3222	tags=18%, list=10%, signal=17%	3853/5266/1515/1832/1829/3855/144501/8644/3856/3880/5318/3875/64065/23596/1514/6820/2810/79152/3868/3872/135228/5045/11187/3887/10626/2069/1001/8754/1824/6278/3728/6768/54206/3854/3066/5357/25818/85285/26154/3892/3889/9368/6699/1969/6703/5017/3858/826/84283/2146/6647/5604/23581/10083/836/2355/5317/7251/4647/6705/54845/643414/823/81858/1830
MEMBRANE INVAGINATION	_MEMBRANE_INVAGINATION	129	-0.702165745	-1.850806115	1.37E-09	1.38E-07	1.16E-07	4066	tags=59%, list=12%, signal=52%	3689/29082/3503/3684/3502/3501/54209/2934/28638/115548/399/3500/7057/112574/28452/28424/28429/28444/51411/28410/28420/23208/28458/9938/28391/28409/28432/3542/3071/28378/28454/3539/28412/9844/28439/3514/28834/28457/100423062/28385/1793/10347/3538/28395/2624/28468/28442/718/948/26228/28461/28448/8685/28467/28388/28445/28414/28400/28408/28394/28423/28396/28434/28450/28466/28455/246/28426/28449/28464…
CELLULAR AMINO ACID METABOLIC PROCESS	_CELLULAR_AMINO_ACID_METABOLIC_PROCESS	300	0.466953019	1.703226021	1.42E-09	1.42E-07	1.20E-07	3593	tags=39%, list=11%, signal=35%	2729/1728/5352/3081/8942/1373/23657/2730/29968/55157/5698/5691/10213/6611/5708/5717/5831/8833/5686/5696/10197/5693/79814/5704/5709/113675/191/8985/5685/5053/58478/259307/2937/5713/23743/11112/51067/7965/5707/5718/6472/5689/5471/5690/10056/3172/5688/5701/3620/5723/5694/5695/3028/1738/4143/22928/5714/2806/5721/3034/5832/5692/4522/5687/5710/55699/5705/5702/5700/5682/26227/440/10588/5719/8781/5716/26…
REGULATION OF IMMUNE EFFECTOR PROCESS	_REGULATION_OF_IMMUNE_EFFECTOR_PROCESS	448	-0.559340264	-1.572840915	1.57E-09	1.55E-07	1.31E-07	4385	tags=36%, list=13%, signal=32%	3718/2242/710/9984/22890/7043/3140/3689/11035/5170/409/3503/3684/6777/3502/3501/5322/5627/4068/7099/54941/9466/5169/9865/259197/388325/3142/28907/28940/7409/8832/975/10125/5199/149041/3500/7454/28793/8013/146850/28452/114836/28424/7042/940/729230/3383/163702/2268/3426/5654/10077/64581/604/28420/28913/28809/26191/28938/28908/28883/50487/2302/3542/28903/912/28881/28299/29800/10875/10225/28876/11535…
PROTEIN FOLDING	_PROTEIN_FOLDING	225	0.519729454	1.840742593	1.68E-09	1.65E-07	1.39E-07	4304	tags=47%, list=13%, signal=41%	2288/22948/3329/8877/3336/51645/10576/3304/9532/9601/10575/10728/7203/908/3315/5202/10105/9141/5203/10574/3303/3320/5479/10549/2923/5478/6950/1047/5887/10130/267/51726/10598/5034/80273/10856/10465/7411/81572/811/23640/10471/3301/79031/2783/11080/3326/56886/7184/54431/3313/3306/3998/5700/2773/1460/2289/3312/5480/10961/3309/23753/6902/10694/23193/11328/5481/6782/27000/51182/3337/9530/7415/79139/690…
PROTEIN DNA COMPLEX SUBUNIT ORGANIZATION	_PROTEIN_DNA_COMPLEX_SUBUNIT_ORGANIZATION	205	0.530169676	1.870529899	1.84E-09	1.79E-07	1.51E-07	4755	tags=42%, list=14%, signal=37%	3159/387103/9787/1058/55355/81620/55723/4171/79682/11339/1063/8318/5888/79019/4173/4175/55839/64946/4176/51053/1062/2491/79172/5704/8208/6119/3148/54069/5887/91687/4174/8607/64105/2958/81611/5701/10036/6418/55166/4172/10541/7316/54107/5705/5931/8520/5702/4609/3070/55832/4869/2960/404672/6944/5706/2967/10467/23198/83743/6047/23595/64431/55290/25842/142/1810/1069/3146/1642/9557/1022/132660/6117/295…
METAPHASE PLATE CONGRESSION	_METAPHASE_PLATE_CONGRESSION	63	0.761870345	2.340883529	1.98E-09	1.91E-07	1.61E-07	2792	tags=52%, list=8%, signal=48%	891/11004/113130/3833/55143/9212/81620/81610/83540/10615/10403/1063/9928/81930/3619/1062/3837/84722/5119/54908/55166/23212/51510/8766/25978/92421/128866/57132/10540/27243/23636/3835/9183
HP INCREASED SERUM LACTATE	HP_INCREASED_SERUM_LACTATE	156	0.583222641	1.980278534	2.22E-09	2.11E-07	1.78E-07	4761	tags=50%, list=14%, signal=43%	3939/6182/55157/5836/11222/9377/1340/51204/1537/4191/55967/39/1468/51067/1351/51021/708/84842/3028/1738/65993/2806/23590/85476/65080/27089/54931/1716/92609/10102/4715/55163/4704/80324/87178/8050/1327/28957/790955/4728/400916/246243/27235/10128/56945/6647/4720/119559/4697/4719/55210/81570/6389/1355/1892/25915/5250/22868/7284/50640/4694/4722/57017/4729/10059/4714/387787/91942/27429/9361/29928/55005…
PROTEASOMAL PROTEIN CATABOLIC PROCESS	_PROTEASOMAL_PROTEIN_CATABOLIC_PROCESS	467	0.4122855	1.540066694	2.64E-09	2.49E-07	2.10E-07	4555	tags=39%, list=14%, signal=34%	11065/991/891/983/6790/5347/9212/55872/4085/701/27338/7345/9232/5366/9928/5698/5691/10213/5708/8263/3304/9532/10613/57761/200933/5717/5686/5696/10197/5693/5704/5709/3303/5685/54442/342897/26271/51529/5713/1017/5887/5707/5718/23607/8078/899/5689/267/5690/55270/5688/5701/5694/5695/5714/6613/5721/9097/6502/7321/160418/5692/2629/23640/27339/3093/5687/26270/5710/7316/3326/54546/6478/56886/9184/996/307…
HP ATELECTASIS	HP_ATELECTASIS	67	-0.783050232	-1.93906281	3.89E-09	3.64E-07	3.07E-07	4228	tags=64%, list=13%, signal=56%	2622/23639/352909/221421/54101/6103/139212/79925/427/55130/7249/54970/7248/8481/115948/2302/339829/1770/55036/8701/27148/1767/7852/85478/83538/92749/27019/25981/64446/115399/374407/123872/421/93233/345895/246176/51364/3908/89765/200373/21/6439/6440
MITOTIC CELL CYCLE CHECKPOINT	_MITOTIC_CELL_CYCLE_CHECKPOINT	154	0.578985905	1.971361374	4.25E-09	3.94E-07	3.32E-07	2799	tags=38%, list=8%, signal=35%	991/891/983/6790/990/5347/9212/11130/81620/4085/9319/701/7272/699/10403/1063/4998/51512/2810/995/1869/1111/79733/8091/5111/672/63967/55055/79035/641/146956/1017/144455/90381/54908/55159/54962/11073/51499/598/9184/4436/92421/5546/4683/7027/5591/3276/29980/2177/64858/9587/11200/9735/10459/55571/9183/5371
CHROMOSOME LOCALIZATION	_CHROMOSOME_LOCALIZATION	77	0.720049958	2.276555704	4.52E-09	4.15E-07	3.49E-07	2792	tags=47%, list=8%, signal=43%	891/11004/113130/3833/9787/55143/9212/81620/81610/83540/10615/10403/1063/9928/81930/3619/1062/3837/84722/10096/5119/54908/55166/23212/51510/10097/8766/25978/92421/128866/57132/10540/27243/23636/3835/9183
RNA CATABOLIC PROCESS	_RNA_CATABOLIC_PROCESS	397	0.426735682	1.584671079	4.57E-09	4.16E-07	3.50E-07	4460	tags=39%, list=13%, signal=34%	2237/10643/10642/1869/10644/6192/5698/11187/5691/10213/10535/5708/3304/5717/5686/9775/5696/3315/10197/5693/7534/5704/57819/5709/3303/5685/6231/5713/1981/5707/5718/5689/5690/51154/23589/23658/5688/5701/6418/4904/5694/5695/9238/5714/219988/5721/7529/54512/55110/1736/4939/5692/6175/5687/25804/5710/7316/3183/10605/399664/87178/6169/5705/4116/54888/81892/5702/5700/5682/115024/246243/3312/56915/10128/2…
DNA REPLICATION INITIATION	_DNA_REPLICATION_INITIATION	40	0.837261118	2.338891768	4.63E-09	4.18E-07	3.52E-07	3334	tags=75%, list=10%, signal=68%	990/81620/898/4171/8318/55388/4998/4173/4175/5557/4176/23594/64785/5427/90381/4174/5558/5001/4172/56655/11073/23649/54107/4683/997/57418/56897/222229/5426/23595
MITOTIC SPINDLE ASSEMBLY	_MITOTIC_SPINDLE_ASSEMBLY	60	0.762526272	2.321506067	4.74E-09	4.24E-07	3.57E-07	2549	tags=52%, list=8%, signal=48%	4605/22974/991/4751/24137/3833/9055/5347/9212/3832/9493/29127/126353/3304/440145/3303/3837/5119/1104/51510/4733/8766/25978/92421/128866/8243/57132/9126/27243/56647/11200
CHROMOSOME SEPARATION	_CHROMOSOME_SEPARATION	92	0.670144288	2.153387234	4.80E-09	4.26E-07	3.59E-07	2792	tags=37%, list=8%, signal=34%	11065/991/7153/891/990/9787/5347/9212/11130/81620/4085/9319/701/7272/699/10403/1063/10460/9232/9700/1062/146956/26271/51529/5359/54908/9184/996/5885/80010/9587/9735/10459/9183
HP ABNORMAL BRONCHUS MORPHOLOGY	HP_ABNORMAL_BRONCHUS_MORPHOLOGY	137	-0.680620993	-1.800271076	4.98E-09	4.38E-07	3.69E-07	3628	tags=50%, list=11%, signal=44%	352909/1493/54790/221421/8742/6103/975/10125/139212/79925/10144/55130/5293/54970/29760/8481/115948/472/2302/23495/3071/339829/1770/2260/55036/8701/27148/10379/1767/7852/85478/9138/83538/3394/92749/27019/25981/64446/3123/5295/115399/374407/123872/93233/115650/3572/930/974/973/345895/246176/8425/51364/1380/23250/1080/89765/3507/2263/6340/200373/931/4256/21/6338/729238/653509/6440
REGULATION OF CHROMOSOME SEGREGATION	_REGULATION_OF_CHROMOSOME_SEGREGATION	87	0.684921924	2.187001173	5.39E-09	4.69E-07	3.95E-07	3452	tags=45%, list=10%, signal=40%	11065/991/891/11004/990/9787/5347/9212/11130/81620/4288/4085/9319/701/7272/699/10403/1063/10460/9232/9700/116028/1062/26271/51529/5359/54908/9184/996/5885/9587/9735/10459/9183/84072/55920/1459/286053/1457
GOMF ELECTRON TRANSFER ACTIVITY	GOMF_ELECTRON_TRANSFER_ACTIVITY	125	0.608829049	2.038027854	5.72E-09	4.95E-07	4.17E-07	3909	tags=56%, list=12%, signal=50%	84419/2877/444/1337/4017/1109/1347/4199/9377/1340/4710/2936/1329/170712/4726/55967/231/4709/1351/7386/3620/7388/2108/7384/4711/84883/7498/27089/4702/51022/1349/4715/80777/4706/4704/1327/4728/26227/9167/4720/4697/6390/4719/4717/4835/2109/57019/6389/1355/4713/4712/6391/6715/4700/4694/6392/4716/29958/4722/1535/1345/4696/4729/4714/7264/4725/4718/8974/91942/4708
CELL RECOGNITION	_CELL_RECOGNITION	218	-0.620875331	-1.710188178	6.39E-09	5.47E-07	4.61E-07	3965	tags=44%, list=12%, signal=39%	6091/3503/3502/3501/5322/259197/28638/51294/27255/152330/975/3500/28452/28424/28429/28444/28410/1949/4685/50863/923/64581/28420/375033/5016/2219/28458/28391/28409/28432/3542/28378/1794/54538/57463/2042/28454/3539/28412/28439/81704/3514/28834/28457/100423062/28385/8547/5175/3538/7852/28395/28468/1268/28442/921/7275/6092/948/28461/28448/28467/9037/28388/28445/28414/28400/2350/28408/4692/30815/721/2…
MITOTIC METAPHASE PLATE CONGRESSION	_MITOTIC_METAPHASE_PLATE_CONGRESSION	50	0.780848983	2.297298093	7.11E-09	6.04E-07	5.09E-07	2792	tags=56%, list=8%, signal=51%	891/11004/113130/3833/55143/9212/81620/83540/10403/9928/81930/1062/3837/84722/5119/54908/23212/51510/8766/25978/92421/128866/57132/10540/27243/23636/3835/9183
REGULATION OF CHROMOSOME ORGANIZATION	_REGULATION_OF_CHROMOSOME_ORGANIZATION	260	0.482261869	1.743762365	8.79E-09	7.41E-07	6.24E-07	3486	tags=30%, list=10%, signal=27%	11065/991/7153/4751/891/113130/990/9787/5347/9212/11130/81620/4085/9319/701/7272/699/10403/4171/1063/10460/2237/9232/22948/9700/116028/10576/5570/672/10575/7203/908/1062/79035/10574/6950/26271/51529/6742/7936/339/7334/54908/10856/1736/7520/9184/996/3183/4683/4609/8986/10155/5885/10694/3553/9587/8260/9735/26147/170506/10459/9183/5371/25913/6714/55226/6047/23381/3184/3622/1789/80119/22938/286053/26…
HP ABNORMAL SPERM MOTILITY	HP_ABNORMAL_SPERM_MOTILITY	66	-0.768243775	-1.903221555	1.04E-08	8.70E-07	7.33E-07	5066	tags=73%, list=15%, signal=62%	79846/152110/83544/117155/2622/23639/159686/84071/352909/80114/221421/6103/139212/79925/55130/83894/54970/6928/8481/115948/2302/146754/339829/1770/57704/201134/55036/8701/5311/27148/1767/118491/85478/83538/5310/92749/27019/25981/64446/115399/374407/123872/93233/345895/246176/51364/89765/200373
HP WHEEZING	HP_WHEEZING	53	-0.807843202	-1.934372241	1.27E-08	1.06E-06	8.89E-07	4228	tags=74%, list=13%, signal=64%	2622/23639/352909/221421/6103/139212/79925/55130/54970/8481/115948/2302/339829/1770/55036/8701/27148/1767/85478/83538/3117/92749/27019/25981/3119/64446/115399/374407/123872/93233/345895/246176/51364/9244/1080/89765/6340/200373/6338
DNA GEOMETRIC CHANGE	_DNA_GEOMETRIC_CHANGE	111	0.618806495	2.043521031	1.37E-08	1.13E-06	9.51E-07	4335	tags=49%, list=13%, signal=42%	3159/7153/4171/5888/4173/4175/5984/8438/9401/79075/54821/4176/5983/5982/641/3148/5985/5887/6742/4174/8607/83990/4172/10856/10721/7520/7316/3149/84515/4683/5965/50485/1763/404672/56897/10973/2967/170506/2547/25913/1653/2963/80119/142/25788/1069/3146/1642/9557/6117/6832/54921/6233/3181
GOCC SPINDLE POLE	GOCC_SPINDLE_POLE	163	0.550433605	1.874323603	1.39E-08	1.14E-06	9.58E-07	3244	tags=33%, list=10%, signal=30%	22974/991/4751/891/6790/990/9787/9055/5347/9212/3832/4085/81610/10615/150468/1063/10460/126353/25886/90417/7283/259266/79000/26586/10733/55200/9585/84722/282809/54908/11073/8766/9793/8243/3297/5885/284403/8480/4869/121441/9126/23636/115106/56647/808/9735/79184/29899/9183/5515/55968/8409/642273/79768
CELL CYCLE G1 S PHASE TRANSITION	_CELL_CYCLE_G1_S_PHASE_TRANSITION	294	0.460887088	1.682417179	1.54E-08	1.25E-06	1.05E-06	2799	tags=29%, list=8%, signal=26%	6241/890/891/983/6790/990/1033/81620/81610/1978/898/4171/8318/55388/4998/4173/51512/1029/128239/2810/4175/995/1869/7298/9928/79733/5111/993/5557/4176/23594/51053/10197/10926/6119/5427/26271/1017/144455/1981/5127/4174/81853/5471/5558/9032/637/55159/5001/4172/1019/5721/6502/56655/1104/51499/23649/8317/5962/54107/11331/8453/2146/84515/4609/7027/5933/997/1020/5591/6868/3276/1021/1871/59343/8882/11200…
IMMUNOGLOBULIN PRODUCTION	_IMMUNOGLOBULIN_PRODUCTION	190	-0.633107909	-1.726969471	1.68E-08	1.35E-06	1.14E-06	3795	tags=51%, list=11%, signal=46%	28916/3598/1378/23075/8888/8741/25939/7124/7040/28825/3981/9984/28780/28677/28811/28783/9466/28802/28779/28907/28940/28799/28821/28793/28877/940/604/28913/28809/28938/28908/28883/28903/28881/28299/28876/115352/202309/28781/28796/28892/28912/28923/28786/3514/28935/28875/28921/54440/28885/28813/28919/28784/959/28815/28822/695/28773/5788/29802/51237/28778/28915/28814/28900/28891/28826/28772/28902/28…
REGULATION OF NUCLEAR DIVISION	_REGULATION_OF_NUCLEAR_DIVISION	135	0.582485729	1.954181361	2.01E-08	1.60E-06	1.35E-06	2900	tags=36%, list=9%, signal=33%	991/4751/891/6790/9787/5347/9212/11130/51203/81620/4288/4085/9319/701/7272/699/10403/10635/1063/9088/995/1111/9700/8877/2069/9585/26271/51529/79866/3552/7039/54908/1950/54998/1104/811/10419/9184/996/5885/3553/23636/54461/9587/9735/10459/9183/3209
GOCC PRERIBOSOME	GOCC_PRERIBOSOME	72	0.714799827	2.249946152	2.16E-08	1.71E-06	1.44E-06	4938	tags=74%, list=15%, signal=63%	705/3692/23246/51154/51388/23212/79050/10969/7520/79954/88745/85395/9136/23481/10436/2091/5591/51096/55759/28987/117246/84946/55720/10885/92856/26155/27341/25879/90441/6201/83732/51602/10199/9790/80135/8568/51077/11103/8602/55272/55127/22984/55813/81887/27340/23076/10528/10813/9277/26156/10607/65083/51018
CILIUM MOVEMENT	_CILIUM_MOVEMENT	153	-0.653320015	-1.746148264	2.36E-08	1.85E-06	1.56E-06	5488	tags=51%, list=16%, signal=43%	23247/25809/493/79846/26074/152110/56171/583/257062/117155/2622/84223/1952/23639/57662/55582/261734/150483/64518/84071/55870/164395/84229/221421/54777/139212/5991/79925/27031/55130/126820/200162/83894/79819/202500/54970/8481/283629/219670/50487/115948/144132/339829/220136/1770/55036/199223/79740/8701/23230/27148/89876/83853/1767/399949/9104/118491/85478/25876/55779/83538/8382/92749/27019/25981/80…
REGULATION OF CHROMOSOME SEPARATION	_REGULATION_OF_CHROMOSOME_SEPARATION	71	0.698261859	2.198980226	2.39E-08	1.86E-06	1.56E-06	2792	tags=44%, list=8%, signal=40%	11065/991/891/990/9787/5347/9212/11130/81620/4085/9319/701/7272/699/10403/1063/10460/9232/9700/1062/26271/51529/5359/54908/9184/996/5885/9587/9735/10459/9183
PROTEIN MODIFICATION BY SMALL PROTEIN REMOVAL	_PROTEIN_MODIFICATION_BY_SMALL_PROTEIN_REMOVAL	288	0.465010702	1.674804586	2.40E-08	1.86E-06	1.56E-06	4142	tags=38%, list=12%, signal=33%	991/890/983/7345/5698/5691/10213/5708/993/672/5717/63967/5686/86/5696/10197/5693/5704/5709/5685/5713/5887/11047/5707/5718/6472/8078/10980/5689/8607/5690/5688/5701/5694/5695/5714/3091/5721/9097/6502/7321/60/7347/5692/5687/330/5710/7316/6478/9100/5705/5702/5700/4609/5682/50813/2873/5719/5716/79155/10617/8027/5715/59343/10445/4738/7398/79931/10713/5886/29843/10920/5706/5720/9929/5684/4088/8724/79184…
IMMUNE RESPONSE REGULATING SIGNALING PATHWAY	_IMMUNE_RESPONSE_REGULATING_SIGNALING_PATHWAY	496	-0.536151127	-1.5065524	2.63E-08	2.02E-06	1.70E-06	5586	tags=47%, list=17%, signal=40%	7462/2822/28682/143662/28916/1387/27040/23547/6850/8934/1378/10458/11027/10892/3118/3932/5580/7294/1240/5583/915/4584/10384/1998/7456/5609/5144/28825/945/5063/11119/100133941/917/4582/11148/27086/3497/53347/28589/150372/131450/4775/114625/5170/919/3503/64170/3502/54718/3501/151888/861/50852/28755/916/4068/23228/1493/5142/259197/54923/28638/11120/5338/28907/28940/50856/7409/975/4773/149041/3500/30…
HP TRANSPOSITION OF THE GREAT ARTERIES	HP_TRANSPOSITION_OF_THE_GREAT_ARTERIES	71	-0.751033696	-1.865257078	2.81E-08	2.14E-06	1.80E-06	5016	tags=62%, list=15%, signal=53%	152110/83544/23389/2622/23639/352909/221421/6103/9487/2702/139212/79925/55130/54970/58499/8481/115948/2302/339829/220136/1770/55036/8701/27148/1767/85478/650/83538/92749/27019/25981/64446/115399/374407/123872/93233/2627/345895/246176/51364/89765/2239/200373/2719
GOCC PROTEASOME ACCESSORY COMPLEX	GOCC_PROTEASOME_ACCESSORY_COMPLEX	24	0.908829502	2.278408862	3.14E-08	2.37E-06	2.00E-06	2565	tags=92%, list=8%, signal=85%	10213/5708/5717/10197/5704/5709/5713/11047/5707/5718/5701/5714/5721/5710/5705/5702/5700/5719/5716/5715/5706/5720
CELLULAR KETONE METABOLIC PROCESS	_CELLULAR_KETONE_METABOLIC_PROCESS	248	0.479129094	1.732761039	3.37E-08	2.52E-06	2.13E-06	3741	tags=38%, list=11%, signal=34%	1646/57016/1728/8942/8644/1645/4051/23657/7167/57834/133/5698/5691/10213/5708/1109/10613/57761/672/5717/3692/5686/5696/10197/5693/5704/5709/5685/5713/231/5707/874/5718/5689/5690/2820/79602/5688/5701/3620/5694/5695/3028/5714/2806/5721/23590/84883/5692/51805/5468/5687/5710/215/4704/5705/5702/5700/5682/5467/27235/5719/84274/5716/4836/5715/2695/160760/9971/3553/6999/5706/5720/5684/9926/127/5563/23198…
RECOMBINATIONAL REPAIR	_RECOMBINATIONAL_REPAIR	130	0.591826642	1.99652202	4.11E-08	3.06E-06	2.58E-06	4604	tags=47%, list=14%, signal=41%	4171/10635/8318/5888/4173/51659/2237/4175/1111/10213/8438/8914/9401/79000/116028/4176/672/55010/79035/641/6119/83695/5531/84296/7516/4174/7334/55159/4172/10721/8317/119392/4796/10097/84515/4683/5965/5885/80010/10459/63979/5932/10933/2187/675/286053/142/3364/56893/375757/253714/25788/6117/7528/11144/64110/5889/64710/151987/3980/348654
AXONEME ASSEMBLY	_AXONEME_ASSEMBLY	67	-0.761987265	-1.886904706	4.91E-08	3.63E-06	3.06E-06	5334	tags=67%, list=16%, signal=57%	25809/79846/83544/56171/136332/583/85452/2622/84223/23639/84071/352909/221421/54777/139212/79925/55130/126820/200162/79819/54970/50487/115948/2302/339829/55036/1767/399949/85478/25876/55779/83538/92749/27019/25981/80217/64446/374407/123872/93233/345895/51364/26140/89765/27285
MITOCHONDRIAL RESPIRATORY CHAIN COMPLEX ASSEMBLY	_MITOCHONDRIAL_RESPIRATORY_CHAIN_COMPLEX_ASSEMBLY	89	0.645792673	2.072858064	5.86E-08	4.30E-06	3.62E-06	4761	tags=54%, list=14%, signal=46%	4710/51204/4726/55967/4709/7386/10063/51287/4711/4702/7019/4715/84233/4706/4704/790955/4728/4720/54539/51300/84300/4719/4717/28958/25915/4713/4712/54949/4700/51241/4694/4716/29078/4722/4696/4729/389203/4714/83943/4725/4718/91942/4708/131474/728568/51079/55863/100303755
GOCC CILIARY PLASM	GOCC_CILIARY_PLASM	121	-0.683516561	-1.801383	6.51E-08	4.74E-06	3.99E-06	5971	tags=59%, list=18%, signal=48%	144535/54768/150082/55812/55717/51626/257236/26074/83544/56171/582/55112/85452/2622/22832/57662/57539/158067/55567/22863/196385/129880/1768/221421/2735/54777/55130/56623/126820/200162/4117/79819/343521/115948/2737/144132/146754/339829/1770/55259/26160/158798/55036/80258/124602/8701/199221/79659/89876/167691/1767/118491/85478/25876/83538/92749/27019/55081/25981/80217/64446/9576/114327/9742/374407/…
CELLULAR PROTEIN COMPLEX DISASSEMBLY	_CELLULAR_PROTEIN_COMPLEX_DISASSEMBLY	212	0.498086257	1.761009963	6.75E-08	4.88E-06	4.11E-06	4581	tags=49%, list=14%, signal=43%	22974/11004/146909/5756/7429/1984/6182/60488/29088/6183/81930/3925/57129/11222/65003/1072/28998/55173/51258/63875/51649/51253/64951/9801/219927/79590/51021/51081/829/64960/84311/65993/54998/122704/136319/51264/830/10573/65080/64979/26284/10519/6455/5962/55168/6059/65005/124995/29074/51263/51504/2150/90480/64963/9793/28957/51650/3312/6712/7818/51069/56945/65008/118487/9948/10884/28973/64928/64975/…
POSITIVE REGULATION OF CELL CYCLE	_POSITIVE_REGULATION_OF_CELL_CYCLE	387	0.415604909	1.530068337	7.28E-08	5.16E-06	4.35E-06	4033	tags=32%, list=12%, signal=28%	11065/8061/891/983/113130/6790/990/9787/9212/51203/81620/4085/1894/9493/1163/81610/29127/1978/10615/1164/10403/10635/51514/51512/2237/2810/995/1869/1111/9700/4282/9928/79733/8877/8091/5111/10733/2069/993/672/9585/10926/83695/5753/26271/51529/1017/144455/1981/5902/84722/5359/26073/3552/6665/7039/1950/102/1019/51499/811/8317/5962/3326/11331/996/5017/8766/4824/3306/2146/5781/7027/440/6868/3276/5716/…
POSITIVE REGULATION OF CELL CYCLE PROCESS	_POSITIVE_REGULATION_OF_CELL_CYCLE_PROCESS	297	0.447015847	1.642991857	7.29E-08	5.16E-06	4.35E-06	3126	tags=27%, list=9%, signal=24%	11065/891/983/113130/6790/990/9787/9212/51203/81620/4085/1894/9493/81610/29127/10615/10403/10635/51514/51512/2237/2810/995/1869/9700/9928/79733/8877/8091/5111/10733/2069/993/672/9585/10926/83695/26271/51529/1017/144455/1981/5902/5359/3552/6665/7039/1950/1019/51499/8317/5962/11331/996/8766/3306/2146/7027/6868/3276/5885/4869/3553/23636/9587/11200/57504/29766/55571/3373/79577/29899/5371/80174/3209/5…
HP AIRWAY OBSTRUCTION	HP_AIRWAY_OBSTRUCTION	90	-0.712454169	-1.827328319	7.29E-08	5.16E-06	4.35E-06	5016	tags=59%, list=15%, signal=50%	152110/83544/7456/1536/2622/23639/324/352909/1493/221421/6103/139212/79925/7454/55130/54970/8481/26191/115948/2302/2022/339829/1770/55036/8701/27148/1767/85478/4689/1776/83538/3113/92749/27019/25981/64446/115399/374407/123872/421/93233/2627/345895/246176/3115/51364/1080/10370/89765/6340/200373/4256/6338
SKIN DEVELOPMENT	_SKIN_DEVELOPMENT	411	0.405754769	1.527504328	7.47E-08	5.25E-06	4.42E-06	3935	tags=23%, list=12%, signal=21%	2707/3853/5266/1515/1832/1829/3855/144501/8644/3856/3880/5318/3875/64065/23596/1514/2810/79152/3868/3872/135228/5045/4233/3691/11187/3887/10626/3925/2069/1001/51083/8754/1824/6278/3728/55612/6768/54206/3854/51599/3066/50814/55366/25818/10999/85285/26154/3892/3889/11166/2629/6699/1969/6703/10468/6615/5017/3858/826/84283/54888/5604/23581/1364/3675/836/2355/5317/2778/7251/6705/1277/3655/64834/643414…
REGULATION OF MITOTIC NUCLEAR DIVISION	_REGULATION_OF_MITOTIC_NUCLEAR_DIVISION	109	0.621795613	2.059157575	8.22E-08	5.73E-06	4.82E-06	2900	tags=42%, list=9%, signal=39%	991/4751/891/6790/9787/5347/9212/11130/51203/81620/4288/4085/9319/701/7272/699/10403/1063/9088/995/1111/9700/8877/2069/9585/26271/51529/79866/3552/7039/54908/1950/54998/1104/10419/9184/996/5885/3553/23636/54461/9587/9735/10459/9183/3209
GOMF NAD P H DEHYDROGENASE QUINONE ACTIVITY	GOMF_NAD_P_H_DEHYDROGENASE_QUINONE_ACTIVITY	41	0.812202274	2.287841741	8.27E-08	5.73E-06	4.82E-06	3909	tags=71%, list=12%, signal=63%	1728/4710/4726/55967/4709/4711/4702/4715/4706/4704/4728/4720/4697/4719/4717/4835/4713/4712/4700/4694/4716/4722/4696/4729/4714/4725/4718/91942/4708
GOCC KERATIN FILAMENT	GOCC_KERATIN_FILAMENT	95	0.635754356	2.034177745	8.31E-08	5.73E-06	4.82E-06	1407	tags=12%, list=4%, signal=11%	3853/3855/144501/3856/3875/3887/286077/3854/85285/3892/3889
ANTIGEN PROCESSING AND PRESENTATION OF PEPTIDE ANTIGEN VIA MHC CLASS I	_ANTIGEN_PROCESSING_AND_PRESENTATION_OF_PEPTIDE_ANTIGEN_VIA_MHC_CLASS_I	99	0.620606545	2.032448536	8.54E-08	5.85E-06	4.93E-06	4113	tags=61%, list=12%, signal=53%	6890/5698/5691/10213/5708/5717/5686/5696/10197/5693/5704/5709/5685/2923/5713/5707/5718/5689/5690/6891/5688/5701/5694/5695/5714/5721/5692/811/3105/5687/5710/10484/3077/5705/10134/5702/5700/5682/6892/5719/5716/5715/6396/5706/5720/5684/3685/23198/3107/3136/5699/9554/1535/1147/5683/3106/3693/2209/2207/567
NEGATIVE REGULATION OF CHROMOSOME ORGANIZATION	_NEGATIVE_REGULATION_OF_CHROMOSOME_ORGANIZATION	86	0.655415409	2.097080648	8.64E-08	5.88E-06	4.95E-06	2852	tags=37%, list=9%, signal=34%	991/7153/891/5347/9212/11130/81620/4085/9319/701/7272/699/10403/4171/1063/9232/9700/26271/339/54908/9184/3183/4683/5885/9587/8260/9735/10459/9183/25913/6714/55226
METAPHASE ANAPHASE TRANSITION OF CELL CYCLE	_METAPHASE_ANAPHASE_TRANSITION_OF_CELL_CYCLE	64	0.708782236	2.172352538	8.71E-08	5.88E-06	4.96E-06	2792	tags=45%, list=8%, signal=42%	11065/991/891/990/9787/5347/9212/11130/81620/4085/9319/701/7272/699/10403/1063/10460/9700/1062/26271/51529/54908/9184/996/5885/9587/9735/10459/9183
HP ABNORMAL ATRIAL ARRANGEMENT	HP_ABNORMAL_ATRIAL_ARRANGEMENT	47	-0.798219026	-1.895641162	8.78E-08	5.89E-06	4.96E-06	5016	tags=74%, list=15%, signal=63%	152110/83544/2622/23639/352909/221421/6103/139212/79925/55130/54970/8481/115948/2302/339829/1770/55036/8701/27148/1767/85478/83538/92749/27019/25981/64446/115399/374407/123872/93233/345895/246176/51364/89765/200373
PROTEIN LOCALIZATION TO CHROMOSOME	_PROTEIN_LOCALIZATION_TO_CHROMOSOME	80	0.67025405	2.123223137	9.19E-08	6.13E-06	5.16E-06	3240	tags=45%, list=10%, signal=41%	983/113130/5347/9212/1058/81620/701/7272/10403/22948/10576/10575/7203/908/55055/79035/10574/6950/157570/54908/55166/10856/1736/7520/9184/4436/2146/84515/5885/10694/7415/9183/25913/55920/222229/675
PROTEIN CONTAINING COMPLEX DISASSEMBLY	_PROTEIN_CONTAINING_COMPLEX_DISASSEMBLY	314	0.440361343	1.619813621	9.61E-08	6.36E-06	5.36E-06	4581	tags=43%, list=14%, signal=37%	22974/3159/11004/146909/5756/7429/1984/6182/60488/29088/6183/81930/3925/57129/11222/54541/65003/1072/28998/55173/51258/63875/51649/51253/64951/9801/219927/79590/51021/51081/829/5119/6418/64960/84311/5499/65993/51534/54998/122704/136319/51264/830/10573/65080/64979/2629/26284/10519/6455/5962/55168/6059/65005/51510/124995/29074/51263/51504/2150/90480/64963/25978/9793/28957/4609/51650/3312/6712/7818/…
PRODUCTION OF MOLECULAR MEDIATOR OF IMMUNE RESPONSE	_PRODUCTION_OF_MOLECULAR_MEDIATOR_OF_IMMUNE_RESPONSE	277	-0.586491228	-1.632191026	1.04E-07	6.85E-06	5.77E-06	5663	tags=47%, list=17%, signal=39%	1113/7293/114548/116449/28916/3598/5590/1378/23075/8888/8741/10892/25939/7124/57506/7040/28825/51704/3718/3981/9984/7043/28780/28677/28811/28783/7099/9466/9865/28802/388325/28779/28907/28940/975/28799/28821/28793/8013/28877/7042/940/729230/64581/604/28913/28809/26191/28938/28908/28883/28903/1991/28881/28299/10225/28876/115352/202309/28781/28796/4092/28892/28912/28923/1604/28786/3514/28935/28875/2…
ANTIGEN PROCESSING AND PRESENTATION OF EXOGENOUS PEPTIDE ANTIGEN VIA MHC CLASS I	_ANTIGEN_PROCESSING_AND_PRESENTATION_OF_EXOGENOUS_PEPTIDE_ANTIGEN_VIA_MHC_CLASS_I	80	0.665964793	2.109635677	1.17E-07	7.67E-06	6.46E-06	4113	tags=70%, list=12%, signal=62%	6890/5698/5691/10213/5708/5717/5686/5696/10197/5693/5704/5709/5685/2923/5713/5707/5718/5689/5690/6891/5688/5701/5694/5695/5714/5721/5692/811/3105/5687/5710/5705/5702/5700/5682/6892/5719/5716/5715/5706/5720/5684/3685/23198/3107/3136/5699/9554/1535/1147/5683/3106/3693/2209/2207/567
HP CONGENITAL MALFORMATION OF THE RIGHT HEART	HP_CONGENITAL_MALFORMATION_OF_THE_RIGHT_HEART	74	-0.738883531	-1.851172117	1.19E-07	7.70E-06	6.48E-06	5016	tags=64%, list=15%, signal=54%	152110/83544/78987/54880/2622/23639/10743/140628/55191/352909/221421/55784/6103/139212/79925/55130/54970/8481/26191/115948/2302/339829/1770/55036/8701/27148/4313/57465/1767/4851/85478/83538/92749/27019/25981/64446/115399/374407/123872/93233/2627/345895/246176/51364/89765/6909/200373
HP POLYSPLENIA	HP_POLYSPLENIA	57	-0.780975691	-1.884021324	1.25E-07	8.08E-06	6.80E-06	4228	tags=68%, list=13%, signal=60%	2622/23639/57539/352909/221421/4613/6103/139212/79925/27031/55130/54970/8481/115948/2302/50937/339829/1770/55036/8701/27148/1767/85478/83538/92749/27019/25981/64446/115399/374407/123872/93233/345895/246176/51364/89765/2239/200373/2719
GOMF UNFOLDED PROTEIN BINDING	GOMF_UNFOLDED_PROTEIN_BINDING	117	0.586649845	1.941910687	1.42E-07	9.09E-06	7.65E-06	4556	tags=56%, list=14%, signal=49%	22948/3329/3336/10576/3304/10575/10728/7203/908/5202/8208/5203/10574/3303/3320/5479/5478/6950/1047/51726/10036/80273/10856/7411/81572/811/10471/10383/3301/11080/3326/56886/7184/3313/3306/3998/3312/6892/3309/4869/10694/6782/10525/51182/3337/4666/6447/1861/5201/6102/10049/10131/9093/3310/27429/10294/8195/391634/9804/871/10939/3327/135295/27248/10726/821
GOCC CONDENSED NUCLEAR CHROMOSOME	GOCC_CONDENSED_NUCLEAR_CHROMOSOME	85	0.647810791	2.07692395	1.70E-07	1.08E-05	9.13E-06	3240	tags=41%, list=10%, signal=37%	4751/891/5347/1058/701/699/83540/10403/5888/1111/7283/10609/672/3619/79172/641/6839/64105/5119/79980/23212/1104/11073/84365/3306/10128/8243/27127/5885/9126/644186/84072/285498/1045/675
HP INCREASED CSF LACTATE	HP_INCREASED_CSF_LACTATE	77	0.674935801	2.133919917	1.75E-07	1.11E-05	9.35E-06	5317	tags=64%, list=16%, signal=54%	55157/1340/51204/4191/4726/55967/4709/1351/84842/3028/65993/85476/54931/4715/4704/87178/8050/1327/4728/10128/4720/54539/51300/4697/4719/6389/1355/1892/25915/4700/4694/4716/29078/4722/4729/4714/91942/27429/9361/55005/25828/8802/51079/55863/100303755/1352/6834/5160/79731
RNA LOCALIZATION	_RNA_LOCALIZATION	229	0.475359743	1.670957601	2.04E-07	1.28E-05	1.08E-05	4420	tags=43%, list=13%, signal=38%	10643/10642/1984/5901/22948/10189/10644/10576/55505/79023/3692/55706/10575/7203/9775/908/10574/51068/6950/8683/8607/10204/7884/4904/3267/11260/23212/10856/55110/1736/9631/6059/51692/54830/55341/29074/57122/399664/87178/9793/29107/4116/54888/84321/10128/23165/2091/3297/57510/59343/10212/8480/55916/4869/10073/84946/22916/10694/6741/81608/6396/23636/53371/55153/80145/11338/170506/84248/1977/8570/539…
HP ABNORMALITY OF THE PULMONARY VEINS	HP_ABNORMALITY_OF_THE_PULMONARY_VEINS	69	-0.738396544	-1.828038744	2.12E-07	1.33E-05	1.12E-05	5016	tags=61%, list=15%, signal=52%	152110/83544/78987/2622/23639/352909/3955/221421/6103/139212/79925/55130/54970/340419/8481/115948/2302/339829/1770/55036/8701/27148/1767/85478/83538/92749/27019/25981/64446/2294/115399/374407/123872/93233/2627/345895/246176/51364/10370/6910/89765/200373
CYTOKINESIS	_CYTOKINESIS	155	0.529461579	1.793864839	2.35E-07	1.46E-05	1.23E-05	2528	tags=28%, list=8%, signal=26%	54443/55165/24137/6790/990/9055/5347/9212/1058/51203/1894/9493/29127/10112/9700/9928/79733/26586/10733/3925/389/3619/9585/144455/10096/5119/11021/598/51510/10097/8766/25978/92421/128866/51429/375/10617/57132/6242/28964/55660/27243/23636/808
CELLULAR RESPONSE TO HEAT	_CELLULAR_RESPONSE_TO_HEAT	115	0.579118821	1.922157601	2.69E-07	1.66E-05	1.40E-05	4881	tags=60%, list=15%, signal=51%	3627/2288/3304/9532/79023/55706/10728/6119/488/3303/3320/113278/3066/3654/1965/3552/7531/51278/9631/79031/3326/57122/5931/7341/3312/23165/3297/8480/6396/23636/84335/81570/27000/53371/3337/9530/7415/170506/10016/9531/9688/9972/3281/10049/64223/26973/57521/79902/3310/27429/10808/391634/6117/4067/5595/7266/1026/81929/3327/100101267/10273/3162/2932/4928/1616/129401/23225/5433/9529
ANTIGEN PROCESSING AND PRESENTATION OF PEPTIDE ANTIGEN	_ANTIGEN_PROCESSING_AND_PRESENTATION_OF_PEPTIDE_ANTIGEN	190	0.492452376	1.688663551	2.76E-07	1.69E-05	1.42E-05	3510	tags=44%, list=11%, signal=40%	11004/24137/3832/9493/1515/29127/1514/6890/5698/5691/10213/81930/5708/56992/5717/5686/1062/5696/10197/1174/5693/5704/5709/5685/2923/130340/5713/1175/8655/5707/5718/5689/3797/5690/7879/6891/829/5688/5701/1173/5694/5695/5714/5721/5692/830/811/3105/5687/5710/10484/3077/5705/10134/5702/5700/5682/6712/6892/375/5719/5716/5715/160/10540/6396/163/1781/5706/5720/5684/3902/3835/1213/3685/23198/3107/3136/56…
GOCC NADH DEHYDROGENASE COMPLEX	GOCC_NADH_DEHYDROGENASE_COMPLEX	42	0.777233681	2.168179473	2.76E-07	1.69E-05	1.42E-05	3909	tags=64%, list=12%, signal=57%	4710/4726/55967/4709/4711/4702/4715/4706/4704/4728/4720/54539/4697/4719/4717/4713/4712/4700/4694/4716/4722/4696/4729/4714/4725/4718/4708
LEUKOCYTE MIGRATION	_LEUKOCYTE_MIGRATION	495	-0.520157172	-1.462014902	2.79E-07	1.69E-05	1.42E-05	4178	tags=38%, list=13%, signal=34%	1269/55512/4345/131450/3689/11117/11035/200576/1088/3684/6777/54209/6402/5627/9466/51157/5142/10563/124976/1880/28907/960/914/28940/7409/8832/399/975/9057/3055/50512/7057/11151/57580/857/7857/64805/28793/5294/5919/28452/54210/28424/7042/729230/6404/4485/3383/5293/28420/9046/962/28913/7056/3676/28809/28938/1800/28908/6368/28883/257144/4254/2302/255231/3542/28903/6358/1991/63940/5979/566/28881/3672…
GOCC MITOTIC SPINDLE	GOCC_MITOTIC_SPINDLE	149	0.541003809	1.829333439	2.81E-07	1.69E-05	1.43E-05	2783	tags=32%, list=8%, signal=29%	22974/983/6790/990/3833/9055/5347/9212/51203/3832/4085/1894/9493/221150/81610/29127/10615/150468/220134/146909/10460/126353/90417/9700/7283/259266/81930/9585/1062/8655/3174/22919/8317/996/8243/5905/3297/8480/9126/23636/115106/55142/56647/51335/3835/1213/29899
GOCC MIDBODY	GOCC_MIDBODY	180	0.50639794	1.727228921	2.96E-07	1.77E-05	1.49E-05	4041	tags=37%, list=12%, signal=32%	6513/332/54443/55165/4751/983/24137/6790/9055/55143/5347/9212/1894/9493/29127/10615/79801/1063/10112/5901/9928/302/3619/9585/1062/51097/84722/2079/5899/10190/5898/5962/7184/92421/128866/23170/382/2773/5501/115098/3309/57132/9816/23636/79720/127933/7251/55226/2770/822/55920/79768/136647/602/51056/26354/60412/387/54784/5586/9371/5291/311/3192/4218/1500
PATTERN SPECIFICATION PROCESS	_PATTERN_SPECIFICATION_PROCESS	421	-0.536659567	-1.508402119	3.14E-07	1.88E-05	1.58E-05	5403	tags=35%, list=16%, signal=30%	63950/27152/6422/4300/10194/8320/51626/3087/4089/23462/8557/92/54880/8646/80173/4681/57619/80319/201164/6495/7482/80055/3670/57669/89780/8626/92344/389549/367/2648/138162/80199/1952/23639/6091/4909/3684/140628/324/54345/9095/203286/9241/3955/3549/80114/23237/23493/129880/204851/22955/2735/64321/4222/5991/27031/55130/56998/2066/79365/4091/54806/54567/8831/3213/7472/3202/8642/284086/5125/8481/85407…
GLYCOSYL COMPOUND METABOLIC PROCESS	_GLYCOSYL_COMPOUND_METABOLIC_PROCESS	125	0.564615385	1.890024602	3.19E-07	1.89E-05	1.59E-05	2555	tags=35%, list=8%, signal=33%	1646/7083/57016/978/8644/1645/4830/7371/9582/2519/5901/1841/51071/3251/1109/8833/471/205/4833/56952/191/231/2717/2079/353/5471/339/100/5634/4976/7498/2629/4860/1716/57089/7372/4907/1633/2773/51251/10591/2987/7378/1890
ESTABLISHMENT OF ORGANELLE LOCALIZATION	_ESTABLISHMENT_OF_ORGANELLE_LOCALIZATION	418	0.399175738	1.51902695	3.33E-07	1.96E-05	1.65E-05	3296	tags=28%, list=10%, signal=26%	891/11004/113130/3833/9787/55143/5347/9212/1058/51203/81620/4085/81610/83540/10615/10403/1063/89958/126353/5901/9700/9928/10814/81930/8263/1001/3692/3619/1062/3688/10342/7534/10959/1072/4643/201294/11235/55330/51068/10652/3837/5874/84722/374/3797/2153/10096/10175/5119/7039/54908/55166/23212/22820/3091/4976/81/9368/6059/90411/55341/51510/10484/10097/8766/25978/92421/128866/11261/547/3998/56288/101…
INTERLEUKIN 1 MEDIATED SIGNALING PATHWAY	_INTERLEUKIN_1_MEDIATED_SIGNALING_PATHWAY	103	0.607025021	1.967547748	3.50E-07	2.05E-05	1.73E-05	3510	tags=53%, list=11%, signal=48%	7850/5698/5691/10213/5708/8767/5717/5686/5696/10197/5693/5704/5709/5685/3557/5713/5707/5718/5689/5690/3654/7444/5688/5701/3552/3656/7334/5694/5695/5714/5721/5692/5687/5710/7316/5705/5702/5700/5682/8986/5719/5716/79155/8878/5715/3553/5706/23118/5720/5684/23198/5699/5970/1147/5683
SPINDLE ASSEMBLY	_SPINDLE_ASSEMBLY	108	0.586750935	1.933137506	3.69E-07	2.15E-05	1.81E-05	2549	tags=38%, list=8%, signal=35%	4605/22974/991/4751/9133/24137/6790/3833/9055/5347/9212/3832/9493/29127/10615/126353/203068/3304/3619/440145/3303/3837/26271/22919/5119/29901/1104/51510/4733/8766/25978/92421/128866/8243/57132/9126/27243/115106/55142/56647/11200
MEIOSIS I CELL CYCLE PROCESS	_MEIOSIS_I_CELL_CYCLE_PROCESS	116	0.57527637	1.914700821	3.78E-07	2.19E-05	1.85E-05	3396	tags=30%, list=10%, signal=27%	7153/9133/6790/5347/9319/898/1164/10635/5888/9232/995/9700/8438/10609/993/84057/55706/146956/26271/83990/3306/2956/29893/5719/5885/11077/2177/80010/644186/84072/285498/4603/3622/675/7917
INNATE IMMUNE RESPONSE ACTIVATING SIGNAL TRANSDUCTION	_INNATE_IMMUNE_RESPONSE_ACTIVATING_SIGNAL_TRANSDUCTION	117	0.572481935	1.895012499	3.95E-07	2.27E-05	1.91E-05	3510	tags=49%, list=11%, signal=44%	56667/5698/5691/10213/5708/5717/5686/5696/10197/5693/4586/200958/5704/5709/4893/5685/5713/5707/5718/5058/5062/5689/5690/94025/5688/5701/5694/5695/5714/5721/5692/5687/5710/5705/5702/5700/5682/5719/5716/5715/5971/3845/5706/23118/26253/5720/8915/5684/6714/23198/727897/118430/4583/5699/5970/1147/5683
REGULATION OF DNA TEMPLATED TRANSCRIPTION IN RESPONSE TO STRESS	_REGULATION_OF_DNA_TEMPLATED_TRANSCRIPTION_IN_RESPONSE_TO_STRESS	111	0.580299378	1.916356718	4.25E-07	2.44E-05	2.05E-05	3220	tags=52%, list=10%, signal=47%	1111/112399/5698/5691/10213/5708/5717/5686/5696/10197/5693/5704/5709/3303/5685/5713/5707/5718/5689/1051/5690/5688/5701/5694/5695/5714/3091/5721/7009/5692/54583/5687/5710/7316/51360/8453/5705/4690/768/5702/5700/5682/4734/1649/5719/5716/3297/3309/5715/5706/5720/5684/3337/25994/23198/9531/5699/5970
GOMF CATALYTIC ACTIVITY ACTING ON DNA	GOMF_CATALYTIC_ACTIVITY_ACTING_ON_DNA	195	0.493267306	1.706100881	4.31E-07	2.46E-05	2.07E-05	4409	tags=39%, list=13%, signal=34%	7153/9156/4171/55247/5888/4830/4173/2237/4175/5984/7374/8438/9401/8091/79075/5111/54821/4176/5983/5982/10728/641/5985/5427/4174/8607/23583/83990/4172/10856/56655/1736/10721/51567/7520/7150/54107/84515/27301/6996/9937/57804/5965/1763/121642/64858/54108/56897/10973/55775/170506/2547/5932/1653/2963/1789/80119/5426/54784/10714/4255/25788/328/5424/54840/9557/92667/6832/11144/5896/54921/5422/3978/79915…
MITOCHONDRIAL ELECTRON TRANSPORT NADH TO UBIQUINONE	_MITOCHONDRIAL_ELECTRON_TRANSPORT_NADH_TO_UBIQUINONE	48	0.745932049	2.163879476	4.49E-07	2.54E-05	2.14E-05	3909	tags=65%, list=12%, signal=57%	4710/4726/55967/4709/1738/4711/4702/4715/4706/4704/4728/4720/54539/4697/4719/4717/29103/4713/4712/4700/4694/4716/4722/57017/4696/4729/11315/4714/4725/4718/4708
GOCC FICOLIN 1 RICH GRANULE LUMEN	GOCC_FICOLIN_1_RICH_GRANULE_LUMEN	124	0.565316298	1.882202637	4.58E-07	2.58E-05	2.17E-05	2702	tags=44%, list=8%, signal=41%	978/226/5315/4282/10213/2821/51071/5708/5836/3304/5717/5223/5686/3417/3728/124583/55276/51806/2950/5709/11333/1476/3303/3320/10549/5478/3837/5713/5718/25797/5689/5701/47/56888/5695/1508/4860/4318/3608/2495/3326/10097/5049/10092/5702/2992/1460/3312/5236/5719/7130/55832/10694/7415/2547
HP ABNORMAL BREATH SOUND	HP_ABNORMAL_BREATH_SOUND	99	-0.683628124	-1.766662663	4.86E-07	2.73E-05	2.30E-05	4290	tags=56%, list=13%, signal=49%	710/2622/79158/23639/2316/352909/221421/6103/4649/139212/79925/10144/55130/54970/8481/115948/2302/1305/339829/1770/728294/91179/55036/1439/6571/8701/27148/1767/85478/83538/3117/92749/27019/25981/3119/64446/115399/374407/123872/93233/345895/246176/6843/51364/9244/23250/1080/89765/6340/200373/21/6338/729238/653509/6440
SCF DEPENDENT PROTEASOMAL UBIQUITIN DEPENDENT PROTEIN CATABOLIC PROCESS	_SCF_DEPENDENT_PROTEASOMAL_UBIQUITIN_DEPENDENT_PROTEIN_CATABOLIC_PROCESS	91	0.628853103	2.021047072	5.18E-07	2.88E-05	2.43E-05	3510	tags=54%, list=11%, signal=48%	9928/5698/5691/10213/5708/5717/5686/5696/10197/5693/5704/5709/5685/342897/5713/5707/5718/899/5689/5690/5688/5701/5694/5695/5714/5721/6502/5692/5687/26270/5710/8453/5705/5702/5700/5682/5719/5716/5715/54461/5706/5720/5684/196394/23198/5699/80028/6815/5683
HP RECURRENT OTITIS MEDIA	HP_RECURRENT_OTITIS_MEDIA	136	-0.648733033	-1.71623205	5.20E-07	2.88E-05	2.43E-05	5221	tags=55%, list=16%, signal=47%	23765/29851/5580/29072/152110/83544/8085/915/54880/7174/8788/10806/3718/917/27086/2622/8626/79158/23639/7403/2316/916/352909/6135/221421/100151683/6103/139212/79925/55130/3426/54970/54/29760/8481/652/9839/115948/2302/23495/3071/339829/1770/55036/8701/27148/1767/85478/5336/83538/92749/27019/25981/64446/3570/115399/374407/123872/55384/2261/93233/115650/3572/930/974/973/345895/246176/51364/1380/8976…
REGULATION OF DNA REPLICATION	_REGULATION_OF_DNA_REPLICATION	103	0.600906772	1.947716691	5.37E-07	2.95E-05	2.48E-05	3474	tags=46%, list=10%, signal=41%	890/990/81620/5984/6282/8914/79733/79075/5111/2069/5983/5982/51053/10926/27101/641/5879/5985/26271/8412/144455/30968/90381/157570/54962/1950/5001/23560/8317/4683/50485/59343/1763/57418/9126/29980/466/253461/11200/56897/5518/80174/5515/10269/675/23595/7126
RETROGRADE VESICLE MEDIATED TRANSPORT GOLGI TO ENDOPLASMIC RETICULUM	_RETROGRADE_VESICLE_MEDIATED_TRANSPORT_GOLGI_TO_ENDOPLASMIC_RETICULUM	85	0.631243192	2.02380714	5.38E-07	2.95E-05	2.48E-05	4186	tags=54%, list=13%, signal=47%	11004/24137/3832/9493/29127/81930/56992/1062/10959/3797/11015/22818/23423/9276/11014/22820/51290/377/6892/5861/10945/81876/381/372/378/1314/4905/51014/3835/10972/9183/6836/11316/10960/26958/1315/9554/5870/51560/54732/57410/64837/51614/9371/23760/11079
NUCLEAR TRANSPORT	_NUCLEAR_TRANSPORT	340	0.418983676	1.535385975	5.54E-07	3.02E-05	2.55E-05	4678	tags=41%, list=14%, signal=36%	3159/3838/1894/4321/51512/2810/1984/5901/10189/10553/7295/402569/6637/79023/6628/3692/55706/1434/9775/6636/3728/55612/51068/8815/51319/3837/3840/8683/6635/10204/7884/6632/3267/11260/84934/7531/23212/6633/55110/9221/9631/811/6059/51692/54830/55341/10541/3326/11331/57122/79833/11261/3313/29107/23534/4116/54888/5781/79760/3429/84321/4734/23165/10155/1020/5905/5501/1871/57510/8882/10212/8480/3839/559…
HP PRODUCTIVE COUGH	HP_PRODUCTIVE_COUGH	61	-0.753057928	-1.846311636	5.67E-07	3.07E-05	2.59E-05	5016	tags=69%, list=15%, signal=59%	152110/83544/54880/2622/23639/6777/352909/221421/6103/139212/79925/4926/55130/54970/8481/115948/2302/339829/1770/55036/8701/27148/1767/7704/85478/83538/92749/27019/25981/64446/115399/374407/123872/93233/345895/246176/51364/1080/89765/6340/200373/6338
RESPONSE TO INTERLEUKIN 1	_RESPONSE_TO_INTERLEUKIN_1	201	0.486017043	1.70448202	5.96E-07	3.22E-05	2.71E-05	3227	tags=38%, list=10%, signal=35%	1244/2244/3576/7850/5698/5691/10213/6355/5708/2633/8767/6354/5717/5686/5696/10197/5693/6364/5704/5709/5685/9590/3557/5713/5707/5718/10344/5689/1051/5690/3654/7444/5688/5701/3552/3656/7334/5694/5695/5714/3091/5721/5692/5687/5710/7316/9100/6351/4824/5705/5702/5700/2635/5682/8986/5719/5716/79155/8878/5715/2634/3553/6348/5706/23118/5720/5684/3373/6714/23198/6352/8372/6356/6359/5699/5970/29108
EPIDERMIS DEVELOPMENT	_EPIDERMIS_DEVELOPMENT	456	0.395419881	1.47625347	6.47E-07	3.47E-05	2.93E-05	3222	tags=21%, list=10%, signal=19%	3918/3853/3914/5266/1515/1832/1829/3855/144501/8644/3856/3880/5318/3875/64065/23596/1514/6820/2810/79152/3868/3872/135228/5045/11187/3887/10626/2069/1001/51083/8754/1824/6278/3728/51806/55612/1382/6768/488/8985/54206/3909/3854/3066/5351/50814/55366/4904/2709/1474/5357/25818/85285/26154/3892/3889/9368/11166/6699/10481/1969/6703/10468/6615/5017/3858/826/84283/2146/54888/7027/5467/6647/5604/23581/10…
HP ABNORMAL PULMONARY INTERSTITIAL MORPHOLOGY	HP_ABNORMAL_PULMONARY_INTERSTITIAL_MORPHOLOGY	132	-0.647105586	-1.711283821	6.97E-07	3.72E-05	3.13E-05	5069	tags=48%, list=15%, signal=41%	5580/152110/83544/7040/137682/57187/6609/2622/23639/6777/171568/89781/352909/1493/221421/6103/10125/139212/79925/10144/427/55130/857/79932/23514/54970/8481/26191/115948/2302/339829/1770/55036/1439/8701/27148/1767/85478/5336/83538/3113/92749/27019/25981/64446/3123/115399/374407/123872/93233/345895/246176/3115/51364/23250/1080/89765/200373/7080/21/729238/6439/653509/6440
REGULATION OF INNATE IMMUNE RESPONSE	_REGULATION_OF_INNATE_IMMUNE_RESPONSE	306	0.42276408	1.554338589	7.06E-07	3.75E-05	3.16E-05	4072	tags=37%, list=12%, signal=33%	56667/4321/5698/5691/10213/5708/2069/3430/6772/5717/3929/5686/5696/10197/5693/55646/4586/200958/5704/3148/5709/4893/5685/3320/5713/5817/9111/5707/5718/5058/5062/5359/5689/135250/5690/8772/94025/5688/5701/5694/5695/5714/117854/5721/1690/353091/5692/3105/6059/5468/3093/5687/330/7520/5710/3326/5705/23170/9447/5702/5700/5781/5682/7341/5591/5719/3659/5716/5715/5971/3805/3845/10622/5706/23118/26253/572…
GOCC INTERMEDIATE FILAMENT	GOCC_INTERMEDIATE_FILAMENT	204	0.48274959	1.702950157	7.33E-07	3.87E-05	3.26E-05	2252	tags=13%, list=7%, signal=12%	3853/1832/3855/144501/3856/3880/5318/3875/4830/3868/3872/3887/4001/84823/3692/3728/286077/3854/85285/3892/3889/5339/3858/6249/4744/23581
CENTROMERE COMPLEX ASSEMBLY	_CENTROMERE_COMPLEX_ASSEMBLY	37	0.795249777	2.166893032	7.84E-07	4.12E-05	3.47E-05	2246	tags=57%, list=7%, signal=53%	387103/9787/1058/55355/79682/11339/1063/79019/55839/64946/1062/2491/79172/54069/91687/8607/64105/55166/5931/3070/4869
SPECIFICATION OF SYMMETRY	_SPECIFICATION_OF_SYMMETRY	126	-0.65285746	-1.719644537	8.83E-07	4.62E-05	3.89E-05	4537	tags=44%, list=14%, signal=39%	8320/51626/92/80173/4681/89780/138162/23639/54345/203286/3549/80114/129880/64321/5991/27031/55130/54806/284086/8481/219670/652/388591/9645/115948/2302/2022/63917/339829/220136/7048/26160/83852/55036/8701/5311/79659/1767/4851/6926/83538/25928/7474/92749/27019/55081/64446/6469/2294/9742/123872/28514/4208/10370/6909/2348
HP CHRONIC OTITIS MEDIA	HP_CHRONIC_OTITIS_MEDIA	127	-0.650849103	-1.714973345	9.07E-07	4.72E-05	3.97E-05	5137	tags=54%, list=15%, signal=46%	29851/5580/29072/152110/83544/7051/7456/2622/8626/23639/10743/860/352909/1493/64359/221421/8742/6103/975/6872/139212/79925/7454/55130/54970/29760/8481/26191/115948/2302/23495/339829/1770/55036/81704/8701/27148/1767/2624/85478/695/83538/3113/92749/27019/25981/64446/5295/115399/374407/123872/421/93233/115650/930/974/973/345895/246176/3115/51364/1380/89765/3507/2263/200373/9496/931/2006
RIBOSOMAL LARGE SUBUNIT BIOGENESIS	_RIBOSOMAL_LARGE_SUBUNIT_BIOGENESIS	69	0.667361582	2.09551042	9.48E-07	4.91E-05	4.13E-05	3770	tags=57%, list=11%, signal=50%	3692/23246/51154/55299/84154/51388/23212/55003/23560/84231/220717/51121/10969/6175/84365/2971/6169/51491/4839/23481/51187/65008/55759/117246/4869/8886/6165/55153/26155/22868/11224/90441/115416/9326/80135/55651/285855/81887/54475
SIGNAL TRANSDUCTION BY P53 CLASS MEDIATOR	_SIGNAL_TRANSDUCTION_BY_P53_CLASS_MEDIATOR	256	0.438030579	1.588459604	9.54E-07	4.91E-05	4.14E-05	4317	tags=39%, list=13%, signal=34%	22974/2305/891/983/6790/9212/9156/64065/51512/2810/995/1869/1111/5366/4282/5984/79733/116028/5111/5983/672/5982/54541/641/6119/83695/83596/5985/23246/1017/144455/3066/6884/84154/23212/83990/10397/55003/11073/51499/10419/1870/6615/4436/9100/6878/51246/5931/4683/7027/4839/1460/117584/1020/6749/3276/5716/1763/80010/83787/11200/26155/580/5571/55571/5563/5371/80196/6201/5932/6659/6881/9219/10269/3622/…
GOCC SMALL SUBUNIT PROCESSOME	GOCC_SMALL_SUBUNIT_PROCESSOME	34	0.803382118	2.137061669	9.66E-07	4.95E-05	4.17E-05	4849	tags=79%, list=15%, signal=68%	79050/7520/79954/9136/10436/2091/5591/51096/10885/92856/25879/6201/51602/10199/51077/11103/8602/55272/55127/22984/55813/27340/10528/10813/9277/10607/65083
GOCC CHROMOSOME TELOMERIC REGION	GOCC_CHROMOSOME_TELOMERIC_REGION	132	0.560668551	1.884286446	9.76E-07	4.96E-05	4.18E-05	4139	tags=45%, list=12%, signal=40%	983/4171/10635/5888/4998/4173/2237/4175/1111/10189/9401/5111/4176/10728/79035/641/55791/4174/5499/54433/5001/11335/4172/7520/4436/10951/2146/8520/4683/84661/84321/5591/5501/1763/6741/64858/11200/56897/80145/170506/2547/79577/5371/25913/55226/5500/222229/80119/675/55651/23595/286053/493861/142/5431/328/1642/5424/6117/11144
DNA INTEGRITY CHECKPOINT	_DNA_INTEGRITY_CHECKPOINT	148	0.521667315	1.764335088	9.78E-07	4.96E-05	4.18E-05	2799	tags=33%, list=8%, signal=30%	891/983/6790/990/5347/81620/8318/4998/51514/51512/2810/995/1869/1111/8914/79733/8091/5111/79968/672/63967/641/146956/83695/1017/144455/90381/83990/55159/54962/11073/51499/27339/26270/4436/4683/5781/7027/5591/25896/3276/261726/1763/29980/2177/11200/79184/55571/5371
GOMF RNA BINDING INVOLVED IN POSTTRANSCRIPTIONAL GENE SILENCING	GOMF_RNA_BINDING_INVOLVED_IN_POSTTRANSCRIPTIONAL_GENE_SILENCING	230	-0.580645326	-1.602869908	1.04E-06	5.26E-05	4.43E-05	10987	tags=33%, list=33%, signal=22%	407028/574457/407015/724029/693129/407020/407030/574445/442896/693229/406885/407027/693225/406992/442892/100423036/406955/406893/406954/406891/100500826/406933/100126320/442910/574506/407039/407007/442895/100302175/442909/406890/407002/406911/406985/100126333/406903/494327/724031/407036/406881/406932/406969/442907/100302288/406900/407017/574444/406925/407050/406976/406988/407041/407975/724027/406…
HP INTRAUTERINE GROWTH RETARDATION	HP_INTRAUTERINE_GROWTH_RETARDATION	484	0.378626712	1.408743617	1.05E-06	5.26E-05	4.43E-05	3518	tags=31%, list=11%, signal=28%	990/29089/81620/9319/701/699/150468/8318/5888/4998/4173/55215/9837/54892/29968/9928/10535/9401/8091/10733/55505/672/6888/6628/5831/23594/51053/1062/1340/124583/641/4726/8985/5053/8270/7020/7355/1717/4709/7516/7050/4174/10293/10262/10165/3172/50814/7386/5034/157570/27286/5723/51002/83990/55159/2961/5832/85476/22827/1736/79053/2629/151188/2189/10102/7019/4715/9184/55343/51360/29927/57122/87178/7965…
ACTIVATION OF INNATE IMMUNE RESPONSE	_ACTIVATION_OF_INNATE_IMMUNE_RESPONSE	142	0.533564845	1.797800285	1.06E-06	5.30E-05	4.47E-05	4134	tags=49%, list=12%, signal=43%	56667/5698/5691/10213/5708/5717/5686/5696/10197/5693/4586/200958/5704/5709/4893/5685/3320/5713/5707/5718/5058/5062/5689/5690/94025/5688/5701/5694/5695/5714/5721/5692/5687/7520/5710/5705/9447/5702/5700/5682/5591/5719/5716/5715/5971/3845/5706/23118/26253/5720/8915/5684/2547/6714/23198/727897/118430/4583/5699/5970/29108/1147/10614/5683/29110/3822/3146/4841/2207/4067
GOCC VESICLE LUMEN	GOCC_VESICLE_LUMEN	323	0.415576085	1.531324106	1.07E-06	5.32E-05	4.48E-05	4409	tags=40%, list=13%, signal=35%	6286/2243/8836/2244/978/6280/3934/6279/2519/226/5315/4282/6282/203068/10213/2821/51071/5708/10576/5836/302/5036/5717/5223/2266/5686/7424/3417/5054/6278/3728/124583/10447/55276/201294/2950/5709/1476/3320/10549/5478/23593/3837/29789/5713/51097/5707/5718/2717/25797/353/5689/5267/2153/6947/10493/5701/47/79980/5695/1950/100/1992/9588/7076/6283/5476/81/4860/3608/10383/7520/3326/10097/54863/5049/10092/5…
VIRAL GENE EXPRESSION	_VIRAL_GENE_EXPRESSION	195	0.485267259	1.678430515	1.09E-06	5.40E-05	4.55E-05	5750	tags=49%, list=17%, signal=41%	11074/5045/6192/8091/79023/55706/5439/8562/6231/8662/7936/9631/6175/57122/6351/6827/6169/28985/5702/5438/23165/5437/6155/6217/6895/5440/8480/51193/6741/6132/6396/23636/5094/5725/6348/6165/53371/10410/11224/6204/6201/6352/6235/2963/28972/9688/9972/5441/6222/22938/25920/10614/7469/6176/5436/6170/6227/6171/79902/6143/3065/6737/8661/5431/23076/6223/2959/6124/81929/6233/100101267/6142/64710/4928/5434/…
HP NASAL OBSTRUCTION	HP_NASAL_OBSTRUCTION	49	-0.776501152	-1.848391339	1.10E-06	5.40E-05	4.55E-05	4228	tags=76%, list=13%, signal=66%	152110/83544/2622/23639/56172/352909/221421/6103/139212/79925/55130/54970/8481/115948/2302/339829/1770/2260/55036/8701/27148/1767/85478/83538/92749/27019/25981/64446/115399/374407/123872/93233/345895/246176/51364/89765/200373
FC RECEPTOR MEDIATED STIMULATORY SIGNALING PATHWAY	_FC_RECEPTOR_MEDIATED_STIMULATORY_SIGNALING_PATHWAY	143	-0.628932115	-1.67018564	1.12E-06	5.48E-05	4.61E-05	3934	tags=52%, list=12%, signal=46%	919/3503/3502/3501/5338/28907/28940/7409/3500/3055/7454/28793/8013/5581/28452/28424/2268/28420/28913/28809/28938/28908/28883/3542/28903/28881/28299/3071/28876/2534/64005/28796/28454/3539/9844/28439/28912/3514/28834/28457/5335/28921/1793/3538/28395/28813/28919/5336/28815/28442/28822/5788/28778/28461/640/28893/28797/28823/28920/5295/28394/28434/28450/28816/28930/8398/28874/26999/28817/28776/28449/2…
GOCC ORGANELLE ENVELOPE LUMEN	GOCC_ORGANELLE_ENVELOPE_LUMEN	87	0.620293097	1.980637037	1.12E-06	5.48E-05	4.61E-05	4226	tags=57%, list=13%, signal=50%	9536/995/54205/1841/388753/203068/60681/51142/27101/4833/100287932/26521/26519/30968/6472/10063/51287/4976/27166/51499/4702/65260/87178/84269/400916/6647/56616/10989/84300/26520/1678/4719/57486/10456/57019/81570/2647/4713/7064/2628/10367/402/11315/10131/4725/27429/1371/4067/2671/131474
MITOCHONDRIAL MEMBRANE ORGANIZATION	_MITOCHONDRIAL_MEMBRANE_ORGANIZATION	116	0.559399216	1.861856656	1.14E-06	5.55E-05	4.68E-05	2985	tags=41%, list=9%, signal=38%	2810/3002/1869/5366/7532/7417/7534/10105/9141/140823/3099/79135/3303/3320/26521/26519/23593/54927/28978/56993/10971/637/7531/27069/7529/4976/54978/598/1267/92609/4580/3313/5534/790955/7027/578/400916/3308/8834/4836/10989/26520/3954/2931/808/282991/664/7533
GOCC COLLAGEN TRIMER	GOCC_COLLAGEN_TRIMER	87	-0.698764878	-1.788699197	1.24E-06	5.97E-05	5.03E-05	2718	tags=34%, list=8%, signal=32%	342035/1296/1300/2219/340267/1293/1287/1305/129080/256076/114899/8547/8685/1307/1295/131873/4060/114905/81578/85301/1286/51435/1298/1634/7373/81035/1285/6441/729238/653509
HP ABNORMALITY OF ACID BASE HOMEOSTASIS	HP_ABNORMALITY_OF_ACID_BASE_HOMEOSTASIS	336	0.413555232	1.524946791	1.26E-06	6.06E-05	5.10E-05	4352	tags=38%, list=13%, signal=33%	8942/1373/3939/6182/388753/55157/5052/5836/11222/388962/9377/1340/6566/51204/1537/4191/4726/55967/5053/39/1468/2937/4709/51067/1351/10165/27249/51021/708/51081/3172/7386/84842/3028/1738/65993/2108/2806/5096/23590/1962/85476/65080/2271/27089/54931/1716/92609/10102/1737/4715/55163/4704/80324/87178/27247/8050/1327/28957/790955/4728/400916/246243/27235/10128/56945/3418/4645/6647/4720/54539/51300/1195…
HISTONE EXCHANGE	_HISTONE_EXCHANGE	40	0.769921069	2.150777113	1.37E-06	6.55E-05	5.52E-05	2873	tags=52%, list=9%, signal=48%	387103/1058/55355/79682/11339/79019/55839/64946/2491/79172/54069/91687/8607/64105/81611/55166/5931/4869/6944/10467/23198
GOCC ENDOPLASMIC RETICULUM PROTEIN CONTAINING COMPLEX	GOCC_ENDOPLASMIC_RETICULUM_PROTEIN_CONTAINING_COMPLEX	117	0.559002812	1.850394312	1.42E-06	6.79E-05	5.72E-05	4610	tags=56%, list=14%, signal=49%	6890/79071/23480/29095/23204/2923/165679/10130/58477/58505/267/6184/6185/6891/5034/83460/1603/10328/811/3105/51234/128869/171546/100128731/1650/29927/51604/54431/56851/81502/5279/6892/23065/550/3309/23753/746/23193/3703/10525/10952/7415/51016/79139/9183/10558/28972/6726/7186/2280/23478/94005/23197/2132/84061/10026/9789/5589/567/201595/55666/60561/51144/11124/93183/54658
RIBOSOMAL SMALL SUBUNIT BIOGENESIS	_RIBOSOMAL_SMALL_SUBUNIT_BIOGENESIS	69	0.659057639	2.069436102	1.49E-06	7.07E-05	5.96E-05	4023	tags=58%, list=12%, signal=51%	705/10799/51081/23212/57647/25926/26284/7520/79954/88745/64963/6169/85395/11056/10436/5591/6217/28987/4869/84946/55720/404672/10885/11157/27341/25879/6204/6201/55226/83732/115939/9790/90121/8602/29777/55127/6227/55813/27340/6223
ANTIGEN RECEPTOR MEDIATED SIGNALING PATHWAY	_ANTIGEN_RECEPTOR_MEDIATED_SIGNALING_PATHWAY	304	-0.553125005	-1.545937677	1.53E-06	7.21E-05	6.07E-05	4732	tags=47%, list=14%, signal=41%	5583/915/10384/1998/5144/5063/11119/917/11148/27086/3497/53347/28589/150372/114625/5170/919/3503/3502/54718/3501/861/50852/28755/916/4068/23228/1493/5142/54923/28638/11120/975/4773/149041/3500/784/7454/9404/6794/28452/28424/9402/940/3702/28429/28444/9473/28410/660/5588/5293/5079/28420/920/29760/26191/28458/28391/257144/4332/28409/28432/3542/9840/3071/115352/2534/28378/10385/28454/3635/55824/3539/…
NADH DEHYDROGENASE COMPLEX ASSEMBLY	_NADH_DEHYDROGENASE_COMPLEX_ASSEMBLY	56	0.69509478	2.112481062	1.69E-06	7.93E-05	6.68E-05	3909	tags=55%, list=12%, signal=49%	4710/4726/55967/4709/4711/4702/4715/84233/4706/4704/4728/4720/54539/51300/4719/4717/25915/4713/4712/4700/4694/4716/29078/4722/4696/4729/4714/4725/4718/91942/4708
BINDING OF SPERM TO ZONA PELLUCIDA	_BINDING_OF_SPERM_TO_ZONA_PELLUCIDA	44	0.75375633	2.128985993	1.69E-06	7.93E-05	6.68E-05	2324	tags=32%, list=7%, signal=30%	54742/226/22948/2683/10576/7784/7417/10575/7203/10574/6950/1047/148229/10694
MITOCHONDRIAL TRANSPORT	_MITOCHONDRIAL_TRANSPORT	243	0.445775417	1.608414468	1.75E-06	8.10E-05	6.82E-05	4337	tags=41%, list=13%, signal=36%	2810/3002/1869/5366/7532/3329/10452/7416/7417/7534/10105/9141/140823/3099/3303/100287932/3320/26521/1468/26519/23593/30968/81853/10165/28978/56993/10245/10971/637/7531/80273/10953/7529/55486/4976/54978/598/401505/1267/29074/92609/10055/51522/87178/10134/5534/3998/7027/578/400916/3308/4836/119559/26520/3954/56947/2931/94081/29103/10166/10456/79751/9520/9530/51024/282991/90550/29957/10440/5563/8002…
HP LACTIC ACIDOSIS	HP_LACTIC_ACIDOSIS	142	0.52734153	1.776831365	1.75E-06	8.10E-05	6.82E-05	5245	tags=54%, list=16%, signal=45%	388753/5836/388962/1340/1537/4726/4709/51067/1351/10165/51021/51081/7386/3028/1738/65993/5096/2271/54931/1716/10102/1737/4715/80324/27247/8050/790955/4728/27235/10128/4720/54539/51300/119559/4697/4719/6389/1890/25915/5250/283459/7284/4700/50640/23474/4694/4716/29078/4722/57017/4729/10059/3030/5188/57128/387787/11274/8803/91942/9361/2671/55005/8802/54968/2538/3032/4967/55863/23395/133686/1352/6519…
UROGENITAL SYSTEM DEVELOPMENT	_UROGENITAL_SYSTEM_DEVELOPMENT	320	-0.551023591	-1.539966756	1.75E-06	8.10E-05	6.82E-05	5901	tags=42%, list=18%, signal=35%	2247/2255/30812/760/5629/5800/2049/57216/4090/171023/1592/3399/26249/6422/8100/4089/3764/11020/342184/84662/5613/100133941/80310/6495/7482/5154/5420/6664/80144/8626/367/8549/51196/55083/9863/185/93649/203286/9241/80114/6940/654/1636/84159/2735/64321/3037/51301/27031/56998/168667/8837/6794/11064/4091/7042/54806/59/201163/7248/6928/8642/5125/652/2737/2302/2200/5979/341640/23129/5727/3913/168002/409…
HEART MORPHOGENESIS	_HEART_MORPHOGENESIS	234	-0.577900104	-1.594283216	1.98E-06	9.11E-05	7.67E-05	5601	tags=41%, list=17%, signal=35%	659/5629/23414/57216/171023/4634/8320/4089/23462/8557/7040/407975/3357/27063/6495/3670/1942/6664/89780/6091/2316/9249/140628/54345/8829/9095/7122/9241/3549/27250/7139/23493/129880/64321/3037/2702/3643/27031/4091/7042/54806/57178/54567/7472/8642/652/388591/9645/2022/339829/7048/23129/26160/5727/94/4092/57493/26508/83852/55036/5311/4851/10252/6926/650/6092/1901/7474/55081/7010/79633/7049/4036/7481/…
HP RECURRENT SINOPULMONARY INFECTIONS	HP_RECURRENT_SINOPULMONARY_INFECTIONS	59	-0.750356802	-1.82910555	2.11E-06	9.66E-05	8.13E-05	4228	tags=64%, list=13%, signal=56%	2622/23639/352909/221421/6103/139212/79925/55130/5293/54970/8481/115948/2302/1991/23495/339829/1770/55036/81704/8701/27148/1767/85478/5336/83538/92749/27019/25981/64446/115399/374407/123872/93233/345895/246176/51364/89765/200373
REGULATION OF HEMATOPOIETIC STEM CELL DIFFERENTIATION	_REGULATION_OF_HEMATOPOIETIC_STEM_CELL_DIFFERENTIATION	74	0.647479103	2.033523707	2.15E-06	9.77E-05	8.23E-05	3198	tags=58%, list=10%, signal=53%	5698/5691/10213/5708/5717/5686/5696/10197/5693/5704/5709/5685/132299/5713/5707/5718/5689/5690/5688/5701/5694/5695/5714/5721/5692/5687/5710/54517/5705/3313/5702/5700/5682/5591/5719/5716/5715/5706/5720/5684/23198/54940/5699
CILIUM ORGANIZATION	_CILIUM_ORGANIZATION	382	-0.531162474	-1.488393712	2.32E-06	0.000105167	8.86E-05	5659	tags=44%, list=17%, signal=37%	150082/22873/57216/55761/30846/55717/27152/22897/27241/25809/6792/51626/55755/8100/56912/257236/79846/26074/83544/375307/11020/92482/3985/83547/56171/582/152206/136332/2909/583/23090/80776/23059/80173/10806/55112/1785/91147/145483/85452/2622/80321/84223/22832/4867/57489/92344/80199/1952/23639/55582/57539/261734/10013/2316/1540/150483/79140/64518/55125/79874/84071/352909/146057/2934/196383/129880/…
GOCC REPLICATION FORK	GOCC_REPLICATION_FORK	61	0.682647142	2.089840262	2.33E-06	0.000105276	8.87E-05	4565	tags=59%, list=14%, signal=51%	55388/29128/5984/8914/5111/5557/11169/5983/5982/641/6119/5985/7516/5425/5558/54962/4172/23649/27339/4796/56941/4683/57804/50485/29980/10286/80119/988/10714/253714/5356/5424/6117/5422/5889/56852
RECEPTOR MEDIATED ENDOCYTOSIS	_RECEPTOR_MEDIATED_ENDOCYTOSIS	324	-0.543911612	-1.521155519	2.44E-06	0.000109537	9.23E-05	4301	tags=38%, list=13%, signal=33%	284654/9463/338692/6642/26119/89780/3689/200576/409/9863/3684/55716/4037/7436/4983/23237/84251/28907/28940/115548/975/1601/3643/857/28793/28452/28424/54806/408/20/23166/2890/28420/10188/28913/23208/3676/28809/28938/28908/28883/4040/6424/3542/28903/6614/28881/28299/28876/7048/6653/28796/4035/28454/3539/28439/43/28912/9873/8527/3514/28834/28457/407018/10266/1742/28921/3538/28395/28813/28919/5336/28…
POSITIVE REGULATION OF RESPONSE TO BIOTIC STIMULUS	_POSITIVE_REGULATION_OF_RESPONSE_TO_BIOTIC_STIMULUS	249	0.43803175	1.595699522	2.50E-06	0.000111447	9.39E-05	4317	tags=43%, list=13%, signal=37%	56667/4321/5698/5691/10213/3329/5708/2069/3430/5717/3929/5686/5696/10197/5693/4586/200958/5704/3148/5709/89870/4893/5685/3320/5713/5817/9111/5707/5718/5058/5062/5359/5689/135250/5690/8772/94025/5688/5701/5694/5695/25818/5714/117854/5721/1690/353091/5692/3093/5687/7520/5710/2150/5705/9447/5702/5700/5682/5591/5719/5716/5715/29126/5971/3805/3845/10622/5706/23118/26253/5720/8915/5684/115362/2547/3902…
HP OTITIS MEDIA	HP_OTITIS_MEDIA	237	-0.573726098	-1.584661872	2.51E-06	0.000111447	9.39E-05	6235	tags=50%, list=19%, signal=41%	2033/3423/51085/64324/54768/4125/284058/221037/3543/10312/1387/5993/10522/23765/29851/5580/29072/152110/83544/7051/8085/915/54880/7456/7174/8788/10806/1536/3718/917/27086/2622/8626/79158/23639/7403/919/2316/10743/916/860/352909/1493/6135/64359/221421/100151683/8742/6103/975/6872/139212/79925/7454/55130/3426/54970/54/29760/5994/8481/26191/652/9839/115948/2302/1991/23495/3071/339829/1770/55036/8170…
HP RHINITIS	HP_RHINITIS	71	-0.708762272	-1.760272346	2.51E-06	0.000111447	9.39E-05	6056	tags=68%, list=18%, signal=55%	1896/54768/10312/1621/5993/152110/83544/2622/23639/352909/221421/6103/139212/79925/55130/54970/5994/8481/115948/2302/1991/339829/1770/3425/55036/8701/27148/1767/85478/5336/83538/92749/27019/84701/25981/64446/115399/374407/123872/93233/345895/246176/2206/51364/4261/11005/89765/200373
GOMF GATED CHANNEL ACTIVITY	GOMF_GATED_CHANNEL_ACTIVITY	334	-0.534619655	-1.496563737	2.54E-06	0.000112287	9.46E-05	7719	tags=38%, list=23%, signal=30%	2897/170572/9992/54795/9132/3781/7881/59341/3750/6335/41/57053/8913/343450/53373/80333/57101/6833/2568/2570/79054/2899/2563/1188/9635/6327/55107/6262/3753/55283/57192/5027/79838/3749/6616/1193/3757/30818/1187/9033/3779/3778/219527/440699/1184/781/55362/778/116444/259232/5026/3764/2894/147798/6328/1536/55799/22953/84329/1134/785/22821/117155/3741/203859/9311/23416/30819/3782/10060/9022/57657/59285…
GOCC FICOLIN 1 RICH GRANULE	GOCC_FICOLIN_1_RICH_GRANULE	181	0.475757321	1.62535841	2.66E-06	0.000116529	9.81E-05	3977	tags=43%, list=12%, signal=38%	978/1832/226/5315/4282/10213/2821/51071/5708/5836/3304/5717/5223/5686/3417/3728/124583/55276/51806/2950/5709/11333/1476/3303/5879/3320/10549/5478/3837/5713/8655/5718/25797/5689/5701/47/56888/5695/1508/4860/4318/3608/2495/3326/10097/5049/10092/5702/2992/1460/3312/5236/5719/7130/55832/527/10694/10159/3958/5317/7415/2547/55004/116844/1315/7226/823/1729/5683/387/4831/2799/6727/3310/3146/29099/5547/10…
HP CHRONIC RHINITIS	HP_CHRONIC_RHINITIS	51	-0.758630615	-1.812068316	2.66E-06	0.000116529	9.81E-05	4228	tags=69%, list=13%, signal=60%	152110/83544/2622/23639/352909/221421/6103/139212/79925/55130/54970/8481/115948/2302/339829/1770/55036/8701/27148/1767/85478/83538/92749/27019/25981/64446/115399/374407/123872/93233/345895/246176/51364/89765/200373
REGULATION OF TRANSCRIPTION FROM RNA POLYMERASE II PROMOTER IN RESPONSE TO HYPOXIA	_REGULATION_OF_TRANSCRIPTION_FROM_RNA_POLYMERASE_II_PROMOTER_IN_RESPONSE_TO_HYPOXIA	75	0.639332569	2.01148708	2.74E-06	0.000119426	0.000100579	2873	tags=59%, list=9%, signal=54%	112399/5698/5691/10213/5708/5717/5686/5696/10197/5693/5704/5709/5685/5713/5707/5718/5689/5690/5688/5701/5694/5695/5714/3091/5721/5692/54583/5687/5710/7316/8453/5705/768/5702/5700/5682/5719/5716/5715/5706/5720/5684/25994/23198
PROTEIN LOCALIZATION TO MITOCHONDRION	_PROTEIN_LOCALIZATION_TO_MITOCHONDRION	140	0.52637523	1.764944143	2.95E-06	0.000128099	0.000107884	4490	tags=46%, list=13%, signal=40%	2810/3002/1869/5366/7532/3329/10452/7534/9141/140823/3099/100287932/3320/26521/26519/56993/10245/10971/23788/637/7531/80273/10953/7529/55486/401505/3301/92609/54546/10055/10134/5534/3998/7027/3308/1649/4836/26520/56947/2931/29103/10456/808/9520/9530/51024/10440/59286/9531/7533/7332/706/1459/10059/84134/83943/27429/29928/3098/9804/9776/131474/10075/26517/51079
CHROMATIN REMODELING AT CENTROMERE	_CHROMATIN_REMODELING_AT_CENTROMERE	28	0.831161726	2.166184215	3.02E-06	0.000130488	0.000109895	2246	tags=64%, list=7%, signal=60%	387103/1058/55355/79682/11339/79019/55839/64946/2491/79172/54069/91687/8607/64105/55166/5931/3070/4869
GOMF NUCLEOSIDE TRIPHOSPHATASE REGULATOR ACTIVITY	GOMF_NUCLEOSIDE_TRIPHOSPHATASE_REGULATOR_ACTIVITY	497	-0.505281581	-1.419951909	3.03E-06	0.000130488	0.000109895	6603	tags=45%, list=20%, signal=37%	115704/613/85360/132864/1936/55296/10636/84364/29098/2968/83874/2889/9681/6655/8924/10641/141/143872/23380/121512/93663/140775/889/116986/51735/23232/5903/23258/8498/3257/23550/8874/23637/54885/26130/57589/64407/10260/23365/663/55667/55160/153090/119016/2909/6904/9135/84033/50618/51291/6000/84253/5864/3357/29/1124/23158/26086/7813/5924/266747/23229/57636/5662/22821/343578/9901/6305/9639/96459/836…
GOCC NUCLEAR ENVELOPE	GOCC_NUCLEAR_ENVELOPE	440	0.375323113	1.427853848	3.05E-06	0.000130488	0.000109895	4777	tags=38%, list=14%, signal=33%	4085/2597/9123/9536/1063/51514/1984/5901/10553/3691/55379/203068/4001/1192/84823/4521/79023/54498/10682/55706/1434/6277/7112/27101/113878/6240/113278/8815/10017/3837/51649/1047/1717/3840/8089/5058/10280/5902/9801/7444/10434/6676/11270/10204/55151/4904/23333/3267/11260/83990/57647/55161/11335/1019/23560/1104/79050/9631/811/598/26173/54830/151188/57142/54863/57122/2643/128866/29107/5321/23534/51374…
REGULATION OF MRNA METABOLIC PROCESS	_REGULATION_OF_MRNA_METABOLIC_PROCESS	324	0.402859568	1.488211501	3.08E-06	0.000131389	0.000110654	4455	tags=38%, list=13%, signal=33%	891/10643/10642/1869/10644/5698/11187/5691/10213/5708/5717/5686/5696/3315/10197/5693/7534/5704/5709/3303/5685/5713/79171/1981/5707/5718/5689/6732/10262/8683/708/5690/7936/23589/5688/5701/339/6418/4904/5694/5695/9238/5714/9588/5721/7529/54512/22827/5692/27339/5687/5710/7316/3183/10605/399664/87178/4691/5705/4116/5702/5700/5682/3312/56915/5719/5716/3297/283375/5715/8087/123169/4869/22916/5725/5706/…
GOCC PIGMENT GRANULE	GOCC_PIGMENT_GRANULE	106	0.567134047	1.868683612	3.27E-06	0.000138752	0.000116855	3361	tags=52%, list=10%, signal=47%	6513/8836/5901/813/5052/302/9601/10575/3688/7534/191/5879/3320/5479/2923/5874/10130/6184/6520/304/4323/7879/5034/7531/55161/483/7529/11021/1508/1267/7037/3326/5878/7184/10981/23385/682/3312/5861/10961/3309/5862/6510/23193/6856/4647/10972/1213/822/10672/27044/2194/967/9554/10211
CYTOSKELETON DEPENDENT CYTOKINESIS	_CYTOSKELETON_DEPENDENT_CYTOKINESIS	83	0.608925428	1.936782978	3.36E-06	0.000142221	0.000119777	2434	tags=39%, list=7%, signal=36%	54443/55165/24137/5347/9212/1058/51203/1894/9493/29127/10112/9700/26586/3925/389/3619/9585/10096/5119/11021/51510/10097/25978/92421/128866/51429/375/10617/57132/6242/27243/23636
GOCC PROTEASOME CORE COMPLEX	GOCC_PROTEASOME_CORE_COMPLEX	20	0.883238522	2.124239539	3.53E-06	0.000148804	0.000125321	3510	tags=85%, list=11%, signal=76%	5698/5691/5686/5696/5693/5685/5689/5690/5688/5694/5695/5692/5687/5682/5684/5699/5683
GOMF SINGLE STRANDED DNA BINDING	GOMF_SINGLE_STRANDED_DNA_BINDING	109	0.570935974	1.890729222	3.61E-06	0.000151701	0.000127761	4673	tags=52%, list=14%, signal=45%	4171/10635/55247/8318/5888/4830/55388/4173/4175/3329/4176/79035/641/6119/3148/5887/6742/10592/4174/4172/51729/10051/51567/56941/7150/4436/7247/84515/5093/10128/5437/3297/5886/5094/55775/170506/25913/5932/7555/675/8939/5436/57109/3146/54840/3192/23168/6117/9361/11144/10923/5422/10623/3181/64710/56852/129401
HP ABNORMAL ANATOMIC LOCATION OF THE HEART	HP_ABNORMAL_ANATOMIC_LOCATION_OF_THE_HEART	115	-0.651851679	-1.705543965	3.69E-06	0.000154118	0.000129797	5899	tags=57%, list=18%, signal=47%	10464/84314/27077/54768/80781/9731/23247/51626/152110/83544/78987/54880/23090/80776/5396/91147/2622/8626/23639/54585/352909/203286/79848/221421/2735/6103/139212/79925/57545/27031/55130/153241/56623/54806/63895/2121/54970/284086/8481/115948/2302/80210/339829/220136/1770/55036/8701/5311/79583/27148/1767/85478/83538/92749/27019/25981/64446/115399/374407/123872/93233/345895/246176/51364/89765/200373
CARDIAC SEPTUM DEVELOPMENT	_CARDIAC_SEPTUM_DEVELOPMENT	94	-0.670167232	-1.728519141	4.18E-06	0.000174003	0.000146543	6843	tags=56%, list=21%, signal=45%	57167/9321/2625/9782/655/659/5629/9794/23414/25831/4089/23462/78987/407975/3670/6664/6091/9249/8829/9241/5138/23493/287/2702/27031/11064/4091/7042/3340/652/2022/7048/23129/4092/57493/26508/4851/6926/6092/5754/7474/7049/4036/7481/4194/2627/9353/10370/6910/6909/2263/653/6586
GOMF OXIDOREDUCTASE ACTIVITY ACTING ON NAD P H	GOMF_OXIDOREDUCTASE_ACTIVITY_ACTING_ON_NAD_P_H	94	0.583644012	1.884554342	4.35E-06	0.000180549	0.000152056	3909	tags=51%, list=12%, signal=45%	1646/7296/1728/8644/1645/7295/5230/1109/4710/2936/4726/55967/4709/1738/10935/4711/84883/4702/4715/4706/4704/873/4728/55328/4720/84817/4697/4719/4717/4835/1355/9540/127/4713/4712/5447/4700/4694/4716/4722/1535/4696/4729/4714/4725/4718/91942/4708
HEMATOPOIETIC STEM CELL DIFFERENTIATION	_HEMATOPOIETIC_STEM_CELL_DIFFERENTIATION	88	0.590097516	1.888939508	4.43E-06	0.000182963	0.000154089	3555	tags=52%, list=11%, signal=47%	5698/5691/10213/5708/5717/5686/5696/10197/5693/5704/5709/5685/132299/5713/5707/5718/5689/5690/5688/5701/5694/5695/5714/5721/5692/5687/7520/5710/54517/5705/3313/5702/5700/5682/5591/5719/5716/5715/5706/5720/5684/23198/54940/5699/5683/2131
HP HYPERTROPHIC CARDIOMYOPATHY	HP_HYPERTROPHIC_CARDIOMYOPATHY	227	0.44095558	1.567013037	4.86E-06	0.000199694	0.00016818	4363	tags=42%, list=13%, signal=37%	29089/10112/5888/55215/7167/388753/10535/5836/672/11222/5982/388962/1340/51204/4893/4726/55967/4709/7516/51067/2318/6472/2717/7386/3052/7137/3028/1738/83990/55159/4976/65080/3984/26608/2189/1349/5468/10102/4715/84233/4704/2175/5781/4728/27235/8243/56945/65082/4720/54539/5604/51300/9569/4697/6390/4719/2177/3845/55210/6389/1355/1892/10459/25915/5250/22868/64135/2187/9531/5500/4700/4694/6392/4716/67…
GOMF RIBONUCLEOPROTEIN COMPLEX BINDING	GOMF_RIBONUCLEOPROTEIN_COMPLEX_BINDING	127	0.530628908	1.773100215	4.91E-06	0.000200604	0.000168946	4915	tags=54%, list=15%, signal=46%	4830/1984/7374/6628/3692/9775/51204/51068/23246/29789/6185/708/1965/339/6731/6632/5499/6633/9221/10465/80155/26284/4528/6059/7458/92609/10419/29927/6730/9793/2146/23481/55759/57510/3309/4869/3954/8260/127933/6629/79139/64135/143244/90850/115416/28972/56648/27044/6726/6626/7917/10209/6176/23367/90459/60558/3192/83939/137994/84295/51119/55124/10196/83737/5292/23468/79727/8663/6729
HP ABNORMAL PARANASAL SINUS MORPHOLOGY	HP_ABNORMAL_PARANASAL_SINUS_MORPHOLOGY	138	-0.628337712	-1.661778516	4.92E-06	0.000200604	0.000168946	5356	tags=57%, list=16%, signal=48%	5993/10625/23765/29851/5580/152110/83544/546/7456/5144/1536/2622/23639/2316/860/352909/1493/221421/6103/139212/79925/7454/55130/1513/3426/54970/54/2517/29760/5994/8481/26191/3759/6424/115948/472/2302/1991/23495/339829/1770/55036/81704/8701/27148/1767/7852/85478/4689/695/83538/3113/3394/92749/27019/25981/64446/5295/4194/115399/374407/123872/93233/115650/930/974/973/345895/246176/3115/3551/51364/13…
TELOMERE MAINTENANCE VIA SEMI CONSERVATIVE REPLICATION	_TELOMERE_MAINTENANCE_VIA_SEMI_CONSERVATIVE_REPLICATION	27	0.834516218	2.138816357	5.18E-06	0.000210477	0.000177261	4234	tags=78%, list=13%, signal=68%	2237/5984/5111/5557/5983/5982/6119/5985/5427/5425/5558/56655/23649/54107/57804/1763/5426/10714/5424/6117/5422
REGULATION OF MRNA CATABOLIC PROCESS	_REGULATION_OF_MRNA_CATABOLIC_PROCESS	201	0.462511978	1.622048777	5.37E-06	0.000217318	0.000183022	3214	tags=36%, list=10%, signal=33%	10643/10642/1869/10644/5698/11187/5691/10213/5708/5717/5686/5696/3315/10197/5693/7534/5704/5709/3303/5685/5713/1981/5707/5718/5689/5690/23589/5688/5701/6418/4904/5694/5695/9238/5714/5721/7529/54512/5692/5687/5710/7316/3183/10605/399664/87178/5705/5702/5700/5682/3312/56915/5719/5716/5715/8087/4869/5706/5720/5684/5317/8125/170506/10492/26135/22868/8570/23198/7514/55095/3184/5699/3842
NUCLEOSOME ASSEMBLY	_NUCLEOSOME_ASSEMBLY	71	0.625350318	1.969365741	5.67E-06	0.000228593	0.000192518	2246	tags=35%, list=7%, signal=33%	387103/1058/55355/55723/4171/79682/11339/79019/55839/64946/2491/79172/8208/3148/54069/91687/8607/64105/10036/6418/55166/10541/5931/8520/4869
INTERSTRAND CROSS LINK REPAIR	_INTERSTRAND_CROSS_LINK_REPAIR	51	0.68724031	2.034468015	5.71E-06	0.000229238	0.000193062	4511	tags=47%, list=14%, signal=41%	29089/10635/55247/5888/55215/6119/146956/55159/2189/7316/2175/84515/9937/2956/7398/2177/64858/7415/2187/2188/6117/2178/6233/64710
GOMF DNA REPLICATION ORIGIN BINDING	GOMF_DNA_REPLICATION_ORIGIN_BINDING	23	0.854681334	2.128664343	5.81E-06	0.000232533	0.000195836	1842	tags=57%, list=6%, signal=53%	990/4171/8318/55388/4998/4173/4175/3329/4176/4174/5001/4172/84515
GOMF DNA HELICASE ACTIVITY	GOMF_DNA_HELICASE_ACTIVITY	71	0.624458627	1.966557612	6.02E-06	0.000239839	0.000201989	3237	tags=42%, list=10%, signal=38%	4171/5888/4173/4175/5984/8438/9401/79075/54821/4176/5983/5982/641/5985/4174/8607/83990/4172/10856/10721/7520/84515/5965/1763/56897/10973/170506/2547/2963/80119
REGULATION OF MITOTIC SISTER CHROMATID SEGREGATION	_REGULATION_OF_MITOTIC_SISTER_CHROMATID_SEGREGATION	45	0.730179275	2.061905599	6.22E-06	0.000245846	0.000207048	2792	tags=49%, list=8%, signal=45%	991/891/5347/9212/11130/81620/4085/9319/701/7272/699/10403/1063/9232/26271/54908/9184/5885/9587/9735/10459/9183
GOMF CATALYTIC ACTIVITY ACTING ON RNA	GOMF_CATALYTIC_ACTIVITY_ACTING_ON_RNA	347	0.393105726	1.417925302	6.22E-06	0.000245846	0.000207048	5332	tags=42%, list=16%, signal=35%	9156/2237/10248/55157/54913/10535/5557/9775/5439/10799/9188/51067/10056/79039/83990/57647/54512/65080/29081/339175/51567/54931/51692/51651/221830/51504/55699/24140/10849/9416/4234/7247/8634/80324/87178/79650/11062/54888/81875/4839/11056/51251/10775/246243/5438/56915/9477/55695/10436/5437/2091/28987/5440/10212/51605/117246/55661/1662/8886/10622/51728/54606/170506/113802/10556/10557/283459/64135/54…
GOCC CONDENSED CHROMOSOME OUTER KINETOCHORE	GOCC_CONDENSED_CHROMOSOME_OUTER_KINETOCHORE	14	0.93912533	2.069794929	6.28E-06	0.000246407	0.000207521	1180	tags=71%, list=4%, signal=69%	891/5347/701/221150/699/10403/220134/1063/348235/54908
DNA STRAND ELONGATION	_DNA_STRAND_ELONGATION	25	0.84394004	2.135253685	6.30E-06	0.000246407	0.000207521	4569	tags=88%, list=14%, signal=76%	4173/51659/9837/5984/5111/4176/5983/64785/84296/5425/4172/54107/4683/1763/64858/25913/5426/10714/5422/3978/64710/3980
MATURATION OF SSU RRNA	_MATURATION_OF_SSU_RRNA	46	0.722545481	2.054823145	6.31E-06	0.000246407	0.000207521	4774	tags=67%, list=14%, signal=58%	705/10799/23212/57647/25926/79954/88745/64963/85395/11056/6217/28987/55720/404672/10885/11157/25879/55226/83732/115939/9790/90121/8602/29777/55127/6227/55813/27340/6223/9277/10607
HP ABNORMALITY OF THE PULMONARY VASCULATURE	HP_ABNORMALITY_OF_THE_PULMONARY_VASCULATURE	185	-0.593809718	-1.614454548	6.58E-06	0.000256026	0.000215622	6384	tags=50%, list=19%, signal=40%	7092/1718/51085/6655/23291/54916/9993/54768/659/285203/10312/4089/152110/83544/2324/55621/78987/54487/7428/54880/8214/23001/8788/633/2622/23639/9652/57572/352909/55904/30008/3955/5922/221421/6103/9487/3708/673/139212/79925/64919/55130/57178/54567/8216/54970/340419/8481/4254/9839/115948/2302/2200/2022/339829/1770/7048/2260/94/55036/8701/27148/1767/4851/85478/83538/3977/92749/27019/25981/54361/6444…
GOCC SPINDLE MICROTUBULE	GOCC_SPINDLE_MICROTUBULE	69	0.63524878	1.994676461	6.62E-06	0.000256718	0.000216205	2792	tags=36%, list=8%, signal=33%	332/983/24137/6790/9055/5347/9212/3832/221150/220134/146909/126353/7283/81930/1062/84722/348235/22919/8766/115106/55142/808/9735/1213/9183
NUCLEOSOME ORGANIZATION	_NUCLEOSOME_ORGANIZATION	108	0.540341237	1.78023391	6.78E-06	0.00026202	0.00022067	2932	tags=30%, list=9%, signal=27%	3159/387103/1058/55355/55723/4171/79682/11339/79019/55839/64946/2491/79172/8208/3148/54069/91687/8607/64105/81611/10036/6418/55166/10541/54107/5931/8520/4869/6944/10467/23198/83743
RESPIRATORY GASEOUS EXCHANGE BY RESPIRATORY SYSTEM	_RESPIRATORY_GASEOUS_EXCHANGE_BY_RESPIRATORY_SYSTEM	65	-0.706421101	-1.745980278	6.83E-06	0.000262321	0.000220924	5334	tags=51%, list=16%, signal=43%	25809/6526/57616/4204/152110/2324/3714/5864/134/7763/7352/23178/92170/3340/3176/3202/1602/57555/477/1439/1909/2744/83538/10800/80217/4692/7134/2006/6441/729238/6439/653509/6440
DNA DAMAGE RESPONSE DETECTION OF DNA DAMAGE	_DNA_DAMAGE_RESPONSE_DETECTION_OF_DNA_DAMAGE	38	0.764656159	2.104624627	6.84E-06	0.000262321	0.000220924	4721	tags=66%, list=14%, signal=57%	51514/60488/5984/8091/5111/5983/5982/6119/5985/5425/3301/7316/64963/57804/7398/6659/142/10714/64965/1642/5424/6117/6233/56852/9978
DEFENSE RESPONSE TO BACTERIUM	_DEFENSE_RESPONSE_TO_BACTERIUM	314	-0.540621521	-1.510312677	7.09E-06	0.000270661	0.000227947	4348	tags=35%, list=13%, signal=30%	51297/27086/3497/22933/3140/58484/3503/64170/3502/3501/54209/944/7099/9466/23005/28638/10563/6039/5199/6556/3500/5919/28452/28424/280664/28429/28444/28410/2268/23166/28420/5320/920/23208/28458/28391/4069/28409/28432/3542/1991/566/1130/55876/28378/28454/3539/28412/7100/28439/6590/28912/219972/3514/28834/28457/100423062/28385/8764/3538/28395/28468/28442/948/3394/28461/28448/28467/284297/28388/28445…
HP APLASIA HYPOPLASIA OF THE SPLEEN	HP_APLASIA_HYPOPLASIA_OF_THE_SPLEEN	78	-0.691670403	-1.738088557	7.16E-06	0.0002724	0.000229412	5048	tags=60%, list=15%, signal=51%	63901/152110/83544/546/80776/91147/2622/23639/352909/79848/221421/4613/6103/139212/79925/57545/27031/55130/54970/284086/8481/9839/115948/2302/339829/1770/55036/8701/79583/27148/1767/85478/83538/92749/27019/25981/64446/2294/115399/374407/123872/93233/345895/246176/51364/89765/200373
CILIUM OR FLAGELLUM DEPENDENT CELL MOTILITY	_CILIUM_OR_FLAGELLUM_DEPENDENT_CELL_MOTILITY	121	-0.63672836	-1.678074401	7.20E-06	0.000273056	0.000229964	5334	tags=45%, list=16%, signal=38%	25809/493/79846/56171/583/257062/117155/2622/84223/23639/261734/150483/64518/55567/84071/55870/164395/1768/84229/221421/54777/139212/5991/79925/126820/202500/54970/283629/219670/50487/146754/339829/55036/80258/199223/8701/23230/83853/1767/399949/9104/85478/55779/92749/27019/25981/80217/255061/114327/3633/345895/83659/246176/27285
OUTFLOW TRACT MORPHOGENESIS	_OUTFLOW_TRACT_MORPHOGENESIS	73	-0.700475821	-1.750323211	7.30E-06	0.000275734	0.00023222	4698	tags=47%, list=14%, signal=40%	407975/6495/3670/6664/6091/9249/54345/8829/7122/9241/23493/64321/2702/4091/7042/652/2022/7048/23129/26508/4851/6926/6092/7474/7049/4036/7481/2627/4208/10370/6909/2263/2348/2006
HP CHRONIC SINUSITIS	HP_CHRONIC_SINUSITIS	52	-0.739903311	-1.769609463	7.35E-06	0.000276542	0.0002329	4228	tags=69%, list=13%, signal=61%	2622/23639/352909/221421/6103/139212/79925/55130/54970/29760/8481/115948/2302/339829/1770/55036/8701/27148/1767/85478/83538/92749/27019/25981/64446/115399/374407/123872/93233/974/345895/246176/51364/89765/200373/4256
RESPONSE TO HEAT	_RESPONSE_TO_HEAT	155	0.486376175	1.647887502	7.45E-06	0.000279265	0.000235193	4881	tags=54%, list=15%, signal=46%	1244/2729/3627/2288/3304/9532/79023/55706/10728/6119/488/3303/3320/113278/3066/3654/1965/3552/4277/7531/51278/9631/3301/79031/11080/3326/57122/3306/5931/7341/3312/23165/3297/6647/8480/1967/6396/23636/84335/81570/27000/53371/3337/9530/7415/170506/8892/10016/9531/9688/9972/929/3281/10049/64223/26973/57521/79902/9093/3310/27429/10294/10808/6198/391634/6117/4067/5595/7266/1026/81929/3327/100101267/10…
GOMF UBIQUITIN LIKE PROTEIN LIGASE BINDING	GOMF_UBIQUITIN_LIKE_PROTEIN_LIGASE_BINDING	302	0.409693681	1.501165534	7.48E-06	0.0002795	0.000235391	3488	tags=32%, list=10%, signal=29%	11065/891/6790/29089/7345/7167/9636/10376/203068/3329/2821/4055/10576/3304/9532/5036/10613/6772/57761/672/7534/2861/27101/51438/3303/3320/6950/9246/5707/1051/5899/7334/637/7531/5898/3091/6613/7384/9588/7321/7009/71/811/23640/3301/3093/7520/7316/151636/3326/57142/8453/9325/3313/51429/117584/7341/3312/81502/10128/10155/5905/4720/550/8027/8878/3309/4738/8548/527/10067/5094/11200/8915/6596/5684/4088/…
REGULATION OF HEMATOPOIETIC PROGENITOR CELL DIFFERENTIATION	_REGULATION_OF_HEMATOPOIETIC_PROGENITOR_CELL_DIFFERENTIATION	89	0.576894703	1.851710133	7.90E-06	0.000293922	0.000247537	3510	tags=53%, list=11%, signal=47%	5698/5691/10213/5708/5717/5686/5696/10197/5693/5704/5709/5685/132299/5713/5707/5718/5689/5690/5688/5701/5694/5695/5714/5721/5692/5687/5710/54517/5705/3313/5702/5700/5682/5591/5719/5716/5715/5706/5720/5684/170506/23198/54940/5699/5134/11051/5683
GOCC TRANSFERASE COMPLEX TRANSFERRING PHOSPHORUS CONTAINING GROUPS	GOCC_TRANSFERASE_COMPLEX_TRANSFERRING_PHOSPHORUS_CONTAINING_GROUPS	248	0.428396221	1.549286589	7.99E-06	0.000296319	0.000249556	5374	tags=44%, list=16%, signal=37%	9133/890/891/983/1163/898/1164/5214/5315/5111/5557/5439/5427/1017/5425/899/5558/2958/6884/79935/5634/4172/1019/2961/56655/23649/5255/54107/221830/10849/6878/57804/5438/5437/1020/1021/5440/123169/2960/1763/54108/10622/404672/51728/56647/29982/2967/10459/6917/5571/79577/2963/51755/58490/6881/25885/5441/30834/29108/22938/5426/219771/5635/1147/8812/8941/5436/55697/10714/81887/5431/645121/9306/5291/54…
NEGATIVE REGULATION OF METAPHASE ANAPHASE TRANSITION OF CELL CYCLE	_NEGATIVE_REGULATION_OF_METAPHASE_ANAPHASE_TRANSITION_OF_CELL_CYCLE	41	0.747008679	2.104201986	8.79E-06	0.000324839	0.000273575	2792	tags=51%, list=8%, signal=47%	991/891/5347/9212/11130/81620/4085/9319/701/7272/699/10403/1063/26271/54908/9184/5885/9587/9735/10459/9183
POST TRANSLATIONAL PROTEIN MODIFICATION	_POST_TRANSLATIONAL_PROTEIN_MODIFICATION	354	0.391183998	1.4347611	9.07E-06	0.000333907	0.000281213	2929	tags=30%, list=9%, signal=27%	2243/6696/10537/51514/2519/51280/10970/5698/5691/10213/813/5708/79075/8614/3484/5717/8542/2266/5686/5696/10197/5693/5954/55884/5704/5709/5685/1356/5713/5707/5718/10130/10980/899/5689/51088/2153/5690/122769/5688/11098/5701/5034/157570/5694/5695/1122/9616/5714/3091/102/5721/6502/7076/7347/3486/9040/5692/140739/54165/5687/26270/5710/7184/8766/8453/5705/10232/54972/9474/51246/5931/5702/5700/5682/3915…
KIDNEY EPITHELIUM DEVELOPMENT	_KIDNEY_EPITHELIUM_DEVELOPMENT	131	-0.626285232	-1.653755995	9.16E-06	0.000336004	0.000282978	6233	tags=50%, list=19%, signal=41%	4435/7422/10220/2247/30812/5800/4090/171023/26249/6422/4089/342184/100133941/6495/7482/5420/55083/9863/9241/56998/168667/4091/54806/6928/8642/652/2737/2302/5979/5727/3913/4092/26508/847/5311/130497/5175/4851/10252/650/8842/6092/947/5310/25959/186/79633/54361/7481/6469/255743/28514/4208/2043/9353/9244/596/28999/79192/6943/2263/9788/79191/2719/153572
HP NAIL DYSTROPHY	HP_NAIL_DYSTROPHY	111	0.542570756	1.791763274	9.28E-06	0.00033912	0.000285603	3511	tags=41%, list=11%, signal=37%	3918/2706/3853/3914/1832/3868/3872/3691/3887/9401/4312/55505/56992/3728/3909/51371/130340/3854/7879/2961/3892/1736/3889/5339/51360/26525/79650/547/10804/5604/4869/3675/3845/404672/5317/977/3655/1075/3229/10269/136647/4000/55651/4791/10651/64840
HP PRENATAL MATERNAL ABNORMALITY	HP_PRENATAL_MATERNAL_ABNORMALITY	136	-0.624537446	-1.652222297	9.55E-06	0.000347779	0.000292895	4228	tags=43%, list=13%, signal=37%	2622/7043/8626/80199/23639/352909/221421/6103/84976/139212/79925/55130/4524/5325/7042/59/3426/54970/9915/8481/115948/2302/2200/50937/5592/339829/1770/7048/2260/5727/4144/3767/55036/4638/8701/27148/1767/85478/83538/92749/27019/3040/25981/64446/6469/115399/374407/123872/93233/4306/28514/345895/246176/51364/89765/200373/4629/2006
NEGATIVE REGULATION OF NUCLEAR DIVISION	_NEGATIVE_REGULATION_OF_NUCLEAR_DIVISION	54	0.680874506	2.048080698	9.79E-06	0.000355358	0.000299278	3056	tags=44%, list=9%, signal=40%	991/891/5347/9212/11130/81620/4085/9319/701/7272/699/10403/1063/1111/26271/54908/54998/9184/5885/9587/9735/10459/9183/84072
MESENCHYME DEVELOPMENT	_MESENCHYME_DEVELOPMENT	282	-0.544628279	-1.51750696	9.89E-06	0.000356975	0.00030064	5909	tags=43%, list=18%, signal=36%	223117/2255/659/23122/30812/23414/54910/55698/6422/55223/8320/4089/3249/23462/57556/64081/153090/7040/78987/3357/84541/6495/3670/7043/1942/6664/57669/89780/202151/80199/6091/7074/2316/10507/140628/23275/8829/83989/9241/7041/27250/23493/677/161742/3037/4222/309/1601/147906/2066/56920/10253/7042/59/152007/7472/3202/8642/652/4040/4254/23187/2022/5979/64218/7048/2260/1655/94/4092/26508/2042/1909/5311…
ATTACHMENT OF SPINDLE MICROTUBULES TO KINETOCHORE	_ATTACHMENT_OF_SPINDLE_MICROTUBULES_TO_KINETOCHORE	31	0.797753943	2.088960322	9.91E-06	0.000356975	0.00030064	553	tags=39%, list=2%, signal=38%	4751/891/11004/9212/81620/1894/83540/29127/10615/10403/90417/1062
HP RECURRENT MYCOBACTERIAL INFECTIONS	HP_RECURRENT_MYCOBACTERIAL_INFECTIONS	54	-0.734159459	-1.756687624	9.98E-06	0.000358272	0.000301732	5016	tags=72%, list=15%, signal=61%	152110/83544/1536/2622/23639/352909/221421/6103/139212/79925/55130/54970/8481/115948/2302/339829/1770/7297/55036/8701/27148/1767/2624/85478/83538/7535/92749/27019/25981/64446/115399/374407/123872/93233/345895/246176/51364/89765/200373
CARDIAC SEPTUM MORPHOGENESIS	_CARDIAC_SEPTUM_MORPHOGENESIS	62	-0.718664791	-1.765025908	1.01E-05	0.000360552	0.000303652	5811	tags=56%, list=17%, signal=47%	659/5629/23414/4089/23462/407975/3670/6664/6091/9249/8829/9241/23493/4091/7042/652/2022/7048/4092/26508/4851/6926/6092/7474/7049/4036/7481/2627/9353/10370/6910/6909/2263/653/6586
HP ABNORMAL NASAL MUCOSA MORPHOLOGY	HP_ABNORMAL_NASAL_MUCOSA_MORPHOLOGY	55	-0.740482422	-1.778123083	1.08E-05	0.000386357	0.000325385	4228	tags=69%, list=13%, signal=60%	2622/23639/352909/221421/6103/139212/79925/55130/6794/54970/8481/115948/2302/2022/339829/1770/94/5732/55036/8701/27148/1767/85478/83538/92749/27019/25981/64446/3123/115399/374407/123872/93233/345895/246176/51364/89765/200373
TRANSLATIONAL INITIATION	_TRANSLATIONAL_INITIATION	191	0.464155349	1.601779001	1.16E-05	0.000410535	0.000345747	5962	tags=49%, list=18%, signal=40%	1978/6192/9669/3692/3315/10959/8562/6231/8662/1981/1965/8894/8872/5499/8669/4528/6059/7458/6175/27102/10605/6169/4690/28985/8668/6155/6217/4869/1967/22916/9086/6132/1968/6165/127933/1977/8892/11224/6204/6201/6352/1653/84285/10657/6235/10480/6222/1982/10209/6176/5436/6199/6170/6227/23367/6171/6143/64410/8661/8667/83939/6198/1964/6223/26986/6124/6233/4686/6142/5610/8664/8663/5433/6218/8891/6147/392…
MITOTIC CYTOKINESIS	_MITOTIC_CYTOKINESIS	69	0.620806134	1.949326659	1.35E-05	0.000479671	0.000403973	2434	tags=42%, list=7%, signal=39%	54443/55165/24137/5347/1058/51203/1894/9493/29127/10112/9700/26586/3925/389/3619/9585/5119/11021/51510/25978/92421/128866/51429/375/10617/57132/6242/27243/23636
REGULATION OF DNA DEPENDENT DNA REPLICATION	_REGULATION_OF_DNA_DEPENDENT_DNA_REPLICATION	46	0.707848102	2.013025756	1.38E-05	0.000488733	0.000411605	3240	tags=61%, list=10%, signal=55%	81620/5984/8914/79733/79075/5111/5983/5982/51053/10926/641/5985/26271/144455/30968/90381/54962/8317/4683/50485/59343/57418/29980/11200/56897/80174/10269/675
HP ABNORMAL TRACHEOBRONCHIAL MORPHOLOGY	HP_ABNORMAL_TRACHEOBRONCHIAL_MORPHOLOGY	262	-0.549910727	-1.528404678	1.40E-05	0.000490883	0.000413416	5343	tags=43%, list=16%, signal=37%	10522/5172/23765/4089/29851/5580/152110/83544/6558/7040/6657/5396/1536/27245/2622/80144/23498/79158/23639/10743/23384/352909/1493/54790/221421/4613/8742/6103/975/10125/5116/139212/79925/10144/55130/168667/23321/253959/5293/54970/9915/8642/340419/29760/8481/9839/115948/1287/472/2302/5979/23495/58508/3071/341640/339829/1770/3425/2260/4054/55036/80169/8701/27148/10379/5159/1767/7852/4921/85478/4689/…
MEIOTIC CHROMOSOME SEGREGATION	_MEIOTIC_CHROMOSOME_SEGREGATION	79	0.591827896	1.877400578	1.50E-05	0.000525572	0.00044263	2499	tags=28%, list=7%, signal=26%	7153/5347/9319/701/7272/699/83540/898/9232/9700/10609/55706/146956/10592/10096/83990/10051/10097/5885/2177/80010/644186
HP ABNORMAL VENA CAVA MORPHOLOGY	HP_ABNORMAL_VENA_CAVA_MORPHOLOGY	57	-0.730625816	-1.762557571	1.52E-05	0.000532404	0.000448384	5207	tags=67%, list=16%, signal=56%	51780/5580/152110/83544/2622/23639/10743/352909/221421/6103/139212/79925/55130/54970/8481/115948/2302/339829/1770/55036/8701/27148/1767/85478/83538/92749/27019/25981/64446/115399/374407/123872/93233/345895/246176/51364/89765/200373
DOUBLE STRAND BREAK REPAIR VIA BREAK INDUCED REPLICATION	_DOUBLE_STRAND_BREAK_REPAIR_VIA_BREAK_INDUCED_REPLICATION	12	0.944213391	1.96685789	1.57E-05	0.000546973	0.000460654	1485	tags=83%, list=4%, signal=80%	4171/8318/4173/51659/4175/4176/84296/4174/4172/8317
GOMF EXTRACELLULAR MATRIX STRUCTURAL CONSTITUENT	GOMF_EXTRACELLULAR_MATRIX_STRUCTURAL_CONSTITUENT	167	-0.595991422	-1.606114003	1.58E-05	0.00054922	0.000462546	2943	tags=36%, list=9%, signal=33%	7057/10085/2199/4148/1311/4052/150356/1296/1300/920/340267/79812/1293/1287/2200/1305/10875/256076/3913/2331/7059/54829/165/8406/157869/3490/3339/1307/1295/4147/131873/4060/22915/2202/255743/81578/8425/85301/1805/83872/1286/3908/25890/7148/2192/1298/10418/1634/5549/7450/10516/10216/4969/7373/127435/4053/1285/4256/2006/4239
NEGATIVE REGULATION OF LOCOMOTION	_NEGATIVE_REGULATION_OF_LOCOMOTION	362	-0.523331772	-1.467941936	1.61E-05	0.000556339	0.000468542	6312	tags=40%, list=19%, signal=33%	140/2309/63923/56999/5795/5728/574444/23380/56477/223117/2247/889/23122/55333/5800/54910/6422/199/493/4204/7124/407050/57556/406976/64081/153090/7040/55558/8646/134/4681/9901/202243/4345/89780/131450/11117/80199/56940/6091/9863/10507/51738/55466/8829/7122/93649/9466/9241/1809/90627/10563/10014/5365/161742/7057/7454/2066/56920/54567/126820/407032/201163/393/11122/8434/7075/1800/1602/4163/257144/79…
REGULATION OF CELLULAR RESPONSE TO HEAT	_REGULATION_OF_CELLULAR_RESPONSE_TO_HEAT	76	0.583799472	1.838261122	1.65E-05	0.000567775	0.000478173	4881	tags=59%, list=15%, signal=51%	2288/3304/9532/79023/55706/10728/6119/3303/3320/7531/51278/9631/3326/57122/3312/23165/3297/8480/6396/23636/84335/27000/53371/3337/9530/9531/9688/9972/3281/10049/64223/26973/57521/79902/10808/6117/5595/7266/81929/100101267/2932/4928/129401/23225/9529
TRANSCRIPTION COUPLED NUCLEOTIDE EXCISION REPAIR	_TRANSCRIPTION_COUPLED_NUCLEOTIDE_EXCISION_REPAIR	73	0.600737087	1.889524044	1.67E-05	0.000571616	0.000481408	4864	tags=53%, list=15%, signal=46%	5984/5111/5983/5982/6119/5439/5985/5425/10980/27339/7316/50813/57804/5438/2873/5437/5440/404672/10920/2967/6917/8533/9318/5441/5436/10714/5431/57461/1642/5424/1022/6117/6233/3978/3980/5434/4331/9978/5433
DNA REPLICATION INDEPENDENT NUCLEOSOME ORGANIZATION	_DNA_REPLICATION_INDEPENDENT_NUCLEOSOME_ORGANIZATION	35	0.761552028	2.035470186	1.67E-05	0.000571616	0.000481408	2246	tags=54%, list=7%, signal=51%	387103/1058/55355/55723/79682/11339/79019/55839/64946/2491/79172/54069/91687/8607/64105/55166/5931/8520/4869
HP PALMAR HYPERHIDROSIS	HP_PALMAR_HYPERHIDROSIS	17	0.892966617	2.054453616	1.69E-05	0.000575801	0.000484933	1675	tags=71%, list=5%, signal=67%	3918/3853/3914/64065/3868/3872/3691/3909/3854/1508/8710/51360
GOCC INTERMEDIATE FILAMENT CYTOSKELETON	GOCC_INTERMEDIATE_FILAMENT_CYTOSKELETON	243	0.42181185	1.521950867	1.72E-05	0.000583197	0.000491161	3794	tags=18%, list=11%, signal=16%	3853/1832/3855/144501/3856/3880/5318/6279/3875/4830/3868/3872/3887/4001/84823/3692/3728/286077/3854/4323/85285/3892/3889/5339/9100/3858/6249/5716/4744/23581/10694/5317/9118/3209/55968/84285/4000/9887/196374/5586/4831/83481/54474
APOPTOTIC MITOCHONDRIAL CHANGES	_APOPTOTIC_MITOCHONDRIAL_CHANGES	113	0.535433707	1.773142451	1.79E-05	0.000606589	0.000510862	3488	tags=46%, list=10%, signal=41%	2810/3002/1869/2730/5366/7532/3329/5329/638/7417/7534/10105/9141/3099/3303/26355/6648/28978/10971/637/7531/27069/7529/4976/27166/54978/84883/51499/598/4318/92609/2537/5534/7027/578/400916/5716/4836/56947/2931/4719/2876/51024/282991/664/55737/64422/7533/29108/79017/10059/292
T CELL ACTIVATION	_T_CELL_ACTIVATION	466	-0.499522933	-1.40453767	1.82E-05	0.000614337	0.000517388	5737	tags=38%, list=17%, signal=32%	10457/10312/3936/387357/57630/7293/114548/6194/27040/6850/5590/8934/1378/8320/199/29851/10892/3932/1840/639/57162/3481/814/915/3714/8740/5063/11119/100133941/3718/3981/917/11148/27086/22890/3140/2648/11035/160365/5170/6777/8651/6097/151888/861/55716/944/916/9466/8324/1493/3955/2934/3549/4063/1880/677/3142/960/914/50856/79626/7409/27240/399/975/10125/4773/149041/6556/678/11151/57580/7454/64919/857…
HP MALE INFERTILITY	HP_MALE_INFERTILITY	100	-0.645454879	-1.670381418	1.85E-05	0.000621671	0.000523564	5016	tags=48%, list=15%, signal=41%	152110/1497/83544/7040/117155/2622/23639/159686/84071/352909/221421/6103/673/139212/79925/2592/55130/83894/54970/8481/115948/2302/146754/339829/1770/201134/55036/4214/8701/27148/1767/118491/85478/83538/92749/27019/25981/64446/115399/374407/123872/93233/345895/246176/51364/1080/89765/200373
NUCLEOSIDE MONOPHOSPHATE BIOSYNTHETIC PROCESS	_NUCLEOSIDE_MONOPHOSPHATE_BIOSYNTHETIC_PROCESS	40	0.726350213	2.029061778	1.85E-05	0.000621671	0.000523564	3241	tags=55%, list=10%, signal=50%	7083/7371/10606/7298/3251/8833/471/353/5471/55312/100/5634/318/1716/7372/1633/7378/377841/2618/158/790/1854
GOMF DNA BINDING TRANSCRIPTION REPRESSOR ACTIVITY	GOMF_DNA_BINDING_TRANSCRIPTION_REPRESSOR_ACTIVITY	306	-0.532795974	-1.489716187	1.88E-05	0.000627156	0.000528183	7758	tags=54%, list=23%, signal=42%	148103/25988/80110/7541/23598/64412/10127/642819/8553/26137/4601/101060200/9421/147948/116113/2908/80818/200014/285267/50943/55553/7733/7709/1748/339559/7567/4799/10009/5465/90993/7627/6932/2625/253639/1877/59348/2672/2117/7753/2309/11107/79175/55502/148254/51085/137209/7633/7539/122953/155054/27033/3096/23119/5629/146542/30818/4090/94234/100293516/54862/10522/9975/3661/80317/5178/127396/170302/3…
GOCC LAMELLAR BODY	GOCC_LAMELLAR_BODY	17	-0.892161063	-1.785342586	1.92E-05	0.000640197	0.000539166	411	tags=59%, list=1%, signal=58%	11005/27074/1512/21/253970/9476/729238/6439/653509/6440
GOCC CMG COMPLEX	GOCC_CMG_COMPLEX	10	0.962225089	1.936827979	1.95E-05	0.000647824	0.000545589	1269	tags=100%, list=4%, signal=96%	4171/4173/51659/4175/9837/4176/64785/84296/4174/4172
AEROBIC RESPIRATION	_AEROBIC_RESPIRATION	77	0.607818419	1.92171734	1.99E-05	0.000658263	0.000554381	5419	tags=68%, list=16%, signal=57%	113115/54205/1337/3417/9377/1340/1329/4191/6472/1351/7388/1738/3091/7384/9650/2271/1349/1737/4190/1327/4728/9167/3418/4697/6390/1431/2647/6389/81889/1355/7415/664/6391/54949/8801/6392/1345/3421/8803/8802/4967/29796/440567/48/55526/2395/1352/6834/5162/5160/3416/1743
NCRNA 3 END PROCESSING	_NCRNA_3_END_PROCESSING	47	0.6977429	2.001704133	2.02E-05	0.00066719	0.0005619	5587	tags=51%, list=17%, signal=43%	3028/54512/1736/54931/26173/102723631/79650/56915/2091/25896/541466/6741/55511/51728/6227/90459/51010/79033/23404/26024/26512/57508/55656/60528
NEPHRON DEVELOPMENT	_NEPHRON_DEVELOPMENT	138	-0.612742276	-1.620532922	2.14E-05	0.000702651	0.000591765	4411	tags=39%, list=13%, signal=34%	100133941/80310/6495/7482/5420/51196/55083/9863/9241/56998/8837/54806/59/6928/8642/652/2737/2302/5979/5727/3913/26508/5311/130497/5159/5175/4851/5156/650/8842/947/5310/186/7010/79633/54361/7481/6469/1958/3570/255743/28514/4208/596/1286/28999/284/79192/6943/9788/79191/2719/1285/153572
HP INCREASED BODY WEIGHT	HP_INCREASED_BODY_WEIGHT	434	-0.504803346	-1.419428451	2.21E-05	0.000723856	0.000609622	6408	tags=37%, list=19%, signal=31%	84140/57531/2563/374654/24/2033/768206/51085/8924/51199/5728/79068/54496/5443/27125/221037/55812/80208/1387/55717/22897/27241/49855/10522/170302/8888/8100/4089/6855/4204/55209/29072/7592/11020/546/92482/1848/79188/25794/582/8085/583/6657/55023/6197/5144/80173/5063/8788/10806/57187/64131/64072/7352/1785/91147/51317/27086/5261/130557/4867/10908/4297/389549/79798/7403/9129/5256/288/10743/55780/51738…
ATP DEPENDENT CHROMATIN REMODELING	_ATP_DEPENDENT_CHROMATIN_REMODELING	71	0.599958309	1.88940072	2.22E-05	0.000725761	0.000611227	3146	tags=37%, list=9%, signal=33%	387103/1058/55355/79682/11339/79019/55839/64946/86/2491/79172/54069/91687/3066/8607/64105/81611/55166/60/3183/5931/4869/6944/10467/23198/9219
GOCC DNA REPLICATION PREINITIATION COMPLEX	GOCC_DNA_REPLICATION_PREINITIATION_COMPLEX	12	0.939757536	1.957576052	2.24E-05	0.000728789	0.000613777	1269	tags=92%, list=4%, signal=88%	4171/8318/4173/51659/4175/9837/4176/64785/84296/4174/4172
HP RECURRENT BACTERIAL INFECTIONS	HP_RECURRENT_BACTERIAL_INFECTIONS	167	-0.592272371	-1.596091678	2.29E-05	0.000744918	0.000627361	3322	tags=42%, list=10%, signal=38%	221421/6103/975/139212/79925/7454/55130/5293/3426/54970/29760/5994/8481/115948/2302/1991/23495/1130/339829/1770/3587/7297/55036/10320/81704/8701/27148/8547/1767/7852/2624/85478/727/959/695/718/1776/83538/7535/92749/27019/25981/64446/5295/115399/374407/123872/93233/115650/2627/729/930/974/973/345895/246176/1675/51364/1380/1080/10370/3043/4261/89765/3507/6340/200373/931/6338/730
HP ABNORMAL ACTIVITY OF MITOCHONDRIAL RESPIRATORY CHAIN	HP_ABNORMAL_ACTIVITY_OF_MITOCHONDRIAL_RESPIRATORY_CHAIN	78	0.589660647	1.863656486	2.34E-05	0.000756546	0.000637154	4761	tags=55%, list=14%, signal=47%	6182/388962/9377/51204/4726/55967/1468/51649/4709/1716/92609/10102/4715/4704/27247/1327/4728/4720/54539/51300/4697/4719/28958/6389/1355/1892/25915/283459/4700/4694/4716/29078/4722/4729/8803/91942/29928/2671/25828/8802/51079/55863/100303755
HP ABNORMAL BLOOD GAS LEVEL	HP_ABNORMAL_BLOOD_GAS_LEVEL	24	-0.843057389	-1.814613897	2.39E-05	0.000770696	0.000649071	2126	tags=50%, list=6%, signal=47%	2200/2022/5979/429/1439/3123/2261/2627/3043/21/6439/6440
GOCC MHC CLASS II PROTEIN COMPLEX	GOCC_MHC_CLASS_II_PROTEIN_COMPLEX	14	-0.92317901	-1.778499147	2.44E-05	0.000786234	0.000662157	1647	tags=93%, list=5%, signal=88%	3109/3122/3112/972/3113/3117/3108/3119/3123/3127/3111/3115/3120
MONONUCLEAR CELL DIFFERENTIATION	_MONONUCLEAR_CELL_DIFFERENTIATION	407	-0.510780021	-1.43400653	2.47E-05	0.000791468	0.000666564	5323	tags=39%, list=16%, signal=33%	6850/5590/6422/1378/8320/3087/1437/10892/3932/1840/639/54856/814/915/407975/3714/1436/2322/6688/3694/3718/3981/2242/917/27086/22890/96459/150372/3140/112616/2648/11035/6777/8651/6097/861/54209/55716/944/916/23228/8324/1493/3955/3549/81501/4063/10014/1880/677/3142/914/5153/7409/22985/399/4773/149041/678/57580/64919/55846/56998/4066/146850/6794/114836/940/139818/3702/729230/57178/54567/864/5293/604…
GOMF DISULFIDE OXIDOREDUCTASE ACTIVITY	GOMF_DISULFIDE_OXIDOREDUCTASE_ACTIVITY	37	0.73799072	2.010873809	2.51E-05	0.000802059	0.000675484	4826	tags=76%, list=14%, signal=65%	7296/7295/5230/9601/2936/2923/10130/10539/9446/5034/83442/51060/51022/51075/54431/51218/81542/84817/80142/9352/64714/2671/2745/131474/10495/25828/119391/10954
NUCLEOSIDE PHOSPHATE BIOSYNTHETIC PROCESS	_NUCLEOSIDE_PHOSPHATE_BIOSYNTHETIC_PROCESS	227	0.420860429	1.495601393	2.59E-05	0.000824361	0.000694266	3835	tags=34%, list=12%, signal=31%	7083/6241/10135/8942/4830/7371/6319/10606/226/5315/7298/1841/23475/3251/4199/79071/8833/471/205/2023/4833/6240/30968/11332/353/10165/2181/5471/347734/3620/47/83401/1738/55312/100/5634/80308/318/2981/4522/4860/1716/1737/7372/8050/4837/80347/1633/790955/55328/3418/527/2987/2182/2984/7378/7415/1503/83666/377841/2618/158/6576/79717/64834/790/2194/1854/129607/5635/9374/130013/142/93100/4831/25874/2834…
GOCC COLLAGEN CONTAINING EXTRACELLULAR MATRIX	GOCC_COLLAGEN_CONTAINING_EXTRACELLULAR_MATRIX	418	-0.506524222	-1.423569854	2.75E-05	0.000873236	0.000735429	3107	tags=29%, list=9%, signal=27%	5199/25975/309/7057/10085/2199/4148/5919/7042/1311/4052/150356/1296/4485/3383/5654/7472/1300/2219/7078/340267/79812/1293/1287/2200/50937/1991/1305/341640/59277/10875/51162/256076/7044/4054/4958/3913/6649/2331/43/6590/7059/54829/165/8406/8547/157869/4313/6383/8722/2254/3490/3339/54507/2162/81794/7474/6387/5176/284297/55214/1307/1295/4147/131873/4060/6469/22915/2202/1511/9510/161198/255743/9518/815…
HP ABNORMAL MITOCHONDRIA IN MUSCLE TISSUE	HP_ABNORMAL_MITOCHONDRIA_IN_MUSCLE_TISSUE	28	0.793388452	2.067739028	2.91E-05	0.000923234	0.000777537	4680	tags=68%, list=14%, signal=58%	4726/4709/4715/4728/4720/54539/51300/4719/6389/25915/4700/4694/4716/29078/4722/4729/91942/10939/55863
GOMF GUANYL NUCLEOTIDE EXCHANGE FACTOR ACTIVITY	GOMF_GUANYL_NUCLEOTIDE_EXCHANGE_FACTOR_ACTIVITY	192	-0.574583608	-1.568532589	2.94E-05	0.000929727	0.000783005	6296	tags=51%, list=19%, signal=42%	29098/83874/2889/6655/8924/121512/140775/51735/23258/3257/23550/8874/26130/57589/10260/23365/55667/84033/50618/29/5924/266747/23229/5662/6305/9639/96459/9267/51196/7074/9266/26297/153020/89781/57572/27128/25894/115727/221178/7409/11069/6103/23263/10125/5863/9909/57580/8567/9693/64805/23077/139818/79958/201163/115557/9922/5739/345930/9467/203228/10411/117289/9732/152273/1794/221472/55619/9844/2714…
TRNA TRANSPORT	_TRNA_TRANSPORT	35	0.750647516	2.006324694	2.96E-05	0.000933071	0.000785821	5166	tags=69%, list=15%, signal=58%	5901/79023/55706/4904/11260/9631/57122/23165/8480/6741/6396/23636/53371/9688/9972/79902/9804/81929/100101267/4928/129401/23225/65083/348995
GOCC PROTEIN DNA COMPLEX	GOCC_PROTEIN_DNA_COMPLEX	112	0.528667363	1.751916229	3.06E-05	0.000959989	0.000808491	4234	tags=46%, list=13%, signal=41%	1058/4171/8318/4173/51659/4175/9837/8091/5111/5557/4176/3728/64785/6119/84296/5425/4174/5558/4172/23649/27339/4796/7520/7150/57804/1649/5437/5591/3207/50485/4869/2960/57418/29980/2967/10286/2547/25913/2963/4800/23595/55290/142/988/10714/5356/5424/5469/6117/2959/5896/5422
REGULATION OF DNA METABOLIC PROCESS	_REGULATION_OF_DNA_METABOLIC_PROCESS	320	0.391721796	1.444303394	3.20E-05	0.001001687	0.000843608	4335	tags=33%, list=13%, signal=29%	2305/4751/3838/9212/81620/10635/5888/1111/22948/10189/5984/8914/8091/79000/116028/79075/5111/10576/5570/5983/672/5982/10575/10728/7203/908/55010/79035/641/26585/10574/3320/5985/5531/6950/54069/90381/7334/23529/306/1736/10721/7037/5468/7520/56941/151636/3326/10419/7913/10097/4436/3183/1054/4683/4609/7027/2956/10155/5591/3297/7336/4869/7398/3836/10694/2931/57418/27000/56897/79184/170506/10459/78990…
HP ABNORMALITY ON PULMONARY FUNCTION TESTING	HP_ABNORMALITY_ON_PULMONARY_FUNCTION_TESTING	124	-0.621554372	-1.638331471	3.21E-05	0.001001783	0.00084369	5608	tags=40%, list=17%, signal=33%	88/114548/3257/246329/29851/221264/5580/152110/8788/137682/64131/1134/79158/6445/89781/1493/100151683/8742/975/63895/7249/54/7248/3679/26191/2022/23495/1305/1439/10320/4921/1776/3113/3123/55384/2261/115650/930/368/3115/23345/1380/1080/6340/931/10568/6338/729238/6440
HP CLUBBING	HP_CLUBBING	126	-0.616744293	-1.624521461	3.52E-05	0.001093976	0.000921334	3322	tags=43%, list=10%, signal=39%	221421/6103/10125/9487/139212/79925/10144/55130/6794/54970/8481/115948/2302/2022/3071/339829/1770/94/55036/1604/8701/27148/1767/6925/85478/6578/83538/5745/92749/27019/25981/64446/3123/6595/115399/374407/123872/93233/3572/345895/246176/51364/23250/1080/89765/3248/6340/200373/21/6338/729238/6439/653509/6440
GOCC MOTILE CILIUM	GOCC_MOTILE_CILIUM	181	-0.576087985	-1.564405731	3.54E-05	0.001097098	0.000923963	5198	tags=41%, list=16%, signal=35%	51626/493/8100/56912/79846/26074/23002/11020/583/65010/257062/80173/117155/2622/84223/4867/57662/476/158067/150483/64518/122481/57821/84229/221421/6103/79925/152006/200162/4117/83894/79819/202500/8481/343521/283629/219670/55064/135138/146754/1770/79781/26160/57728/79740/8701/5311/23230/79659/89876/83853/1767/54558/118491/85478/25876/55779/83538/8382/5310/92749/25981/80217/146845/64446/9576/9696/1…
HP RECURRENT LOWER RESPIRATORY TRACT INFECTIONS	HP_RECURRENT_LOWER_RESPIRATORY_TRACT_INFECTIONS	107	-0.628551131	-1.638190818	3.55E-05	0.001097098	0.000923963	5137	tags=51%, list=15%, signal=44%	29851/5580/7040/6904/915/1536/3718/2622/8292/79158/7084/919/10747/916/54681/1493/30008/5813/100151683/10125/7454/29760/5994/1293/2737/2302/23495/1305/3913/57728/199221/8547/7852/4921/959/695/26040/7535/114803/939/3575/93233/115650/930/974/2328/1380/1080/4261/3908/3507/10516/6340/7080/6338
QUINONE METABOLIC PROCESS	_QUINONE_METABOLIC_PROCESS	32	0.762884156	2.009612986	3.56E-05	0.001097655	0.000924431	3367	tags=59%, list=10%, signal=53%	1646/57016/8644/1645/4051/57834/1109/231/874/23590/84883/51805/4704/27235/84274/160760/127/80219/57017
MULTI ORGANISM LOCALIZATION	_MULTI_ORGANISM_LOCALIZATION	64	0.615054432	1.885085415	3.60E-05	0.001105888	0.000931366	4730	tags=52%, list=14%, signal=44%	3838/1514/5901/79023/55706/89870/3837/7879/9631/7316/57122/23165/8480/3839/3836/6396/23636/79720/53371/7251/7514/9688/9972/79902/6993/155382/81929/6233/100101267/51271/4928/129401/23225
GOCC CORNIFIED ENVELOPE	GOCC_CORNIFIED_ENVELOPE	45	0.700900374	1.979226822	3.93E-05	0.001204543	0.001014451	3831	tags=36%, list=11%, signal=32%	5266/1832/1829/5318/11187/1824/3728/1474/6699/6703/3858/5317/6705/1830/6707/6698
HP INTESTINAL MALROTATION	HP_INTESTINAL_MALROTATION	128	-0.608964158	-1.603904033	3.96E-05	0.001207763	0.001017164	5032	tags=48%, list=15%, signal=41%	55209/152110/83544/6558/8085/54880/6495/2622/3670/4297/8626/23639/7403/2316/352909/221421/6103/139212/79925/27031/55130/59/54970/8481/115948/2302/339829/1770/2313/55036/4638/8701/79659/27148/1767/85478/83538/92749/27019/25981/72/54361/64446/4036/2294/115399/374407/123872/421/93233/2627/345895/246176/51364/89765/2263/25802/2239/200373/2719/4629
GOMF ALCOHOL DEHYDROGENASE NADPPLUS ACTIVITY	GOMF_ALCOHOL_DEHYDROGENASE_NADPPLUS_ACTIVITY	21	0.82128614	1.999057361	3.97E-05	0.00120913	0.001018314	2726	tags=52%, list=8%, signal=48%	1646/57016/8644/1645/441282/1109/218/231/51109/127/83592
REGULATION OF HEMOPOIESIS	_REGULATION_OF_HEMOPOIESIS	381	-0.510916628	-1.431922544	4.05E-05	0.001230239	0.001036092	7007	tags=46%, list=21%, signal=37%	941/2213/26523/10766/2736/6932/2625/9290/57095/84695/3965/4920/10221/84524/4792/7098/2309/2033/7189/129138/6655/11025/405/4778/140685/91/760/5578/57630/2551/114548/1387/6850/5590/6422/1378/1437/10892/7124/1840/639/7040/8085/92/814/407975/6688/3718/2242/23543/27086/22890/150372/9398/4297/2648/1440/2113/6777/8651/861/23112/54209/54681/7099/192669/55904/1493/3549/55294/81501/6988/10398/677/3142/914/…
TRNA METABOLIC PROCESS	_TRNA_METABOLIC_PROCESS	154	0.477558719	1.626016808	4.11E-05	0.001243876	0.001047577	5608	tags=53%, list=17%, signal=44%	10248/55157/54913/8270/10799/51067/7965/10056/3028/51002/339175/54931/51504/55699/24140/4234/80324/1478/54517/11062/54888/10775/348180/51605/142940/9255/6741/126789/51728/2926/11157/10556/10557/116461/283459/55226/1653/92675/285381/10940/84267/27304/51493/2193/112487/9521/5188/81605/5464/83480/112858/138716/10898/10978/93587/27068/283742/79828/115708/79897/112970/23536/55798/10785/26024/92935/233…
VENTRICULAR SEPTUM DEVELOPMENT	_VENTRICULAR_SEPTUM_DEVELOPMENT	62	-0.698135984	-1.714607583	4.27E-05	0.001285215	0.001082392	6843	tags=63%, list=21%, signal=50%	57167/9321/2625/9782/659/5629/23414/25831/4089/23462/407975/6664/6091/9241/5138/23493/2702/11064/4091/7042/652/7048/4092/57493/26508/4851/6926/6092/5754/7474/7049/4036/7481/4194/9353/10370/6910/2263/6586
HP RECURRENT UPPER RESPIRATORY TRACT INFECTIONS	HP_RECURRENT_UPPER_RESPIRATORY_TRACT_INFECTIONS	122	-0.613966801	-1.620401198	4.27E-05	0.001285215	0.001082392	5488	tags=52%, list=16%, signal=43%	23247/1387/5993/10625/23765/29851/5580/152110/3718/27086/2622/79158/23639/4068/1493/8742/6103/975/6448/139212/7454/427/55130/3426/54/5994/8481/26191/2737/472/2302/3953/23495/81704/57465/1767/7852/85478/4689/7535/114803/64446/4194/3570/3575/374407/123872/93233/115650/930/974/973/345895/246176/51364/1380/4261/89765/3507/6340/931/4256/6338
PYRUVATE METABOLIC PROCESS	_PYRUVATE_METABOLIC_PROCESS	146	0.482486734	1.632765285	4.39E-05	0.001317203	0.001109332	4730	tags=42%, list=14%, signal=36%	2597/9123/5214/7167/226/3939/5315/5230/2821/3945/4199/7416/79023/3692/55706/54541/5223/6566/2023/3099/1738/3091/9631/5210/1737/57122/8050/682/2584/23165/5236/10993/8480/283209/28964/6396/23636/53371/3458/5571/5563/9688/9972/3607/5663/2739/79902/25874/5165/669/80201/3098/3948/81929/2954/100101267/2646/4928/4967/129401/23225
CHROMATIN ASSEMBLY OR DISASSEMBLY	_CHROMATIN_ASSEMBLY_OR_DISASSEMBLY	144	0.481497054	1.630786581	4.47E-05	0.001336274	0.001125393	2246	tags=24%, list=7%, signal=22%	3159/387103/1058/55355/55723/4171/79682/11339/79019/1029/55839/8091/64946/2491/79172/6839/8208/3148/79723/54069/91687/8607/64105/339/10036/6418/55166/10541/54107/5931/8520/10155/3070/4869
HP ABNORMALITY OF THE MITOCHONDRION	HP_ABNORMALITY_OF_THE_MITOCHONDRION	146	0.481869432	1.630676295	4.56E-05	0.001359544	0.001144991	4352	tags=45%, list=13%, signal=39%	6182/4312/388962/9377/51204/4726/55967/1468/51649/4709/3028/1738/2108/1962/1716/92609/10102/1737/4715/4704/87178/27247/8050/1327/4728/2992/400916/4720/54539/51300/8878/51218/1763/56947/4697/4719/2109/28958/6389/1890/1355/1892/7415/25915/5250/283459/4700/2628/4694/4716/29078/4722/1535/4729/10059/3030/29110/8803/91942/92667/29928/2671/25828/10939/8802/54968
GOCC NUCLEAR PORE	GOCC_NUCLEAR_PORE	83	0.568243067	1.807386339	4.62E-05	0.001373612	0.001156839	4730	tags=47%, list=14%, signal=40%	4085/1984/5901/79023/55706/3837/5902/10204/3267/11260/9631/54830/57122/29107/7341/23165/5905/59343/8480/3839/55916/3836/10073/3843/6396/23636/53371/143244/56648/9688/9972/10527/79902/1069/81929/100101267/4928/129401/23225
POSITIVE REGULATION OF MITOTIC CELL CYCLE	_POSITIVE_REGULATION_OF_MITOTIC_CELL_CYCLE	118	0.515723634	1.714907809	4.68E-05	0.001388074	0.001169019	4033	tags=41%, list=12%, signal=36%	11065/891/983/113130/990/9787/81620/1978/51514/995/9700/8877/993/26271/51529/1981/26073/1019/8317/5962/11331/996/8766/4824/3306/5781/7027/440/6868/3297/3169/9587/57504/29766/1977/3373/80174/55920/675/286053/57521/5586/56257/328/5356/6198/51434/150465
GOCC T CELL RECEPTOR COMPLEX	GOCC_T_CELL_RECEPTOR_COMPLEX	135	-0.607440286	-1.608112055	4.71E-05	0.001393205	0.00117334	8934	tags=62%, list=27%, signal=46%	6978/6974/8631/28595/28692/28647/28646/28563/28609/28661/28676/6956/28672/28670/28658/28594/5777/28667/28573/6977/28669/28592/28688/28610/28655/6976/28685/28673/28657/6967/28601/28619/6984/28602/28663/28576/54518/28642/28666/28689/28662/28581/28606/28640/28660/28684/28557/28682/6850/28674/28611/28620/28569/28680/28562/28671/28583/28625/28629/28616/915/28568/28626/28564/917/28589/214/919/28628/286…
GOMF SNORNA BINDING	GOMF_SNORNA_BINDING	30	0.771666933	2.011536593	4.74E-05	0.001395513	0.001175284	3931	tags=80%, list=12%, signal=71%	55505/4521/705/9188/54433/57647/9221/1736/7520/9136/5591/55720/26747/10885/92856/11164/51602/9790/55651/8602/55272/55127/55813/10528
GOCC NUCLEAR REPLICATION FORK	GOCC_NUCLEAR_REPLICATION_FORK	35	0.741042218	1.980651729	4.75E-05	0.001395513	0.001175284	4234	tags=66%, list=13%, signal=57%	55388/8914/5111/5557/11169/6119/5425/5558/54962/4172/23649/27339/4796/57804/50485/10286/988/10714/253714/5356/5424/6117/5422
HP LEUKODYSTROPHY	HP_LEUKODYSTROPHY	96	0.544167138	1.749226568	4.88E-05	0.001427572	0.001202284	3537	tags=41%, list=11%, signal=36%	79152/55157/3329/10535/4001/388962/1340/51204/4726/55967/4709/7965/54664/1605/4715/4704/87178/4728/4720/54539/51300/51218/4697/9255/4719/6389/1355/1892/25915/64135/7284/4700/4694/4716/103/29078/4722/4729/4714
GOCC SNO S RNA CONTAINING RIBONUCLEOPROTEIN COMPLEX	GOCC_SNO_S_RNA_CONTAINING_RIBONUCLEOPROTEIN_COMPLEX	29	0.782638372	2.053073267	4.89E-05	0.001427572	0.001202284	3931	tags=69%, list=12%, signal=61%	10248/54913/55505/6636/10799/54433/9221/1736/9136/10775/2091/11157/10556/10940/51602/10199/9410/55651/138716/10528
DNA STRAND ELONGATION INVOLVED IN DNA REPLICATION	_DNA_STRAND_ELONGATION_INVOLVED_IN_DNA_REPLICATION	19	0.862861652	2.059821516	4.93E-05	0.001433812	0.001207539	4569	tags=95%, list=14%, signal=82%	4173/51659/9837/5984/5111/4176/5983/64785/84296/5425/4172/54107/1763/5426/10714/5422/3978/3980
GOMF CARGO RECEPTOR ACTIVITY	GOMF_CARGO_RECEPTOR_ACTIVITY	75	-0.671606172	-1.684748113	4.93E-05	0.001433812	0.001207539	4066	tags=47%, list=12%, signal=41%	3689/3684/84547/7436/619207/1601/3643/84171/23166/923/3426/4040/55911/6653/91179/4035/4973/5168/10347/286133/921/948/8685/284297/2350/8492/8578/4360/51435/10216/81035/2348/7113/177/1755
HP ABSENT TESTIS	HP_ABSENT_TESTIS	25	0.809257511	2.047503379	5.00E-05	0.001450154	0.001221302	3242	tags=64%, list=10%, signal=58%	29089/5888/55215/672/7516/83990/55159/57647/2189/2175/2177/26123/10459/2187/675/2188
GOCC CLATHRIN COATED ENDOCYTIC VESICLE	GOCC_CLATHRIN_COATED_ENDOCYTIC_VESICLE	55	-0.716046796	-1.719445727	5.19E-05	0.001499749	0.001263071	1243	tags=33%, list=4%, signal=32%	7306/3122/972/3113/3117/7474/3119/3123/3127/3115/3120/50489/6441/253970/729238/6439/653509/6440
REGULATION OF PHOSPHATIDYLINOSITOL 3 KINASE ACTIVITY	_REGULATION_OF_PHOSPHATIDYLINOSITOL_3_KINASE_ACTIVITY	54	-0.712912904	-1.705849131	5.43E-05	0.00156464	0.001317721	4864	tags=50%, list=15%, signal=43%	153090/7040/8503/2322/8651/30837/22863/124997/64805/146850/2268/5587/23533/5159/5156/8835/7010/2185/5295/2261/930/1236/29062/113791/1154/6363/3815
MATURATION OF SSU RRNA FROM TRICISTRONIC RRNA TRANSCRIPT SSU RRNA 5 8S RRNA LSU RRNA	_MATURATION_OF_SSU_RRNA_FROM_TRICISTRONIC_RRNA_TRANSCRIPT_SSU_RRNA_5_8S_RRNA_LSU_RRNA	34	0.737133942	1.960836142	5.45E-05	0.00156464	0.001317721	4774	tags=68%, list=14%, signal=58%	705/10799/23212/57647/79954/88745/64963/85395/6217/55720/404672/25879/9790/90121/8602/29777/55127/6227/55813/27340/6223/9277/10607
DNA BIOSYNTHETIC PROCESS	_DNA_BIOSYNTHETIC_PROCESS	180	0.440873692	1.503737935	5.53E-05	0.00158337	0.001333495	3326	tags=34%, list=10%, signal=31%	7083/4751/9212/1063/51514/9636/22948/7298/5984/8877/79075/5111/10576/5570/55505/5983/5982/10575/10728/7203/908/5245/26585/6119/10574/3320/5985/5478/5427/6950/9246/5425/26073/54433/56655/1736/10721/286826/5468/7520/7316/54107/3326/9100/3183/4609/7027/57804/10694/54108/27000/56897/7415/10459/25913/6714/55226/23381/3184/80119/55651/5426
GLOMERULUS DEVELOPMENT	_GLOMERULUS_DEVELOPMENT	62	-0.693147765	-1.70235662	5.72E-05	0.00163539	0.001377306	4411	tags=50%, list=13%, signal=43%	100133941/80310/5420/51196/9863/9241/8837/59/652/2302/5979/3913/26508/130497/5159/5175/4851/5156/8842/947/7010/1958/3570/4208/596/1286/28999/284/6943/9788/1285
HP SPARSE HAIR	HP_SPARSE_HAIR	301	0.380877014	1.390648034	5.78E-05	0.001645388	0.001385726	3555	tags=29%, list=11%, signal=26%	3918/2706/3914/1832/150468/64065/6820/25886/3872/3691/3887/9401/10733/55505/1001/79574/672/5831/10682/23594/1062/5696/190/3728/124583/641/1301/6768/4893/8815/3909/7020/10293/10262/6635/200879/157570/1474/57647/26154/2961/3892/5832/1736/3889/10484/54499/51360/57122/79650/3313/10804/2146/54888/29893/6949/56945/5604/8092/4869/3675/3845/404672/5317/999/29957/9791/5932/7703/3242/22845/10940/5500/6845/…
HP HEMOPTYSIS	HP_HEMOPTYSIS	59	-0.701749117	-1.710617136	5.81E-05	0.001649839	0.001389475	5221	tags=49%, list=16%, signal=42%	23765/4089/6775/7043/7099/1493/7042/59/7249/64581/7248/26191/2200/2022/5592/7048/94/4144/4638/1776/3113/3123/720/3115/1080/6340/4629/2006/6338
HP ABNORMAL PHARYNX MORPHOLOGY	HP_ABNORMAL_PHARYNX_MORPHOLOGY	145	-0.595829917	-1.58606718	5.86E-05	0.001659733	0.001397807	5488	tags=50%, list=16%, signal=42%	23247/1387/5993/10625/23765/29851/5580/152110/3718/27086/710/2622/8626/79158/23639/56172/4068/1493/8742/6103/975/6448/139212/7454/427/55130/6794/3426/54/5994/8481/26191/2737/472/2302/3953/1991/23495/2260/81704/57465/1767/7852/85478/4689/26040/7535/114803/64446/4194/6469/3570/3575/374407/123872/93233/115650/930/974/973/345895/246176/51364/1380/4261/89765/3507/2263/6340/931/4256/6338
RIBOSOME ASSEMBLY	_RIBOSOME_ASSEMBLY	59	0.62218373	1.896471695	5.90E-05	0.001666394	0.001403417	4788	tags=61%, list=14%, signal=52%	3692/23246/708/51154/51081/55299/84154/51388/23212/57647/84231/220717/26284/6175/7520/64963/6169/4839/51187/5591/4869/29093/22868/27341/51116/6204/29777/54475/83939/6223/51119/84769/140801/51001/26609/55794
REGULATION OF GTPASE ACTIVITY	_REGULATION_OF_GTPASE_ACTIVITY	474	-0.489594206	-1.375859923	5.93E-05	0.001669367	0.00140592	6603	tags=45%, list=20%, signal=36%	115704/613/79090/85360/132864/55296/10636/84364/23161/122553/83874/2889/9681/10979/10641/141/4908/143872/23380/121512/93663/65125/116986/51735/2149/2049/23232/5903/8498/54959/8874/6422/23637/6792/54885/6362/26130/57589/64407/23365/663/10982/55160/153090/119016/6367/2909/6904/55558/9135/51291/6000/84253/3357/8477/29/1124/23158/26086/7813/57636/22821/343578/9901/6305/9639/202243/5921/9910/5997/1286…
GOCC SPINDLE MIDZONE	GOCC_SPINDLE_MIDZONE	36	0.728426918	1.956584448	5.95E-05	0.001672726	0.00140875	1055	tags=39%, list=3%, signal=38%	6790/990/9055/55143/5347/9212/29127/146909/9928/81930/3619/9585/1062/22919
HP ABNORMALITY OF CHROMOSOME STABILITY	HP_ABNORMALITY_OF_CHROMOSOME_STABILITY	49	0.648002554	1.892963037	6.07E-05	0.001695077	0.001427573	5300	tags=55%, list=16%, signal=46%	29089/5888/55215/672/641/7516/83990/55159/84231/2189/1327/2175/4683/3070/2177/10459/2187/1789/675/2188/2178/5290/5889/79728/7518/7015/55120
REGULATION OF SMALL MOLECULE METABOLIC PROCESS	_REGULATION_OF_SMALL_MOLECULE_METABOLIC_PROCESS	419	0.35700477	1.356298691	6.07E-05	0.001695077	0.001427573	3741	tags=30%, list=11%, signal=27%	978/1728/8644/7262/23657/133/6319/5901/5366/5698/5691/10213/5708/10613/79071/57761/79023/672/5717/3692/55706/54541/5223/5686/5696/10197/5693/10447/205/2023/5704/5709/5685/3837/5713/5031/1717/5707/5718/5689/5690/79602/5688/5701/5694/5695/4923/5499/5714/10999/3091/5721/9631/283871/3486/5692/2981/5210/2224/51805/5468/5687/5710/215/6615/648791/51360/57122/5705/5702/5700/5682/5467/23165/5719/5716/6647…
REGULATION OF CELLULAR RESPONSE TO GROWTH FACTOR STIMULUS	_REGULATION_OF_CELLULAR_RESPONSE_TO_GROWTH_FACTOR_STIMULUS	290	-0.524045415	-1.463424101	6.22E-05	0.001727256	0.001454674	5959	tags=38%, list=18%, signal=32%	23411/3690/405/2247/2255/143282/659/26036/1387/6422/493/3087/4089/64750/57556/406976/117166/64081/153090/7040/11167/407975/23090/8646/4681/406888/1785/22905/23554/164656/7043/6664/11117/80199/6091/5170/23390/25778/375387/93649/9241/7041/8322/10563/161742/51232/1601/203100/4926/7057/857/168667/8837/6794/10253/4091/4052/201163/5654/8817/6497/652/79812/6424/2200/2022/9315/7048/6653/2260/94/4092/6438…
HP RECURRENT RESPIRATORY INFECTIONS	HP_RECURRENT_RESPIRATORY_INFECTIONS	456	-0.489154289	-1.375155265	6.22E-05	0.001727256	0.001454674	5356	tags=36%, list=16%, signal=30%	5993/57724/10625/23765/6509/29851/4204/10892/3932/5580/152110/83544/7051/23522/7040/78987/6904/915/7456/10806/1536/6609/3718/917/27086/2622/6664/6597/8292/79158/23639/7084/919/2316/10747/916/860/54681/4068/352909/1493/30008/54790/7139/79848/64359/221421/5813/100151683/8742/6103/975/10125/4649/6448/5116/139212/79925/11151/7454/427/55130/7249/5293/3636/3426/54970/64581/54/7248/2517/3679/29760/5994/…
RENAL SYSTEM VASCULATURE DEVELOPMENT	_RENAL_SYSTEM_VASCULATURE_DEVELOPMENT	26	-0.817564582	-1.779416671	6.29E-05	0.001742986	0.001467921	2800	tags=58%, list=8%, signal=53%	8837/59/652/5311/130497/5159/5175/4851/5156/947/7010/1958/3570/284/6943
HP FEMALE INFERTILITY	HP_FEMALE_INFERTILITY	56	-0.709113979	-1.70633039	6.33E-05	0.001750223	0.001474017	4228	tags=64%, list=13%, signal=56%	152110/83544/2622/23639/79816/352909/221421/6103/139212/79925/55130/54970/8481/115948/2302/339829/1770/55036/8701/27148/1767/85478/83538/92749/27019/25981/64446/115399/374407/123872/93233/345895/246176/51364/89765/200373
MICROTUBULE BUNDLE FORMATION	_MICROTUBULE_BUNDLE_FORMATION	98	-0.634157649	-1.639807232	6.70E-05	0.001845676	0.001554406	5334	tags=58%, list=16%, signal=49%	25809/55755/79846/83544/54462/56171/136332/583/2242/85452/2622/84223/23639/84071/352909/221421/54777/57701/139212/79925/4926/55130/126820/200162/827/79819/54970/344148/50487/115948/2302/339829/285331/55036/1767/80128/399949/85478/25876/55779/83538/92749/27019/25981/80217/64446/374407/123872/93233/345895/246176/51364/26140/89765/27285/11076/51673
CHROMOSOME CONDENSATION	_CHROMOSOME_CONDENSATION	31	0.762366007	1.996295165	6.75E-05	0.001854744	0.001562043	1845	tags=48%, list=6%, signal=46%	7153/891/113130/23397/51203/64151/54892/9918/8091/3619/8815/10592/5119/10051/23310
NCRNA TRANSCRIPTION	_NCRNA_TRANSCRIPTION	101	0.518612531	1.695317239	6.77E-05	0.001855635	0.001562793	5562	tags=50%, list=17%, signal=41%	10360/79035/5439/112495/2958/6884/2961/25926/11137/26173/84365/2971/10849/4691/6878/5438/5437/6949/25896/5440/2960/22916/10302/2963/58490/2976/5441/9328/9330/8812/5436/56257/5431/1022/2959/84172/4686/7702/6880/5434/6617/5433/64768/26512/6882/9014/51547/6667/57508/55656
HP INCREASED SERUM PYRUVATE	HP_INCREASED_SERUM_PYRUVATE	42	0.685918839	1.913446601	6.99E-05	0.001911976	0.001610243	5245	tags=60%, list=16%, signal=50%	3939/4726/39/4709/4715/8050/4728/4720/54539/51300/4719/25915/4700/50640/4694/4716/29078/4722/4729/387787/91942/9361/55863/1352/5160
GOMF HELICASE ACTIVITY	GOMF_HELICASE_ACTIVITY	153	0.461072106	1.563412878	7.22E-05	0.001967857	0.001657305	4355	tags=39%, list=13%, signal=34%	4171/5888/4173/4175/5984/8438/9401/79075/54821/4176/5983/5982/9775/641/5985/9188/4174/8607/79039/83990/57647/4172/10856/10721/7520/9416/84515/11056/5965/3070/10212/1763/55661/1662/8886/54606/56897/10973/6596/170506/2547/64135/54555/1653/2963/8653/80119/85441/23020/25788/9557/1659/23586/6832/54921/8458/55601/51428/4343
GOMF ATPASE ACTIVITY	GOMF_ATPASE_ACTIVITY	462	0.358164657	1.346111365	7.51E-05	0.00204351	0.00172102	3262	tags=28%, list=10%, signal=26%	7153/1244/11004/3833/5217/3832/9319/9493/4171/146909/10112/5888/4998/4173/4175/6890/5984/9928/8438/3329/9401/81930/79075/54821/56992/3304/4176/5983/5982/29028/9585/9775/1062/4643/641/5704/488/3303/3320/5985/29789/7516/9188/4174/8607/2181/3797/6891/79039/5701/5379/9296/83990/10999/57647/26154/4172/10856/10721/6059/7520/215/4637/79572/4436/54863/9416/5705/3313/3306/547/84515/5702/5700/148229/11056/…
REGULATION OF SIGNAL TRANSDUCTION BY P53 CLASS MEDIATOR	_REGULATION_OF_SIGNAL_TRANSDUCTION_BY_P53_CLASS_MEDIATOR	171	0.449930046	1.535948663	7.59E-05	0.002058688	0.001733802	4180	tags=39%, list=13%, signal=34%	22974/6790/9212/9156/1111/5366/4282/5984/116028/5983/672/5982/641/6119/83695/83596/5985/23246/1017/3066/6884/84154/23212/83990/55003/11073/51499/10419/6615/6878/5931/4683/4839/1460/117584/1020/6749/5716/1763/80010/83787/11200/26155/580/5571/5563/5371/80196/6201/5932/6881/9219/10269/3622/1459/3190/9521/1457/10614/3364/7291/3065/112858/6117/399473/754/11198
ANTIGEN PROCESSING AND PRESENTATION	_ANTIGEN_PROCESSING_AND_PRESENTATION	230	0.413643868	1.459100083	7.62E-05	0.002060704	0.0017355	3555	tags=41%, list=11%, signal=37%	11004/24137/3832/9493/1515/29127/1514/6890/5698/5691/10213/81930/5708/56992/10890/5717/5686/1062/5696/10197/1174/5693/5704/5709/5685/2923/130340/5713/1175/8655/5707/5718/5689/3797/5690/7879/6891/829/5688/5701/1173/5694/5695/5714/5721/11021/5692/830/811/3105/2629/5687/5710/10484/3077/10981/5705/10134/9474/5702/5700/5682/5865/6712/6892/375/5719/5716/83871/5715/160/5971/10540/6396/163/1781/5706/5720…
HP PYRIDOXINE RESPONSIVE SIDEROBLASTIC ANEMIA	HP_PYRIDOXINE_RESPONSIVE_SIDEROBLASTIC_ANEMIA	23	0.807705144	2.011665721	7.69E-05	0.002073607	0.001746366	4747	tags=78%, list=14%, signal=67%	29089/5888/55215/672/7516/83990/55159/2189/55163/2175/2177/10459/2187/675/2188/2178/5889/79728
POSITIVE REGULATION OF TELOMERASE RNA LOCALIZATION TO CAJAL BODY	_POSITIVE_REGULATION_OF_TELOMERASE_RNA_LOCALIZATION_TO_CAJAL_BODY	15	0.893202164	1.978498735	7.85E-05	0.002113444	0.001779917	2324	tags=80%, list=7%, signal=74%	22948/10576/55505/10575/7203/908/10574/6950/8607/10856/1736/10694
NUCLEAR EXPORT	_NUCLEAR_EXPORT	199	0.438057472	1.534840307	8.13E-05	0.002180955	0.001836773	4864	tags=44%, list=15%, signal=38%	51512/2810/1984/5901/10189/7295/79023/3692/55706/1434/9775/51068/8683/10204/7884/3267/11260/84934/7531/23212/55110/9631/811/6059/51692/54830/55341/10541/57122/11261/3313/29107/4116/54888/5781/3429/84321/23165/1020/5905/57510/10212/8480/4869/84946/22916/6741/81608/3553/6396/23636/53371/55153/127933/80145/11338/84248/1977/580/53981/7514/9531/9939/10657/9688/9972/23381/6815/11315/9887/79902/10898/20…
POSITIVE REGULATION OF CELLULAR PROTEIN LOCALIZATION	_POSITIVE_REGULATION_OF_CELLULAR_PROTEIN_LOCALIZATION	290	0.384229095	1.39049425	8.15E-05	0.002180955	0.001836773	2985	tags=31%, list=9%, signal=29%	983/5347/81620/1894/10403/51512/2810/3002/1869/7429/5901/22948/5366/7532/10576/10575/7203/908/3688/7534/3728/9141/10574/51068/6950/2048/5058/23607/2181/10971/10204/637/55166/7531/5357/1950/2147/26154/7529/1736/10519/5962/7037/1969/151636/10542/3326/27020/10055/57142/8766/11261/382/5534/10551/7027/9777/10155/1020/25921/4836/54550/8878/8882/10445/3843/56947/7430/10694/2931/3675/23636/163/3958/9520/…
NUCLEIC ACID PHOSPHODIESTER BOND HYDROLYSIS	_NUCLEIC_ACID_PHOSPHODIESTER_BOND_HYDROLYSIS	292	0.383944645	1.396032866	8.34E-05	0.002227466	0.001875945	5284	tags=42%, list=16%, signal=35%	9156/2237/10248/5984/54913/10535/5111/5983/5982/6119/3148/146956/5985/10799/3837/23246/5425/5359/23212/54512/10721/65080/51567/51692/7316/88745/7247/1478/87178/79650/27301/81875/10775/246243/9937/57804/5438/56915/3297/28987/3836/1763/22916/60314/81608/55720/64858/836/404672/51728/5167/2967/55775/10556/10557/116461/53981/5932/6036/1653/28960/84072/10940/27044/80153/30834/9790/55651/5426/8602/29777…
NUCLEOTIDE EXCISION REPAIR	_NUCLEOTIDE_EXCISION_REPAIR	107	0.507028459	1.659942513	8.52E-05	0.002262318	0.001905297	4864	tags=47%, list=15%, signal=40%	5984/5111/5983/5982/6119/5439/5985/5887/5425/10980/83990/27339/7316/50813/57804/5438/2873/5437/5440/5886/404672/10920/2967/6917/8533/9318/5441/675/5426/142/5436/3364/10714/150684/1069/5431/57461/3146/1642/5424/9557/1022/6117/6233/3978/3980/5434/4331/9978/5433
POSITIVE REGULATION OF CELL CYCLE PHASE TRANSITION	_POSITIVE_REGULATION_OF_CELL_CYCLE_PHASE_TRANSITION	107	0.50593586	1.656365492	8.52E-05	0.002262318	0.001905297	2857	tags=30%, list=9%, signal=27%	11065/891/983/113130/990/9787/81620/81610/51514/995/9700/993/26271/51529/1981/1019/8317/5962/11331/996/8766/3306/2146/7027/6868/4869/9587/57504/29766/3373/79577/80174
HP SIDEROBLASTIC ANEMIA	HP_SIDEROBLASTIC_ANEMIA	33	0.751133886	2.008849209	8.62E-05	0.002283999	0.001923556	4820	tags=67%, list=14%, signal=57%	29089/5888/55215/672/7516/51067/83990/55159/2189/55163/80324/3313/2175/2177/10459/2187/675/2188/2178/5889/79728/23395
ENDOCARDIAL CUSHION DEVELOPMENT	_ENDOCARDIAL_CUSHION_DEVELOPMENT	42	-0.726322164	-1.69839466	8.79E-05	0.002323617	0.001956922	5165	tags=57%, list=15%, signal=48%	4089/23462/78987/3670/6091/140628/9241/23493/7042/8642/652/2022/7048/94/26508/4851/650/6092/4194/2294/6910/6909/55273/653
GOMF PEPTIDE HORMONE BINDING	GOMF_PEPTIDE_HORMONE_BINDING	49	-0.719989282	-1.713869901	8.94E-05	0.00235725	0.001985247	3463	tags=33%, list=10%, signal=29%	9854/2690/3643/30061/4883/3953/10266/4882/10203/5745/5295/4881/2696/1910/7433/6344
GOMF ISOMERASE ACTIVITY	GOMF_ISOMERASE_ACTIVITY	150	0.465447915	1.574677192	9.09E-05	0.002388974	0.002011965	4373	tags=43%, list=13%, signal=38%	7153/9536/2288/7167/4282/60681/3329/2821/51645/10682/5223/9601/10728/10105/55276/58478/5479/2923/5478/10130/5034/1962/6120/1736/10465/51022/7150/80324/54517/113000/2289/5480/2582/5238/5236/2287/1632/142940/283209/80142/26035/11328/126789/5481/130589/51078/26995/84650/2280/10455/1891/22934/83480/59344/7264/5373/10026/669/23071/29940/64714/27079/2286/2954/5303
GOCC MITOCHONDRIAL SMALL RIBOSOMAL SUBUNIT	GOCC_MITOCHONDRIAL_SMALL_RIBOSOMAL_SUBUNIT	28	0.771056706	2.009537751	9.34E-05	0.00244843	0.002062038	4086	tags=71%, list=12%, signal=63%	60488/6183/55173/64951/51021/51081/64960/65993/55168/64963/28957/51650/7818/56945/28973/51116/28977/51023/64965/64969
CELL DIFFERENTIATION INVOLVED IN EMBRYONIC PLACENTA DEVELOPMENT	_CELL_DIFFERENTIATION_INVOLVED_IN_EMBRYONIC_PLACENTA_DEVELOPMENT	23	0.803903476	2.002197307	9.38E-05	0.00245334	0.002066173	2200	tags=52%, list=7%, signal=49%	3856/3880/79733/10733/10653/6768/4188/144455/2709/6665/6615/59343
HP NEONATAL RESPIRATORY DISTRESS	HP_NEONATAL_RESPIRATORY_DISTRESS	109	-0.615000592	-1.59739892	9.45E-05	0.002464736	0.002075771	4395	tags=42%, list=13%, signal=37%	1785/2622/4534/8292/23639/860/352909/221421/6103/139212/79925/8567/55130/5325/253959/5293/54970/8481/115948/2302/2200/339829/1770/3913/55036/8701/27148/1767/85478/83538/92749/27019/25981/64446/2294/115399/374407/123872/93233/345895/246176/51364/89765/200373/7080/6439
REGULATION OF CELLULAR KETONE METABOLIC PROCESS	_REGULATION_OF_CELLULAR_KETONE_METABOLIC_PROCESS	183	0.441527465	1.513343991	9.68E-05	0.002518121	0.002120731	3835	tags=37%, list=12%, signal=33%	1728/8644/23657/133/5698/5691/10213/5708/10613/57761/672/5717/3692/5686/5696/10197/5693/5704/5709/5685/5713/5707/5718/5689/5690/79602/5688/5701/5694/5695/5714/5721/5692/51805/5468/5687/5710/215/5705/5702/5700/5682/5467/5719/5716/5715/2695/160760/9971/3553/5706/5720/5684/9926/5563/23198/11160/51582/5699/634/8660/130013/11315/5683/7291/9965/51094/5165
GOCC NUCLEOID	GOCC_NUCLEOID	42	0.67703039	1.888651288	9.77E-05	0.002536439	0.002136158	5154	tags=69%, list=15%, signal=58%	1373/55379/7416/7417/6742/6648/6472/26073/3028/54931/7019/3313/10128/84300/1763/55210/2926/22868/7284/64216/3030/292/9361/6832/3032/7978/55794/7015/10845
LOOP OF HENLE DEVELOPMENT	_LOOP_OF_HENLE_DEVELOPMENT	11	-0.925094504	-1.705494499	1.00E-04	0.002587765	0.002179384	1531	tags=55%, list=5%, signal=52%	5311/5310/28514/79192/79191/153572
GOCC AXONEMAL DYNEIN COMPLEX	GOCC_AXONEMAL_DYNEIN_COMPLEX	23	-0.815478916	-1.735424898	0.000100395	0.002592225	0.00218314	5010	tags=78%, list=15%, signal=67%	83544/56171/55567/1768/126820/79819/144132/146754/1770/55259/1767/118491/85478/92749/27019/25981/64446/93233
SENSORY SYSTEM DEVELOPMENT	_SENSORY_SYSTEM_DEVELOPMENT	366	-0.505838256	-1.41814849	0.000104121	0.002681382	0.002258228	7875	tags=41%, list=24%, signal=32%	51384/56853/56890/1270/85015/23094/1282/5950/6096/25836/1735/10210/5087/221322/1543/55000/10218/65979/4760/9172/2296/2625/1417/5316/5089/10152/655/155051/7483/55764/7422/10220/81029/112724/2247/10763/2255/659/4237/114789/30812/5629/10312/84287/493/124842/1497/3985/25794/2909/6657/130916/22882/23554/7482/3670/130557/4867/6664/2055/84440/23287/6597/261734/3684/84189/8829/3549/4915/8322/2823/654/103…
GOMF IMMUNE RECEPTOR ACTIVITY	GOMF_IMMUNE_RECEPTOR_ACTIVITY	133	-0.597371036	-1.579434234	0.000104374	0.002681382	0.002258228	5407	tags=41%, list=16%, signal=35%	3598/1378/23765/400935/3118/3455/1240/2829/116379/1271/2322/3140/131450/2840/9466/8322/960/2690/55540/132014/3563/729230/3568/163702/920/3953/3587/1439/7852/1524/3122/3112/972/3977/3113/3117/1233/3119/3123/3554/2057/3570/3575/3572/1236/3111/3590/2674/3120/9244/1380/1441/2676/1512/5284
HP FOCAL T2 HYPERINTENSE BRAINSTEM LESION	HP_FOCAL_T2_HYPERINTENSE_BRAINSTEM_LESION	28	0.768960837	2.00407547	0.000106146	0.002720062	0.002290803	3863	tags=64%, list=12%, signal=57%	11235/4726/4709/4715/4728/4720/54539/51300/4719/25915/4700/4694/4716/29078/4722/4729/83605/91942
HP ABNORMAL RESPIRATORY MOTILE CILIUM PHYSIOLOGY	HP_ABNORMAL_RESPIRATORY_MOTILE_CILIUM_PHYSIOLOGY	30	-0.77874301	-1.736695001	0.000111636	0.002853577	0.002403248	4228	tags=70%, list=13%, signal=61%	2622/23639/352909/221421/55130/54970/115948/339829/55036/8701/1767/85478/92749/27019/64446/374407/123872/93233/345895/51364/89765
FEMALE MEIOTIC NUCLEAR DIVISION	_FEMALE_MEIOTIC_NUCLEAR_DIVISION	24	0.803161166	2.013501447	0.000113823	0.002902212	0.002444208	809	tags=33%, list=2%, signal=33%	7153/9133/6790/5347/9319/7272/2069/26271
HP INFERTILITY	HP_INFERTILITY	180	-0.564249518	-1.53235282	0.000114431	0.002910425	0.002451125	5601	tags=39%, list=17%, signal=33%	23414/22873/5241/55717/152110/1497/83544/1848/7040/64072/117155/2622/389549/367/23639/79816/159686/84071/352909/122481/150365/80705/221421/6103/197135/673/8556/139212/79925/2592/55130/83894/54970/8481/115948/2796/2302/146754/339829/1770/57704/201134/55036/4214/8701/27148/1767/118491/85478/55779/83538/92749/27019/25981/80217/64446/115399/6638/4692/374407/123872/93233/81848/345895/246176/51364/1080…
GOCC CYTOCHROME COMPLEX	GOCC_CYTOCHROME_COMPLEX	31	0.746434607	1.954577962	0.000120416	0.003055029	0.002572908	2578	tags=55%, list=8%, signal=51%	84419/388753/1337/9377/1340/1537/170712/1351/7386/7388/7384/27089/1349/1327/790955/4697/1355
REGULATION OF B CELL RECEPTOR SIGNALING PATHWAY	_REGULATION_OF_B_CELL_RECEPTOR_SIGNALING_PATHWAY	27	-0.798167107	-1.737370387	0.000123248	0.003119116	0.002626882	4732	tags=70%, list=14%, signal=60%	5583/1998/27086/150372/861/23228/975/9404/5079/26191/257144/115352/5579/2874/407040/26228/640/930/933
VENTRICULAR SEPTUM MORPHOGENESIS	_VENTRICULAR_SEPTUM_MORPHOGENESIS	36	-0.76047313	-1.746026184	0.000123624	0.003120888	0.002628374	5811	tags=69%, list=17%, signal=57%	659/5629/23414/4089/23462/407975/6664/6091/9241/23493/7042/652/7048/4092/26508/4851/6926/6092/7474/7049/7481/9353/10370/2263/6586
MESENCHYMAL CELL DIFFERENTIATION	_MESENCHYMAL_CELL_DIFFERENTIATION	226	-0.536916585	-1.481661751	0.000127086	0.003192498	0.002688683	5402	tags=42%, list=16%, signal=36%	55698/6422/55223/8320/4089/3249/23462/57556/64081/153090/7040/3357/84541/3670/7043/1942/6664/57669/202151/80199/7074/2316/10507/140628/23275/8829/83989/9241/7041/27250/23493/161742/3037/309/1601/147906/2066/56920/10253/7042/152007/7472/652/4040/4254/23187/2022/5979/64218/7048/2260/1655/4092/26508/2042/1909/80031/407006/130497/10500/51176/25805/4851/10252/3082/4855/650/753/80709/7474/202018/9037/5…
MUSCLE ORGAN DEVELOPMENT	_MUSCLE_ORGAN_DEVELOPMENT	305	-0.519399913	-1.452382976	0.000127086	0.003192498	0.002688683	6090	tags=39%, list=18%, signal=32%	26548/6262/100271849/23411/30812/5629/4621/23414/7480/246329/55909/1938/4634/63950/3399/26576/9975/78994/4089/6840/10290/8557/7040/3481/64091/1271/51676/467/27063/22953/1134/6495/4205/3670/22933/6901/4534/6664/89780/6445/93649/9099/4303/9241/30008/406/84159/7139/23493/5081/3142/84976/905/126272/857/6444/8837/463/7042/54567/1489/2121/1756/5079/8912/7472/3679/6497/1410/652/1106/1293/6876/1959/50937…
KINETOCHORE ORGANIZATION	_KINETOCHORE_ORGANIZATION	20	0.819859689	1.971809794	0.00012748	0.003194519	0.002690385	1354	tags=65%, list=4%, signal=62%	387103/9787/1058/81620/83540/10403/1063/55839/64946/1062/10592/64105/10051
T CELL DIFFERENTIATION	_T_CELL_DIFFERENTIATION	244	-0.541905677	-1.498163193	0.000129715	0.003242549	0.002730835	5707	tags=44%, list=17%, signal=37%	10312/387357/57630/114548/6194/6850/5590/1378/8320/10892/3932/1840/639/814/915/3714/3718/3981/917/27086/22890/3140/2648/11035/6777/8651/6097/861/55716/944/916/8324/1493/3955/3549/4063/1880/677/3142/914/7409/399/4773/149041/678/57580/64919/146850/6794/114836/940/3702/729230/57178/54567/864/5293/604/7248/920/26191/652/2737/2302/3953/912/1960/9840/3071/64218/10875/9580/7048/1794/4092/84807/26022/544…
HP ABNORMALITY OF THE PHARYNX	HP_ABNORMALITY_OF_THE_PHARYNX	169	-0.570184447	-1.540023411	0.000130944	0.003265281	0.00274998	5488	tags=53%, list=16%, signal=44%	57167/7290/6813/9782/2672/2697/1956/2033/3423/54768/221037/10312/23247/1387/5993/10625/23765/29851/5580/152110/8106/3718/27086/710/2622/8626/79158/23639/10743/56172/4068/1493/8742/6103/975/6448/139212/7454/427/55130/6794/3426/54/5994/8481/26191/2737/472/2302/3953/1991/23495/2260/81704/80169/57465/1767/7852/85478/4689/26040/7535/3339/114803/64446/4194/6469/3570/3575/374407/123872/421/93233/115650/…
REGULATION OF STEM CELL DIFFERENTIATION	_REGULATION_OF_STEM_CELL_DIFFERENTIATION	111	0.497182983	1.641876564	0.000132954	0.003307318	0.002785383	3510	tags=47%, list=11%, signal=42%	5698/5691/10213/5708/5717/5686/5696/10197/5693/5704/5709/5685/132299/5713/5707/5718/5689/4070/5690/5688/5701/5694/5695/5714/117854/5721/5692/11137/5687/5710/54517/5705/3313/54888/5702/5700/5682/5591/5719/5716/5715/5706/5720/5684/170506/23198/51755/54940/5699/25920/11051/5683
GOCC COPI COATED VESICLE	GOCC_COPI_COATED_VESICLE	27	0.77720532	1.991931871	0.000133744	0.003318863	0.002795106	4578	tags=81%, list=14%, signal=70%	10959/11015/22818/23423/9276/11014/22820/375/10945/372/1314/55690/51014/10972/11316/26958/1315/9554/57410/147007/10121/662
NUCLEOSIDE MONOPHOSPHATE METABOLIC PROCESS	_NUCLEOSIDE_MONOPHOSPHATE_METABOLIC_PROCESS	71	0.566587949	1.784310113	0.00013448	0.003329034	0.002803672	3357	tags=44%, list=10%, signal=39%	7083/7371/10606/7298/1841/3251/8833/471/205/353/5471/55312/100/5634/318/7498/1716/7372/4907/1633/10591/2987/7378/1890/377841/2618/158/790/1854/129607/30833
REGULATION OF CYTOKINESIS	_REGULATION_OF_CYTOKINESIS	89	0.531200372	1.705040983	0.000137819	0.003403426	0.002866324	3897	tags=34%, list=12%, signal=30%	6790/990/9055/5347/9212/1894/9493/29127/10112/9928/79733/10733/3619/9585/144455/598/8766/92421/28964/55660/23636/808/10755/675/80179/387/805/5586/1069/9371
AXONEMAL DYNEIN COMPLEX ASSEMBLY	_AXONEMAL_DYNEIN_COMPLEX_ASSEMBLY	32	-0.767283943	-1.724333281	0.000141605	0.003486688	0.002936446	5010	tags=72%, list=15%, signal=61%	83544/56171/23639/352909/139212/55130/126820/79819/54970/115948/339829/55036/1767/85478/83538/92749/27019/25981/64446/123872/93233/51364/27285
RESPIRATORY SYSTEM DEVELOPMENT	_RESPIRATORY_SYSTEM_DEVELOPMENT	186	-0.562565118	-1.530309318	0.000141874	0.003486688	0.002936446	6313	tags=48%, list=19%, signal=39%	342371/1956/2033/7422/6678/1896/2247/54768/2255/659/5629/23414/5241/171023/80004/83716/7124/2324/407975/94235/5864/1116/3694/6495/7482/5154/3988/55512/7043/6664/6431/93649/9241/55294/2735/84976/79925/91461/27031/10253/7067/4781/8817/7472/3202/340419/6497/652/4040/9620/2034/2737/2302/441376/339829/2252/3488/7048/4054/429/57493/55036/10365/5159/51176/4851/10252/5156/2254/5754/83538/5310/7474/7481/6…
ESTABLISHMENT OF RNA LOCALIZATION	_ESTABLISHMENT_OF_RNA_LOCALIZATION	196	0.415875867	1.442691853	0.000143718	0.003517367	0.002962284	4864	tags=43%, list=15%, signal=37%	10643/10642/1984/5901/10189/10644/79023/3692/55706/9775/51068/8683/10204/7884/4904/3267/11260/23212/55110/9631/6059/51692/54830/55341/29074/57122/87178/9793/29107/4116/54888/84321/10128/23165/3297/57510/59343/10212/8480/55916/4869/10073/84946/22916/6741/81608/6396/23636/53371/55153/80145/11338/84248/1977/8570/53981/143244/7514/9939/10657/56648/9688/9972/23381/23144/10211/9887/79902/9908/1069/3192…
NUCLEOBASE BIOSYNTHETIC PROCESS	_NUCLEOBASE_BIOSYNTHETIC_PROCESS	18	0.834230109	1.946857051	0.000143812	0.003517367	0.002962284	3182	tags=67%, list=10%, signal=60%	1373/10606/3251/8833/6472/353/5471/100/7372/1503/2618/790
HP MULTIPLE CAFE AU LAIT SPOTS	HP_MULTIPLE_CAFE_AU_LAIT_SPOTS	59	0.605095327	1.844384712	0.000144221	0.003518931	0.002963601	3242	tags=49%, list=10%, signal=44%	29089/9319/701/699/5888/55215/672/7516/83990/55159/10519/151188/2189/9184/4436/2175/2956/50485/5604/6390/2177/3845/10459/2187/6391/11253/6392/675/2188
LEUKOCYTE PROLIFERATION	_LEUKOCYTE_PROLIFERATION	308	-0.516500266	-1.444371336	0.000145405	0.003539338	0.002980787	5877	tags=39%, list=18%, signal=32%	896/2255/10457/10312/57630/7293/6194/6850/1378/199/3087/10892/5580/57162/3481/8740/1436/2322/11119/100133941/3718/11148/6664/89780/11035/160365/6777/54209/55716/944/916/7099/23228/9466/1493/5169/3549/196/1636/1880/5813/975/10125/4064/4773/149041/6556/11151/5294/9479/940/729230/3568/5588/923/604/920/26191/7940/652/4883/4254/4332/2796/472/2302/912/23495/3071/2615/7048/115352/283234/202309/2534/1038…
HP HYPERKERATOSIS	HP_HYPERKERATOSIS	238	0.391347978	1.395408242	0.000145802	0.003540549	0.002981807	3455	tags=33%, list=10%, signal=30%	3918/2707/2706/3853/3914/1832/1829/64065/6820/3868/3872/3691/3887/9401/55505/1001/1824/7424/7112/1174/3728/2274/79644/55612/6768/488/4893/55851/3557/3909/51371/79719/3854/2717/50814/7137/79092/26154/102/3892/1736/3889/2629/8710/79651/5339/23509/51360/3858/9325/79650/10804/5604/4869/6390/3845/5167/6389/5317/27032/9015/127534/6391/57609/9531/22845/79717/29926/1075/10269/6392/4000/55651/348938/10486…
CHROMOSOME ORGANIZATION INVOLVED IN MEIOTIC CELL CYCLE	_CHROMOSOME_ORGANIZATION_INVOLVED_IN_MEIOTIC_CELL_CYCLE	59	0.603332702	1.839012075	0.000147242	0.003567024	0.003004105	3396	tags=32%, list=10%, signal=29%	9319/701/699/898/5888/9918/10609/55706/3619/10592/83990/10051/23310/5885/2177/644186/84072/285498/7917
SPINDLE LOCALIZATION	_SPINDLE_LOCALIZATION	53	0.615967037	1.835823861	0.000149985	0.003624886	0.003052835	2967	tags=36%, list=9%, signal=33%	5347/1058/51203/4085/10403/89958/126353/9700/259266/3688/1072/3837/10096/54908/10097/8976/29899/9183/55968
RNA 3 END PROCESSING	_RNA_3_END_PROCESSING	145	0.456109257	1.542761371	0.000153933	0.003706471	0.003121545	5587	tags=49%, list=17%, signal=41%	891/10189/9775/8683/7936/7884/3028/54512/55110/1736/54931/26173/51692/102723631/1478/87178/79650/4116/84321/56915/2091/25896/3297/123169/10212/22916/541466/6741/81608/55511/51728/80145/11338/170506/2926/580/79577/53981/9939/58490/6626/23144/11051/6227/90459/51010/10898/10978/389421/6832/79033/26986/23404/4686/55149/54623/6829/79727/26024/5433/10914/6426/1479/23283/26512/79228/10921/57508/55656/14…
HP MYELODYSPLASIA	HP_MYELODYSPLASIA	100	0.523145921	1.712223139	0.000154088	0.003706471	0.003121545	3328	tags=41%, list=10%, signal=37%	29089/9319/701/699/5888/1029/55215/9837/9401/672/641/6231/7516/6731/83990/55159/1736/811/2189/9184/3313/2175/5781/6155/54809/2177/10456/6165/11200/10459/11224/6204/6201/2782/2187/6235/7066/675/2188/7317/90121
MESENCHYME MORPHOGENESIS	_MESENCHYME_MORPHOGENESIS	49	-0.711141582	-1.692808744	0.000156764	0.003755283	0.003162654	5165	tags=57%, list=15%, signal=48%	4089/23462/3670/89780/6091/140628/9241/23493/7042/59/8642/2022/7048/94/26508/130497/51176/4851/650/6092/7474/72/7481/4194/2294/6909/55273/653
REGIONALIZATION	_REGIONALIZATION	323	-0.510752146	-1.42829524	0.000156854	0.003755283	0.003162654	5403	tags=33%, list=16%, signal=28%	63950/27152/6422/4300/10194/3087/4089/23462/8557/92/8646/4681/80319/201164/6495/7482/80055/3670/57669/89780/8626/92344/389549/367/2648/80199/1952/6091/4909/3684/140628/9095/9241/3955/23237/23493/204851/22955/2735/64321/4222/56998/79365/4091/54806/54567/3213/7472/3202/5125/85407/6497/652/4040/2737/1959/472/2302/50937/26160/5727/94/429/26508/83852/57728/199221/79659/130497/8861/51176/7704/4851/1025…
GOCC PROTEASOME CORE COMPLEX BETA SUBUNIT COMPLEX	GOCC_PROTEASOME_CORE_COMPLEX_BETA_SUBUNIT_COMPLEX	11	0.919045374	1.869063947	0.000161755	0.003863563	0.003253846	1391	tags=82%, list=4%, signal=78%	5698/5691/5696/5693/5689/5690/5694/5695/5692
PROTEIN TARGETING TO MITOCHONDRION	_PROTEIN_TARGETING_TO_MITOCHONDRION	96	0.522355604	1.67911334	0.000163689	0.00390061	0.003285046	4490	tags=46%, list=13%, signal=40%	3329/10452/9141/140823/100287932/3320/26521/26519/56993/10245/637/80273/10953/55486/401505/92609/10055/10134/3998/3308/26520/56947/2931/29103/10456/9520/9530/51024/10440/59286/9531/7332/706/1459/84134/83943/27429/29928/9804/9776/131474/10075/26517/51079
HP EXERTIONAL DYSPNEA	HP_EXERTIONAL_DYSPNEA	89	-0.643759858	-1.652081722	0.000166893	0.003967694	0.003341544	5413	tags=45%, list=16%, signal=38%	4634/3717/4089/221264/78987/54880/1134/7043/8292/10019/6777/54790/4926/10144/11232/7042/59/291/2200/2022/5592/1305/7048/3913/4144/1439/4638/50484/7704/1528/2057/2627/23250/10370/4629/21/2006/729238/653509/6440
RNA EXPORT FROM NUCLEUS	_RNA_EXPORT_FROM_NUCLEUS	140	0.468365574	1.570436885	0.000168937	0.004006955	0.003374609	4864	tags=44%, list=15%, signal=38%	1984/5901/10189/79023/3692/55706/9775/51068/8683/7884/3267/11260/23212/55110/9631/6059/51692/54830/55341/57122/29107/4116/54888/84321/23165/57510/10212/8480/4869/84946/22916/6741/81608/6396/23636/53371/55153/80145/11338/84248/1977/53981/7514/9939/10657/9688/9972/23381/9887/79902/10898/81929/3181/100101267/4686/29890/55677/4928/129401/23225/65083/5433
HP ABNORMAL PULMONARY THORACIC IMAGING FINDING	HP_ABNORMAL_PULMONARY_THORACIC_IMAGING_FINDING	70	-0.65575589	-1.624003076	0.000170672	0.0040387	0.003401344	5091	tags=41%, list=15%, signal=35%	10892/5580/6775/6609/27086/9663/861/7099/1493/54790/10125/10144/427/857/7249/7248/26191/1439/5156/3113/3123/720/3115/23250/21/729238/6439/653509/6440
GOCC CYCLIN DEPENDENT PROTEIN KINASE HOLOENZYME COMPLEX	GOCC_CYCLIN_DEPENDENT_PROTEIN_KINASE_HOLOENZYME_COMPLEX	43	0.660788719	1.852918899	0.000173205	0.004089152	0.003443834	4269	tags=53%, list=13%, signal=47%	9133/890/891/983/1163/898/1164/5111/1017/899/79935/1019/1021/56647/51755/22938/219771/8812/645121/1022/901/9134/1026
HP PAROXYSMAL INVOLUNTARY EYE MOVEMENTS	HP_PAROXYSMAL_INVOLUNTARY_EYE_MOVEMENTS	34	0.70951539	1.887368551	0.000174668	0.004114172	0.003464906	3863	tags=56%, list=12%, signal=49%	6513/29968/4726/7355/4709/4715/4728/4720/54539/51300/4719/25915/4700/4694/4716/29078/4722/4729/91942
PROTEIN POLYUBIQUITINATION	_PROTEIN_POLYUBIQUITINATION	329	0.368968353	1.363370354	0.000175278	0.004119042	0.003469007	4821	tags=38%, list=14%, signal=33%	11065/29089/27338/51514/5698/5691/10213/5708/672/5717/5686/5696/10197/5693/5704/5709/5685/5478/51529/5713/9246/9111/5707/5718/79102/899/5689/267/5690/10477/5688/5701/7334/5694/5695/5714/117854/5721/6502/7321/5692/27339/3093/5687/26270/5710/7316/151636/54546/6478/996/54926/5705/5702/5700/5682/117584/3429/4734/140691/997/114907/5719/5716/7336/5715/54467/54461/5706/9520/5720/5684/78990/580/23219/801…
GOCC RNA POLYMERASE COMPLEX	GOCC_RNA_POLYMERASE_COMPLEX	105	0.510369769	1.676072262	0.000178637	0.004178746	0.003519289	5288	tags=47%, list=16%, signal=39%	5557/5439/5558/2958/6884/4172/2961/23649/221830/10849/6878/5438/5437/5440/123169/2960/10622/404672/51728/2967/6917/79577/2963/58490/6881/25885/5441/30834/5436/5431/27097/1022/23168/2959/27297/5422/10623/84172/6880/5434/4331/54623/54457/5433/7015/81488/10474/57169/6882
AMINE METABOLIC PROCESS	_AMINE_METABOLIC_PROCESS	160	0.43719988	1.483687627	0.000178638	0.004178746	0.003519289	3587	tags=39%, list=11%, signal=35%	1244/1728/8942/23657/5698/5691/10213/6611/5708/3251/54498/5717/5686/5696/10197/5693/2861/79814/5704/5709/5685/5053/5713/231/5707/5718/5689/5690/5688/5701/3620/5694/5695/5714/6723/5721/23446/136319/5692/5687/5710/2643/5705/5702/5700/5682/5719/5716/5715/9971/6999/5706/5720/5684/23198/1312/51582/5699/29958/130013/11315/5683/1644
HP ABNORMAL CIRCULATING CARBOHYDRATE CONCENTRATION	HP_ABNORMAL_CIRCULATING_CARBOHYDRATE_CONCENTRATION	55	0.621825486	1.880334823	0.000179616	0.004185068	0.003524613	4088	tags=55%, list=12%, signal=48%	3939/4726/39/4709/6652/10165/4715/8050/4728/2582/2584/7086/4720/54539/51300/4719/130589/25915/6927/4700/50640/4694/4716/29078/4722/4729/22934/387787/91942/9361
GOMF ALDITOL NADPPLUS 1 OXIDOREDUCTASE ACTIVITY	GOMF_ALDITOL_NADPPLUS_1_OXIDOREDUCTASE_ACTIVITY	12	0.908706548	1.892894826	0.000179729	0.004185068	0.003524613	2726	tags=75%, list=8%, signal=69%	1646/57016/8644/1645/441282/1109/231/127/83592
NUCLEUS ORGANIZATION	_NUCLEUS_ORGANIZATION	118	0.493203129	1.640021596	0.000182661	0.004243635	0.003573938	4749	tags=46%, list=14%, signal=39%	9133/891/983/5347/51280/55706/3148/8815/6732/6676/7443/5119/9221/9631/51510/221035/57142/57122/25978/92421/128866/23165/10436/57132/8882/27243/80346/53371/5518/26135/5371/23198/5515/55968/9688/27348/9972/1861/10269/256979/4000/23141/23399/2010/6223/23760/6733/165324/81929/84172/6683/4928/129401/274
GOCC PROTEASOME REGULATORY PARTICLE BASE SUBCOMPLEX	GOCC_PROTEASOME_REGULATORY_PARTICLE_BASE_SUBCOMPLEX	12	0.908607933	1.892689405	0.000183454	0.004252387	0.003581309	2519	tags=92%, list=8%, signal=85%	5708/5704/5707/5701/5710/5705/5702/5700/5716/5715/5706
CYTOKINETIC PROCESS	_CYTOKINETIC_PROCESS	38	0.703797317	1.937117945	0.000187213	0.004328265	0.003645212	2434	tags=47%, list=7%, signal=44%	54443/55165/9212/1894/29127/10112/9585/5119/51510/25978/92421/128866/51429/375/57132/6242/27243/23636
NADH METABOLIC PROCESS	_NADH_METABOLIC_PROCESS	42	0.661246342	1.844619939	0.000187836	0.004328265	0.003645212	2637	tags=38%, list=8%, signal=35%	1728/2597/5214/7167/226/5315/5230/2821/5223/2023/3099/4191/2820/4190/283209/7415
NUCLEOBASE METABOLIC PROCESS	_NUCLEOBASE_METABOLIC_PROCESS	34	0.707286953	1.881440726	0.000188001	0.004328265	0.003645212	3182	tags=53%, list=10%, signal=48%	978/1373/10606/7298/3251/8833/6240/6472/353/5471/100/7498/7372/9615/1890/1503/2618/790
GOMF DNA BINDING TRANSCRIPTION ACTIVATOR ACTIVITY	GOMF_DNA_BINDING_TRANSCRIPTION_ACTIVATOR_ACTIVITY	443	-0.483861708	-1.359904361	0.000188911	0.004339418	0.003654605	7984	tags=42%, list=24%, signal=33%	4602/2099/3298/6018/6938/3233/7029/2118/22877/3516/9421/7770/6096/2494/5087/2908/220929/1385/2623/7157/4780/92285/10736/23036/26149/7709/4929/5465/3215/90993/4760/2296/2736/10168/7161/4899/2625/642658/1877/5089/22887/80095/3212/7768/2309/136051/89884/7771/100271849/6257/100131827/2551/5241/4782/5454/6778/5993/3661/23361/3087/4089/22797/7769/26298/3727/158431/7629/84662/7572/7342/6657/467/643836/1…
NCRNA EXPORT FROM NUCLEUS	_NCRNA_EXPORT_FROM_NUCLEUS	36	0.698658713	1.876625834	0.000197425	0.004524795	0.003810727	5166	tags=67%, list=15%, signal=56%	5901/79023/55706/11260/9631/57122/23165/8480/4869/22916/6741/6396/23636/53371/9688/9972/79902/81929/100101267/4928/129401/23225/65083/348995
GOMF SINGLE STRANDED DNA HELICASE ACTIVITY	GOMF_SINGLE_STRANDED_DNA_HELICASE_ACTIVITY	19	0.833796713	1.990437754	0.000201334	0.004604039	0.003877465	3237	tags=74%, list=10%, signal=67%	4171/5888/4175/5984/79075/4176/5983/5982/5985/4174/10721/1763/56897/80119
HP ABNORMAL MYOCARDIUM MORPHOLOGY	HP_ABNORMAL_MYOCARDIUM_MORPHOLOGY	460	0.334567754	1.258415683	0.000203553	0.004644382	0.003911442	4376	tags=34%, list=13%, signal=30%	3918/29089/3914/1832/1829/10112/5888/5318/55215/7167/388753/10535/5836/4312/672/11222/5982/1824/388962/1062/7112/5054/1340/3728/2274/51204/4893/7170/4726/191/55967/3909/4709/7516/51067/2318/6472/2717/708/493856/7386/3052/7137/3028/1738/83990/55159/5096/2961/80308/4976/65080/2629/3984/7132/26608/2189/1349/5468/10102/4715/84233/57122/3077/4704/51604/9325/2175/5781/4728/2992/246243/27235/8243/337867…
POSITIVE REGULATION OF CELL ADHESION	_POSITIVE_REGULATION_OF_CELL_ADHESION	416	-0.485932051	-1.365166163	0.000204939	0.004664515	0.003928398	5323	tags=39%, list=16%, signal=34%	6850/5590/8874/6422/3717/1378/199/29851/10892/3932/7124/342184/3481/8646/6657/8740/151887/80173/5063/100133941/1785/3718/11148/22890/5420/57669/89780/3689/11117/160365/5170/2113/55083/2316/6777/2523/288/8651/151888/861/916/8829/9466/1493/30008/3549/3791/10563/3142/960/9647/7409/3037/399/975/25975/11151/78986/57580/10725/10085/2199/857/64805/8013/5581/146850/463/10675/7042/9402/940/729230/57178/86…
INTRINSIC APOPTOTIC SIGNALING PATHWAY	_INTRINSIC_APOPTOTIC_SIGNALING_PATHWAY	273	0.388286489	1.41582405	0.00020535	0.004664515	0.003928398	3582	tags=36%, list=11%, signal=32%	9833/6280/4102/6279/64065/2810/1869/5366/4282/5329/57761/220042/672/7417/54541/3315/10105/8876/2023/11235/3303/83596/10017/5478/51527/6648/1051/8428/5034/637/79094/3091/4976/7009/51499/9368/598/7132/4318/51060/3301/3093/1969/2537/1870/54546/6615/4436/54431/8453/4824/51657/84216/4690/10134/51246/4683/578/2956/1649/5591/6647/56616/10961/29979/836/10525/83787/11200/2876/3651/51024/26155/63979/5371/6…
PROTEIN LOCALIZATION TO CHROMOSOME CENTROMERIC REGION	_PROTEIN_LOCALIZATION_TO_CHROMOSOME_CENTROMERIC_REGION	23	0.784852467	1.954748974	0.000207728	0.004708039	0.003965053	1631	tags=48%, list=5%, signal=46%	983/9212/1058/81620/701/7272/10403/55055/54908/55166/9184
REGULATION OF APOPTOTIC SIGNALING PATHWAY	_REGULATION_OF_APOPTOTIC_SIGNALING_PATHWAY	338	0.367848571	1.347495411	0.000210728	0.004760963	0.004009625	3582	tags=33%, list=11%, signal=30%	2243/2244/6280/4102/6279/2730/51330/5366/4282/5329/4055/3304/220042/672/7417/2266/3315/10197/50486/5054/10105/8876/2023/3148/2950/3303/83596/2923/10017/5478/5062/6648/28978/8772/3552/5034/637/5499/27069/26574/3091/84231/4976/27166/54978/7009/51499/9368/598/4318/51060/3301/2537/6478/6615/7164/4824/51657/4690/10134/2773/117584/1649/5716/5519/6647/10961/51530/23542/29979/3553/10525/83787/64114/3958/…
REGULATION OF LEUKOCYTE DIFFERENTIATION	_REGULATION_OF_LEUKOCYTE_DIFFERENTIATION	276	-0.519723469	-1.446295723	0.000210997	0.004760963	0.004009625	7128	tags=45%, list=21%, signal=35%	5771/101/941/2213/10766/2736/6932/2625/9290/84695/3965/4920/10221/84524/7098/7189/6655/11025/140685/760/5578/57630/114548/6850/5590/6422/1378/10892/7124/1840/639/7040/814/407975/3718/2242/27086/22890/150372/9398/2648/6777/8651/861/54209/7099/1493/3549/55294/81501/6988/677/3142/914/22985/399/4773/149041/678/6886/56998/146850/940/729230/57178/864/604/920/50487/3059/652/4254/2737/2302/2200/10234/196…
HP ABNORMAL CIRCULATING CARBOXYLIC ACID CONCENTRATION	HP_ABNORMAL_CIRCULATING_CARBOXYLIC_ACID_CONCENTRATION	201	0.419966622	1.472840441	0.000217957	0.004907162	0.004132752	5245	tags=46%, list=16%, signal=39%	6513/1244/2539/9493/8942/1373/5328/5230/29968/5052/6888/11222/9377/1340/2936/191/5053/1351/10165/27249/5723/1738/4143/6697/2108/5096/3034/2271/54931/1716/55163/3077/2643/4190/8050/28234/23534/26227/3418/80270/51218/2653/9971/2109/10166/3783/1890/2876/3930/5092/3242/50640/4716/5805/29958/4041/57017/1491/387787/64087/8803/435/1371/9780/79944/5589/2184/3098/51119/2817/8802/54968/51079/132/326625/546…
HP PNEUMONIA	HP_PNEUMONIA	195	-0.5604937	-1.532531108	0.000219479	0.004930546	0.004152446	4837	tags=46%, list=15%, signal=39%	6023/27125/4125/3543/10312/5903/1387/2619/29851/5580/7040/8085/6904/915/1536/3718/3981/2622/79158/7403/7084/6445/919/10747/916/54681/54941/30008/79848/5813/100151683/8742/975/6872/84976/775/7454/427/37/5293/54/29760/8481/1287/50937/1991/23495/2260/4054/5727/57728/81704/1604/199221/57465/7852/4921/695/5788/26040/7535/3394/3117/27019/3119/939/64446/6469/3575/93233/115650/2627/930/974/28514/2328/839…
GOMF SCAVENGER RECEPTOR ACTIVITY	GOMF_SCAVENGER_RECEPTOR_ACTIVITY	47	-0.709246695	-1.684346258	0.000221769	0.004971041	0.004186551	3101	tags=47%, list=9%, signal=43%	84547/619207/84171/23166/923/3426/91179/4035/5168/286133/921/948/8685/284297/8492/8578/51435/10216/81035/7113/177/1755
RNA 5 END PROCESSING	_RNA_5_END_PROCESSING	22	0.805272598	1.97830308	0.000224292	0.005016568	0.004224893	4774	tags=82%, list=14%, signal=70%	10248/54913/10799/3028/54931/87178/10775/6741/10556/10557/10940/8602/29777/27340/138716/55124/79897/10607
ARTERY DEVELOPMENT	_ARTERY_DEVELOPMENT	94	-0.619634106	-1.598182306	0.00022513	0.005024299	0.004231403	6209	tags=51%, list=19%, signal=42%	56999/7422/659/5629/25831/23462/406988/5396/6495/6091/8829/93649/9241/30008/5138/4016/23493/2702/10000/11064/4091/7042/3340/1311/57178/54567/144165/652/2737/2022/406935/23129/94/4092/4035/4638/4804/5311/5159/4851/6092/4036/7481/6469/2294/6909/3248/2348
PROTEIN LOCALIZATION TO NUCLEUS	_PROTEIN_LOCALIZATION_TO_NUCLEUS	270	0.388184099	1.41219776	0.000226032	0.005033412	0.004239078	4146	tags=37%, list=12%, signal=32%	3838/983/5347/1894/4321/51512/5901/22948/7295/402569/10576/705/1434/10575/7203/908/3728/55612/10574/51068/3837/6950/3840/23650/23607/10204/84154/7531/23212/2147/9221/1736/9631/811/54830/7037/151636/10542/3326/11331/57122/11261/29107/23534/400916/10155/1020/5905/1871/8882/2634/10445/3839/55916/3836/10073/3843/10694/6396/23636/4088/53371/3458/999/83666/580/5371/6714/1277/9531/9688/27348/9972/11006/…
RETINA DEVELOPMENT IN CAMERA TYPE EYE	_RETINA_DEVELOPMENT_IN_CAMERA_TYPE_EYE	142	-0.573308147	-1.521366075	0.00022945	0.0050984	0.00429381	4424	tags=35%, list=13%, signal=31%	22882/23554/130557/4867/2055/84440/6597/261734/8829/3549/4915/8322/2823/10319/204851/57835/6094/51761/7042/54806/54567/84465/6497/5158/4040/1545/50937/5979/23363/54549/94/3913/10461/5797/43/221935/5159/57381/22899/5156/8842/7275/5176/91355/6505/28514/79888/6604/5764/84879
NEPHRON EPITHELIUM DEVELOPMENT	_NEPHRON_EPITHELIUM_DEVELOPMENT	106	-0.607343887	-1.579140584	0.000231188	0.005125832	0.004316913	6233	tags=47%, list=19%, signal=38%	4435/7422/2247/30812/5800/171023/26249/4089/342184/100133941/6495/7482/5420/55083/9863/9241/56998/54806/6928/8642/652/2737/2302/5727/3913/26508/5311/130497/5175/4851/650/8842/947/5310/186/79633/54361/7481/6469/255743/28514/4208/596/28999/79192/6943/9788/79191/2719/153572
HP ABNORMALITY OF THE MIDDLE EAR	HP_ABNORMALITY_OF_THE_MIDDLE_EAR	497	-0.472170157	-1.326901555	0.000234707	0.005192572	0.004373121	6267	tags=38%, list=19%, signal=32%	374654/24/11107/2033/768206/3423/51085/64324/23291/54768/27125/4125/5286/2255/284058/221037/4621/3543/10312/55812/246329/1387/5993/49855/10522/6234/10194/23765/8100/29851/5580/55209/29072/152110/83544/7051/25794/55621/8085/915/583/7428/54880/7456/7174/5396/23001/8788/10806/1536/3718/91147/917/6495/27086/2622/130557/80144/4297/8626/6228/79158/23639/7403/919/9129/2316/84189/10743/23384/9851/916/561…
GOCC CHAPERONE COMPLEX	GOCC_CHAPERONE_COMPLEX	28	0.744148489	1.939409214	0.000241342	0.005323956	0.004483771	3439	tags=68%, list=10%, signal=61%	22948/10576/9532/10575/10728/7203/908/10574/6950/10963/51726/3326/3312/3297/23753/10694/9531/8624/6388
GOMF CATION CHANNEL ACTIVITY	GOMF_CATION_CHANNEL_ACTIVITY	313	-0.509868838	-1.424898595	0.00024169	0.005323956	0.004483771	7719	tags=36%, list=23%, signal=28%	2897/170572/9992/54795/9132/3781/55503/7881/59341/3750/6335/41/57053/8913/343450/53373/51063/80333/6833/7220/79054/2899/6327/55107/6262/3753/55283/57192/5027/3749/6616/3757/30818/9033/3779/3778/219527/440699/781/55362/778/116444/259232/5026/3764/54822/6328/55799/22953/84329/1134/785/22821/117155/3741/51393/9311/57620/23416/30819/2823/3782/10060/57657/59285/309/3708/775/784/84286/9196/63895/1262/2…
POSITIVE REGULATION OF DNA METABOLIC PROCESS	_POSITIVE_REGULATION_OF_DNA_METABOLIC_PROCESS	183	0.428386666	1.468303647	0.000242778	0.005336403	0.004494254	2872	tags=28%, list=9%, signal=26%	2305/4751/9212/10635/5888/22948/5984/8914/79075/5111/10576/5570/5983/672/5982/10575/10728/7203/908/79035/26585/10574/3320/5985/6950/7334/23529/306/1736/7037/7520/56941/151636/3326/10097/4436/1054/4683/4609/10155/5591/3297/7336/10694/79184/170506/10459/83666/5371/25913/6714/2187
CELLULAR RESPONSE TO OXYGEN LEVELS	_CELLULAR_RESPONSE_TO_OXYGEN_LEVELS	225	0.401401332	1.421656062	0.000243475	0.005340225	0.004497473	2873	tags=34%, list=9%, signal=31%	890/891/1978/29923/1869/5366/6781/112399/5230/5698/5691/10213/5708/51142/8614/5717/5686/5696/10197/5693/205/2023/5704/6839/5709/5685/79723/5713/26355/5707/5718/5689/5690/3654/5688/5701/5034/5694/5695/83990/10397/5714/3091/5721/4976/7009/5692/54583/26608/5468/5687/5710/7316/11331/8453/4824/5705/768/5702/5700/4609/5682/5467/5719/5716/5715/29979/10525/5706/9520/5720/5684/664/25994/6714/2782/23198
VIRAL LIFE CYCLE	_VIRAL_LIFE_CYCLE	337	0.374387449	1.380138563	0.00024481	0.005354959	0.004509882	4317	tags=36%, list=13%, signal=32%	7153/3838/983/9074/4938/3576/11074/1514/4940/9582/9636/5901/5045/6355/8091/3304/8638/79023/55706/949/3688/5245/89870/3303/79581/5479/8815/5478/3837/3678/26762/5817/5359/6732/7879/5119/5034/117854/51534/11267/9631/4939/10465/1605/51510/7037/1969/7316/10542/3326/7913/57122/25978/1488/92421/128866/682/9474/57617/3956/5093/3429/3312/4734/23165/5861/10155/6895/56649/6780/81876/57132/8480/3839/3836/651…
HP MENINGITIS	HP_MENINGITIS	71	-0.650112469	-1.614610492	0.000245197	0.005354959	0.004509882	5751	tags=55%, list=17%, signal=46%	3543/114548/5993/29851/732/6775/7456/1536/3718/58484/64170/4068/7099/1493/7454/604/29760/5994/26191/23495/7852/959/4689/695/1776/3113/3123/5295/721/115650/720/930/974/973/3115/1380/596/4261/3507
REGULATION OF TRANSCRIPTION INVOLVED IN G1 S TRANSITION OF MITOTIC CELL CYCLE	_REGULATION_OF_TRANSCRIPTION_INVOLVED_IN_G1_S_TRANSITION_OF_MITOTIC_CELL_CYCLE	35	0.704536439	1.883079375	0.000247993	0.00540445	0.004551562	4234	tags=60%, list=13%, signal=52%	6241/990/81620/898/8318/4998/1869/7298/5111/26271/144455/5127/7027/1020/8882/1876/1719/571/573971/1874/5422
GOMF UBIQUITIN BINDING	GOMF_UBIQUITIN_BINDING	79	0.532416605	1.688935666	0.000249115	0.005417324	0.004562404	4623	tags=46%, list=14%, signal=39%	7153/1163/7345/1164/3315/9246/5887/11047/8078/267/7334/7347/9184/58476/4734/550/8878/8480/5886/23636/23118/4088/7251/78990/55968/81858/10616/10040/23197/55611/57787/165324/55666/11124/51271/329
MATURATION OF 5 8S RRNA	_MATURATION_OF_5_8S_RRNA	34	0.698570924	1.858255381	0.00026	0.005642005	0.004751628	4229	tags=62%, list=13%, signal=54%	3692/10799/23246/23212/54512/23481/5591/55759/117246/80135/8602/29777/10438/6227/90459/81887/27340/10200/51010/79033/23404
HP DECREASED ACTIVITY OF MITOCHONDRIAL COMPLEX I	HP_DECREASED_ACTIVITY_OF_MITOCHONDRIAL_COMPLEX_I	44	0.656321535	1.853781256	0.000263611	0.005696973	0.004797922	4680	tags=57%, list=14%, signal=49%	6182/4726/1468/51649/4709/10102/4715/4728/4720/54539/51300/4719/25915/283459/4700/4694/4716/29078/4722/4729/91942/29928/25828/8802/55863
GLYCOLYTIC PROCESS THROUGH FRUCTOSE 6 PHOSPHATE	_GLYCOLYTIC_PROCESS_THROUGH_FRUCTOSE_6_PHOSPHATE	29	0.746497379	1.958265615	0.000263651	0.005696973	0.004797922	2290	tags=41%, list=7%, signal=39%	2597/5214/7167/226/5315/5230/2821/5223/2023/3099/2584/283209
POSTREPLICATION REPAIR	_POSTREPLICATION_REPAIR	49	0.605746197	1.769522595	0.000265593	0.005726	0.004822367	2658	tags=43%, list=8%, signal=39%	51514/9636/5984/5111/5983/672/5982/6119/5985/5427/9246/5425/26073/7334/7316/4436/9100/57804/7336/7415/10459
NEGATIVE REGULATION OF IMMUNE SYSTEM PROCESS	_NEGATIVE_REGULATION_OF_IMMUNE_SYSTEM_PROCESS	390	-0.489450264	-1.372826494	0.00026724	0.005726	0.004822367	4507	tags=30%, list=14%, signal=26%	134/4681/3718/64092/710/53347/9984/1269/7043/4345/6664/131450/11117/2840/116/409/8651/861/4068/7099/23228/54941/9466/1493/5169/3549/55294/6988/3142/79626/8832/149041/7057/9404/7042/729230/864/2268/5654/10077/604/23208/26191/7940/257144/652/4254/4332/2737/2796/472/2302/2200/10234/23495/10875/347/10225/2615/115352/10385/10461/197358/4092/3635/55824/8111/1604/54900/407018/407006/1843/130733/8764/563…
GOCC ENDOCYTIC VESICLE	GOCC_ENDOCYTIC_VESICLE	302	-0.51036344	-1.425696997	0.00026724	0.005726	0.004822367	4484	tags=28%, list=13%, signal=24%	1536/54497/19/1785/22905/84329/9463/115677/4646/89780/84440/51284/200576/409/5322/22863/1493/338557/2934/8322/388325/84251/6556/7431/11151/9693/7454/857/154796/23166/2890/122618/817/100506658/535/23208/338382/1991/64284/5727/53917/7306/4035/245972/219972/1742/9727/3122/972/4689/948/3113/3117/8685/7474/3040/3119/54361/3123/4036/3633/10392/79971/3127/3115/3240/3120/8578/3043/6812/7097/4057/1803/978…
GOMF GTPASE ACTIVATOR ACTIVITY	GOMF_GTPASE_ACTIVATOR_ACTIVITY	269	-0.52077686	-1.447715028	0.00026724	0.005726	0.004822367	6983	tags=48%, list=21%, signal=39%	201176/55114/9826/55357/25780/115704/613/85360/55296/10636/84364/83874/9681/10641/141/143872/23380/93663/116986/23232/5903/8498/23637/54885/26130/64407/23365/663/55160/153090/119016/2909/6904/9135/51291/6000/84253/3357/29/1124/23158/7813/57636/22821/343578/9901/5921/9910/5997/128637/23102/202151/5998/79874/8829/8787/23779/2776/9882/9754/1123/4983/84144/90627/5922/4650/79735/64411/116988/4649/395/…
POSITIVE REGULATION OF GTPASE ACTIVITY	_POSITIVE_REGULATION_OF_GTPASE_ACTIVITY	399	-0.49397381	-1.385651499	0.000269847	0.005769741	0.004859206	6374	tags=44%, list=19%, signal=36%	10636/84364/23161/83874/2889/9681/10979/10641/141/4908/143872/23380/93663/116986/51735/2149/23232/5903/8498/54959/8874/6422/23637/6792/54885/6362/26130/57589/64407/23365/663/10982/55160/153090/119016/6367/2909/6904/9135/51291/6000/84253/3357/8477/29/1124/23158/7813/57636/22821/343578/9901/9639/202243/5921/9910/5997/128637/23102/202151/116/5998/7074/10507/79874/8829/8787/23779/2776/9882/2775/9754/…
NEGATIVE REGULATION OF APOPTOTIC SIGNALING PATHWAY	_NEGATIVE_REGULATION_OF_APOPTOTIC_SIGNALING_PATHWAY	219	0.404648626	1.426140223	0.000274146	0.005849414	0.004926305	3982	tags=38%, list=12%, signal=34%	2243/2244/4102/2730/4282/5329/3304/220042/672/7417/2266/3315/10197/5054/10105/8876/2023/3148/2950/3303/83596/10017/5478/6648/28978/8772/3552/637/27069/26574/3091/4976/27166/54978/7009/51499/598/4318/51060/3301/2537/6478/6615/2773/117584/5716/51530/23542/3553/10525/83787/64114/3958/2876/3651/26155/63979/80196/5196/6714/3685/3655/7703/10488/2907/7186/3622/5970/4722/1459/4150/1457/5663/292/11315/149…
RENAL TUBULE DEVELOPMENT	_RENAL_TUBULE_DEVELOPMENT	90	-0.618563062	-1.586512999	0.000274948	0.005854274	0.004930398	4411	tags=39%, list=13%, signal=34%	100133941/6495/7482/8549/55083/9241/56998/54806/6928/8642/652/2737/5727/26508/5311/130497/4851/650/8842/5310/186/79633/54361/7481/6469/255743/28514/4208/596/79192/6943/9788/79191/2719/153572
HP CRACKLES	HP_CRACKLES	19	-0.834857144	-1.710556937	0.000276127	0.005867116	0.004941214	472	tags=47%, list=1%, signal=47%	1439/23250/1080/6340/21/6338/729238/653509/6440
HP PARONYCHIA	HP_PARONYCHIA	14	0.883667713	1.947568542	0.000288943	0.006126683	0.005159818	2072	tags=79%, list=6%, signal=74%	3918/3853/3914/3868/3872/641/3909/3854/55630/547/6868
AMINOGLYCOSIDE ANTIBIOTIC METABOLIC PROCESS	_AMINOGLYCOSIDE_ANTIBIOTIC_METABOLIC_PROCESS	10	0.93000421	1.871971738	0.000291851	0.006175485	0.005200918	854	tags=60%, list=3%, signal=58%	1646/57016/8644/1645/1109/231
ESTABLISHMENT OF TISSUE POLARITY	_ESTABLISHMENT_OF_TISSUE_POLARITY	122	0.464464395	1.532002119	0.000295234	0.00623415	0.005250326	2873	tags=42%, list=9%, signal=38%	22943/89958/84870/5698/5691/10213/5708/5717/5686/5696/10197/5693/115908/5704/5709/5685/5879/5713/1175/81839/5707/5718/5689/5690/10082/5688/5701/1173/5694/5695/5714/5721/5216/5692/5687/5710/5705/5702/5700/5682/5719/5716/5715/9948/160/163/5706/5720/5684/1213/23198
GLYCEROLIPID METABOLIC PROCESS	_GLYCEROLIPID_METABOLIC_PROCESS	419	-0.484677067	-1.361729241	0.000302697	0.006378523	0.005371914	7200	tags=40%, list=22%, signal=32%	10062/2710/256356/151056/5048/162466/9107/57406/3991/10555/9896/341/26751/57605/7941/80230/114879/100137049/100302288/27163/9468/154141/1071/66036/57104/1606/285172/22876/5728/23411/132001/2247/5298/5286/7920/59339/54545/8760/2822/5287/2171/5341/10390/4204/9108/23761/160851/51365/256987/57153/8503/8526/51447/1436/3357/201164/9091/51763/80055/5154/8605/6305/6901/4534/51573/10908/8897/9663/200576/5…
NUCLEOSIDE METABOLIC PROCESS	_NUCLEOSIDE_METABOLIC_PROCESS	100	0.51241685	1.677107576	0.000304217	0.006393192	0.005384269	2555	tags=35%, list=8%, signal=32%	7083/978/4830/7371/9582/5901/1841/51071/3251/8833/471/205/4833/56952/191/2079/353/5471/339/100/5634/4976/7498/4860/1716/57089/7372/4907/1633/2773/51251/10591/2987/7378/1890
NEGATIVE REGULATION OF VASCULATURE DEVELOPMENT	_NEGATIVE_REGULATION_OF_VASCULATURE_DEVELOPMENT	137	-0.577464006	-1.527416519	0.000304647	0.006393192	0.005384269	6241	tags=42%, list=19%, signal=34%	406900/56999/6678/6093/889/1284/55333/493/3087/4204/7124/57556/6558/153090/407041/22905/11117/10769/51738/7122/641700/4303/161742/7057/10253/154796/7042/729230/23166/7075/3202/5140/64218/406935/374887/5797/22846/406984/407006/10365/240/407040/3339/407042/5176/7010/54361/4881/9510/140862/350/7060/11005/28984/1634/5764/1285
HP CHEST PAIN	HP_CHEST_PAIN	94	-0.6144738	-1.584872662	0.000305871	0.006405707	0.005394808	5305	tags=48%, list=16%, signal=40%	3717/4089/79188/6775/7428/7456/4205/7043/5921/10019/324/1493/54790/7454/5350/7042/59/7249/7248/5498/26191/2034/1287/8675/2200/2022/5979/5592/7048/4144/4638/3113/3117/3119/3123/9940/7134/3115/9244/1080/3043/6340/4629/2006/6338
GLYCOSIDE METABOLIC PROCESS	_GLYCOSIDE_METABOLIC_PROCESS	21	0.778651454	1.895282101	0.000309642	0.006471383	0.00545012	1437	tags=43%, list=4%, signal=41%	1646/57016/8644/1645/2519/1109/231/2717/2629
ALDITOL METABOLIC PROCESS	_ALDITOL_METABOLIC_PROCESS	22	0.798731758	1.962234279	0.00031233	0.006514215	0.005486193	2516	tags=45%, list=8%, signal=42%	7167/231/6652/2820/283871/51805/5321/27235/2584/2805
HP ABNORMAL BRONCHOALVEOLAR LAVAGE FLUID MORPHOLOGY	HP_ABNORMAL_BRONCHOALVEOLAR_LAVAGE_FLUID_MORPHOLOGY	12	-0.896774091	-1.683922262	0.00031485	0.006530584	0.005499979	1659	tags=50%, list=5%, signal=48%	1439/3123/21/729238/6439/6440
GLYCOSYL COMPOUND BIOSYNTHETIC PROCESS	_GLYCOSYL_COMPOUND_BIOSYNTHETIC_PROCESS	39	0.677209335	1.87521471	0.000314857	0.006530584	0.005499979	2555	tags=41%, list=8%, signal=38%	7083/978/4830/7371/1841/3251/8833/4833/56952/353/100/7372/4907/1633/7378/1890
GOMF PROTEIN FOLDING CHAPERONE	GOMF_PROTEIN_FOLDING_CHAPERONE	36	0.684840447	1.839509408	0.000315036	0.006530584	0.005499979	2614	tags=67%, list=8%, signal=62%	22948/10576/3304/10575/7203/908/3315/5202/10574/3303/3320/6950/1047/811/79031/3326/3313/3306/3312/3309/10694/6782/51182/3337
B CELL PROLIFERATION	_B_CELL_PROLIFERATION	96	-0.617587558	-1.595815006	0.00032165	0.006654177	0.005604067	3671	tags=38%, list=11%, signal=33%	7099/23228/1493/196/1880/975/10125/4064/4773/149041/604/4332/472/23495/3071/115352/202309/3635/54440/51176/22806/959/972/695/5788/51237/640/3575/115650/930/973/4208/1380/596/933/931
GOCC COPI COATED VESICLE MEMBRANE	GOCC_COPI_COATED_VESICLE_MEMBRANE	17	0.844502526	1.942951993	0.000324856	0.00670689	0.005648461	4343	tags=94%, list=13%, signal=82%	10959/11015/22818/23423/9276/11014/22820/10945/372/1314/51014/11316/26958/1315/57410/147007
TUMOR NECROSIS FACTOR MEDIATED SIGNALING PATHWAY	_TUMOR_NECROSIS_FACTOR_MEDIATED_SIGNALING_PATHWAY	169	0.422453874	1.44500786	0.000328628	0.006771057	0.005702502	3510	tags=43%, list=11%, signal=38%	3856/3875/51330/5698/5691/10213/8877/5708/4055/3304/6772/5717/5686/5696/10197/5693/5704/2950/5709/3303/5685/5713/5707/5718/5689/10293/5690/5688/79092/5701/5694/5695/5714/5721/81/5692/7132/3093/5687/330/5710/2150/5705/9447/5702/5700/5682/117584/5719/6868/5716/5715/84817/9971/8887/8744/5706/5720/5684/9530/23198/7186/3604/837/5699/81858/5970/29108/970/10616/1147/5683
PROTEASOMAL UBIQUITIN INDEPENDENT PROTEIN CATABOLIC PROCESS	_PROTEASOMAL_UBIQUITIN_INDEPENDENT_PROTEIN_CATABOLIC_PROCESS	22	0.795477903	1.954240575	0.000341676	0.007025708	0.005916966	3510	tags=82%, list=11%, signal=73%	5698/5691/5686/5696/5693/5685/5689/5690/5688/5694/5695/5692/5687/5682/5684/23198/5699/5683
HP SUPERNUMERARY SPLEENS	HP_SUPERNUMERARY_SPLEENS	80	-0.642353824	-1.621955834	0.000344321	0.007065854	0.005950776	5016	tags=57%, list=15%, signal=49%	152110/83544/80776/91147/2622/23639/57539/352909/79848/221421/4613/6103/139212/79925/57545/27031/55130/54970/8481/115948/2302/50937/339829/1770/55036/8701/79583/27148/1767/85478/83538/92749/27019/25981/64446/115399/374407/123872/93233/345895/246176/51364/89765/2239/200373/2719
NAD METABOLIC PROCESS	_NAD_METABOLIC_PROCESS	50	0.614665991	1.808379134	0.00035096	0.007186878	0.006052701	1008	tags=28%, list=3%, signal=27%	1728/2597/5214/7167/226/3939/5315/5230/23475/2821/5223/2023/3099/2820
GOCC SMALL RIBOSOMAL SUBUNIT	GOCC_SMALL_RIBOSOMAL_SUBUNIT	72	0.571654821	1.799374478	0.000351628	0.007186878	0.006052701	4301	tags=47%, list=13%, signal=41%	9636/60488/6192/6183/55173/6231/64951/51021/51081/64960/65993/55168/64963/28985/28957/51650/7818/56945/6217/113251/28973/51116/6204/6201/6235/6222/28977/6227/51023/64965/83939/6223/64969/6233
HP FRAGILE SKIN	HP_FRAGILE_SKIN	30	0.728415654	1.89879167	0.000355213	0.007245636	0.006102186	4000	tags=60%, list=12%, signal=53%	3918/3914/1832/3691/4312/3728/55612/3909/5351/5339/3077/3675/5317/1277/3655/1290/1308/1371
REGULATION OF DOUBLE STRAND BREAK REPAIR	_REGULATION_OF_DOUBLE_STRAND_BREAK_REPAIR	73	0.540832316	1.701103005	0.000356827	0.007264023	0.006117672	3789	tags=40%, list=11%, signal=35%	2305/10635/5888/1111/8914/8091/79000/116028/55010/5531/10721/151636/7913/10097/5591/3297/10459/78990/83666/63979/5371/25913/2187/9320/142/56893/7291/4255/55611
ESTABLISHMENT OF PROTEIN LOCALIZATION TO MEMBRANE	_ESTABLISHMENT_OF_PROTEIN_LOCALIZATION_TO_MEMBRANE	336	0.361845861	1.33427325	0.000359155	0.007290865	0.006140278	4524	tags=35%, list=14%, signal=30%	3875/2810/3002/1869/5366/7532/6192/10890/23480/7534/9141/140823/23204/6231/3320/26521/26519/5058/8266/6747/2181/7879/10434/84885/56993/10971/6731/83460/637/7531/7529/10328/51234/10519/26003/6175/29927/8766/6730/56851/6169/128866/11261/481/5534/56288/7027/3308/1020/6155/6217/23065/4836/6745/10133/83871/81693/3309/26520/8548/23463/56947/6132/6165/79720/10952/808/51024/4905/51016/11224/6204/253832/2…
GOMF SIGNAL SEQUENCE BINDING	GOMF_SIGNAL_SEQUENCE_BINDING	47	0.629810257	1.806817088	0.000359575	0.007290865	0.006140278	4616	tags=57%, list=14%, signal=50%	3838/402569/3837/3840/11015/1173/11014/9221/29927/6730/10945/3839/3836/3843/163/57214/9972/3842/8315/84134/6727/5191/29928/9804/100101267/79711/4928
RESPONSE TO INTERLEUKIN 12	_RESPONSE_TO_INTERLEUKIN_12	50	0.614486019	1.807849649	0.000362757	0.007340791	0.006182325	2763	tags=46%, list=8%, signal=42%	4282/4001/8767/302/6888/1072/5478/6950/5062/6648/6627/829/9446/5034/5898/5721/3185/6175/3313/375/6647/3458/654483
GOCC OXIDOREDUCTASE COMPLEX	GOCC_OXIDOREDUCTASE_COMPLEX	100	0.505864889	1.655663426	0.000369992	0.007472365	0.006293135	3909	tags=46%, list=12%, signal=41%	4710/1537/4726/55967/6240/4709/2820/7386/7388/5034/1738/7384/4711/27089/4702/1737/4715/80777/4706/4704/8050/790955/4728/4720/54539/2653/4697/6390/4719/4717/6389/4713/4712/6391/4700/4694/6392/4716/4722/1535/4696/4729/4714/4725/4718/4708
HEART VALVE DEVELOPMENT	_HEART_VALVE_DEVELOPMENT	60	-0.670258097	-1.637265369	0.000372388	0.007505899	0.006321377	6729	tags=62%, list=20%, signal=49%	2625/642658/9782/4878/56999/6093/659/25831/4089/23462/7040/1942/11117/6091/140628/5138/23493/2702/4091/7042/4772/54567/7075/8642/652/7048/26508/4851/650/6092/4194/10439/4208/9353/6910/6586/2006
GOMF TRANSLATION REGULATOR ACTIVITY	GOMF_TRANSLATION_REGULATOR_ACTIVITY	134	0.462027085	1.551639193	0.000373996	0.00752345	0.006336158	4145	tags=40%, list=12%, signal=35%	1978/10643/10642/1984/7298/10644/9669/3692/9775/8562/8662/1981/6472/708/1965/8894/8669/85476/4528/7458/10102/27102/1917/10605/28985/8668/8087/1967/9086/23/1968/10767/1977/8892/143244/7284/84285/7555/56648/10480/55095/1982/1719/10209/23367/8661/8667/83939/1964/573971/54516/23191/26986
MORPHOGENESIS OF A POLARIZED EPITHELIUM	_MORPHOGENESIS_OF_A_POLARIZED_EPITHELIUM	143	0.450548713	1.523607503	0.000376484	0.007558576	0.006365741	2873	tags=39%, list=9%, signal=36%	22943/89958/84870/5698/5691/10213/5708/10890/5717/5686/5696/10197/5693/115908/5704/5709/5685/5879/3909/5713/1175/81839/5707/5718/5689/5690/10082/5688/5701/1173/5694/5695/5714/5721/5216/60/5692/71/9368/5687/5710/5705/5702/5700/5682/5719/5716/5715/9948/160/163/5706/5720/5684/1213/23198
GOCC CATION CHANNEL COMPLEX	GOCC_CATION_CHANNEL_COMPLEX	217	-0.528266672	-1.455696291	0.0003803	0.007610882	0.006409792	8205	tags=41%, list=25%, signal=31%	23704/2903/6324/79820/149111/57628/126129/9992/54795/9132/9472/55503/221154/7881/1740/440829/3750/6335/8913/57406/80333/6833/7220/57828/2899/6327/6262/3753/3749/6616/3757/30818/9033/246329/3779/3778/219527/440699/781/778/116444/3764/257062/5144/6328/55799/785/117155/3741/91689/5142/30819/91404/10060/59285/775/10142/784/9196/2890/8912/845/3759/8514/6323/3767/286097/57463/3786/3790/3762/5311/3752/1…
SISTER CHROMATID COHESION	_SISTER_CHROMATID_COHESION	53	0.591012886	1.761450686	0.000380581	0.007610882	0.006409792	3056	tags=36%, list=9%, signal=33%	991/113130/5347/701/699/2237/9700/79075/80218/157570/11331/8243/27127/5885/9126/8260/3835/79892/84072
HP ARTERIOSCLEROSIS	HP_ARTERIOSCLEROSIS	77	-0.645989327	-1.619331492	0.000381592	0.007616159	0.006414237	4428	tags=44%, list=13%, signal=38%	64131/6609/19/2073/26119/3988/7043/84168/2690/2677/427/7042/59/5654/2200/2022/55901/5592/7048/4144/847/1439/4638/3762/2053/7049/368/1593/10577/3931/7148/3053/4629/2006
GOCC PRECATALYTIC SPLICEOSOME	GOCC_PRECATALYTIC_SPLICEOSOME	52	0.605139007	1.794427935	0.000383147	0.007632254	0.006427791	4464	tags=54%, list=13%, signal=47%	6637/6628/6636/57819/51639/10262/6627/6635/23658/6632/9343/6633/55110/25804/9128/84844/83443/27258/6629/4236/11157/10992/9092/23020/23450/10907/51634/6634
TELOMERASE RNA LOCALIZATION	_TELOMERASE_RNA_LOCALIZATION	19	0.819060585	1.955259702	0.000391944	0.007792275	0.006562559	2324	tags=63%, list=7%, signal=59%	22948/10576/55505/10575/7203/908/10574/6950/8607/10856/1736/10694
GOCC 90S PRERIBOSOME	GOCC_90S_PRERIBOSOME	26	0.765560915	1.947241911	0.000410044	0.00813626	0.006852259	4849	tags=81%, list=15%, signal=69%	23246/79050/88745/85395/23481/51096/55759/10885/92856/26155/27341/10199/9790/8602/55272/55127/55813/27340/26156/10607/65083
SIGNAL TRANSDUCTION INVOLVED IN CELL CYCLE CHECKPOINT	_SIGNAL_TRANSDUCTION_INVOLVED_IN_CELL_CYCLE_CHECKPOINT	73	0.538124118	1.692584795	0.000413352	0.008185975	0.006894129	3027	tags=37%, list=9%, signal=34%	891/983/6790/5347/51514/51512/2810/995/1869/1111/79733/5111/672/55055/1017/144455/51499/27339/7027/5591/3276/11200/79184/55571/9183/5371/6659
CAMERA TYPE EYE DEVELOPMENT	_CAMERA_TYPE_EYE_DEVELOPMENT	307	-0.507197302	-1.418596752	0.000415326	0.008209133	0.006913632	6931	tags=37%, list=21%, signal=29%	65979/4760/9172/2296/2625/1417/5316/10152/655/155051/7483/55764/7422/10220/81029/112724/2247/10763/2255/659/114789/30812/5629/10312/493/1497/3985/2909/130916/22882/23554/7482/130557/4867/6664/2055/84440/6597/261734/84189/8829/3549/4915/8322/2823/10319/204851/6531/161742/57835/6094/7431/775/64919/10253/51761/7042/54806/54567/84465/1296/1427/7472/4094/4810/6497/1410/652/5158/4040/2737/1545/2200/509…
PYRIMIDINE CONTAINING COMPOUND METABOLIC PROCESS	_PYRIMIDINE_CONTAINING_COMPOUND_METABOLIC_PROCESS	82	0.510836062	1.631190595	0.000416711	0.008220577	0.00692327	3357	tags=34%, list=10%, signal=31%	7083/978/1373/4830/7371/9582/7298/1841/7374/4833/6240/2079/79077/23583/339/57089/7372/4907/1633/51251/6996/7378/1890/1503/790/1854/129607/30833
SIGNAL TRANSDUCTION IN RESPONSE TO DNA DAMAGE	_SIGNAL_TRANSDUCTION_IN_RESPONSE_TO_DNA_DAMAGE	125	0.462249018	1.547357794	0.000418361	0.008226566	0.006928314	4457	tags=41%, list=13%, signal=35%	2305/891/983/6790/5347/51514/51512/2810/995/1869/1111/5366/4282/79733/5111/672/1017/144455/637/10397/51499/27339/6615/9100/4683/7027/5591/3276/5716/11200/79184/10459/55571/5371/6659/10269/675/2885/602/9521/7291/988/10538/10498/399473/1874/754/835/1026/4848/60561
PYRIMIDINE CONTAINING COMPOUND BIOSYNTHETIC PROCESS	_PYRIMIDINE_CONTAINING_COMPOUND_BIOSYNTHETIC_PROCESS	37	0.666723718	1.816685802	0.000419416	0.008226566	0.006928314	3832	tags=49%, list=11%, signal=43%	7083/978/1373/4830/7371/7298/1841/4833/7372/1633/7378/1890/1503/790/1854/129607/4831/283458
MONOSACCHARIDE CATABOLIC PROCESS	_MONOSACCHARIDE_CATABOLIC_PROCESS	60	0.581871765	1.771504644	0.000419435	0.008226566	0.006928314	3364	tags=38%, list=10%, signal=35%	2597/5214/7167/226/5315/5230/2821/5223/55276/2023/3099/6120/2582/2584/5236/283209/130589/2524/9942/11164/2526/3607/4041
NEGATIVE REGULATION OF ORGANELLE ORGANIZATION	_NEGATIVE_REGULATION_OF_ORGANELLE_ORGANIZATION	330	0.365272883	1.346506124	0.000427967	0.008377794	0.007055677	3495	tags=27%, list=10%, signal=25%	22974/991/7153/891/5347/9212/11130/5217/81620/4085/9319/701/7272/699/10403/4171/1063/9168/2288/9232/5756/7429/1111/9700/4233/3925/672/10105/3303/26271/5062/899/28978/4070/7879/829/22919/10493/339/54908/27069/54998/5216/136319/4976/27166/54978/830/51499/598/10519/5962/7037/9184/3183/51657/128866/4683/51256/6712/2764/5716/57175/5885/4869/9587/8260/9735/2876/29766/4591/10459/54961/9087/9183/25913/66…
NUCLEOTIDE PHOSPHORYLATION	_NUCLEOTIDE_PHOSPHORYLATION	129	0.465493869	1.564663786	0.000430461	0.008410485	0.007083208	4730	tags=42%, list=14%, signal=36%	2597/5214/4830/7167/226/3939/5315/1841/5230/2821/79023/3692/55706/54541/5223/205/2023/4833/3099/3091/9631/5210/57122/2584/23165/5236/8480/283209/28964/6396/23636/53371/3458/5571/5563/9688/9972/129607/3607/5663/79902/4831/283458/669/80201/3098/81929/29922/100101267/2646/4928/4967/129401/23225
DNA UNWINDING INVOLVED IN DNA REPLICATION	_DNA_UNWINDING_INVOLVED_IN_DNA_REPLICATION	15	0.857342086	1.899066415	0.000439101	0.008562893	0.007211564	1969	tags=67%, list=6%, signal=63%	3159/4171/5888/4173/4175/9401/4176/641/6742/5965
GLUCOSE 6 PHOSPHATE METABOLIC PROCESS	_GLUCOSE_6_PHOSPHATE_METABOLIC_PROCESS	24	0.778309748	1.951199673	0.000440742	0.008569606	0.007217218	4517	tags=67%, list=14%, signal=58%	2539/5226/2821/51071/6888/5223/55276/3099/6120/7086/92579/22934/25796/80201/3098/2538
GOMF VOLTAGE GATED ION CHANNEL ACTIVITY	GOMF_VOLTAGE_GATED_ION_CHANNEL_ACTIVITY	195	-0.55145676	-1.507821835	0.000441126	0.008569606	0.007217218	6193	tags=33%, list=19%, signal=27%	1188/6327/55107/3753/3749/6616/1193/3757/30818/1187/3778/219527/440699/1184/781/778/116444/259232/3764/6328/1536/55799/84329/785/117155/3741/23416/30819/10060/9022/57657/59285/775/784/9196/8912/3759/8514/6323/3767/140738/3786/3790/3762/5311/3752/1268/1185/3748/89822/2185/3777/776/3738/3784/8645/53405/6330/782/57685/6332/54102/3772/9254
MUSCLE CELL PROLIFERATION	_MUSCLE_CELL_PROLIFERATION	218	-0.528652949	-1.456163547	0.000443484	0.008599031	0.007241999	6552	tags=41%, list=20%, signal=33%	442907/10221/2697/8862/6934/5136/1956/7189/5728/4880/2247/1027/5600/1012/23414/3717/4217/199/239/7124/406976/407975/80310/6495/27086/26119/55512/7043/861/93649/442891/9241/30008/574501/27250/26011/23493/2735/7057/56998/8013/2066/8837/7042/7472/5739/652/4883/1991/5592/406935/347/3488/7048/2081/10257/3725/406984/94104/407018/407006/4313/5159/4211/4851/2254/407040/1901/10203/1264/3398/7049/6469/3570…
SMOOTH MUSCLE CELL DIFFERENTIATION	_SMOOTH_MUSCLE_CELL_DIFFERENTIATION	66	-0.651376764	-1.613699111	0.000451645	0.008740667	0.007361284	5118	tags=52%, list=15%, signal=44%	4204/23462/80314/6495/4775/93649/4303/30008/27250/23493/4773/1311/4772/4776/652/2022/407006/10266/93166/4851/6926/2254/407040/79652/54361/6469/2294/2627/4208/1910/6604/3815/6909/2263
CELL FATE COMMITMENT	_CELL_FATE_COMMITMENT	248	-0.520472777	-1.44151089	0.000457562	0.008838407	0.007443599	7398	tags=40%, list=22%, signal=32%	2623/7157/3594/50943/55553/10736/23269/4760/2736/2625/84695/4920/6934/7483/151449/81029/2247/2255/30812/5629/116448/6660/7480/4090/5454/63950/2619/6422/8320/170302/4089/2139/639/3714/6657/5396/6495/7482/3670/8643/89780/367/4909/140628/324/353274/54345/8829/9095/8324/7041/3549/26011/4063/23493/64321/6886/64919/2066/10253/114836/54567/5460/23135/7472/652/2034/2737/50937/9580/5727/429/25925/4851/262…
GOCC PLASMA MEMBRANE BOUNDED CELL PROJECTION CYTOPLASM	GOCC_PLASMA_MEMBRANE_BOUNDED_CELL_PROJECTION_CYTOPLASM	207	-0.537261861	-1.47254829	0.000470372	0.009068657	0.007637513	5659	tags=42%, list=17%, signal=35%	150082/51566/55812/55717/6792/51626/257236/26074/83544/56171/582/55112/4130/85452/2622/22832/57662/57539/10749/158067/55567/22863/196385/10947/23237/66008/129880/1768/221421/2735/5813/54777/55130/339451/55638/56623/11127/126820/200162/4117/79819/343521/115948/2737/144132/146754/339829/1770/55259/26160/158798/55036/80258/124602/8701/199221/79659/89876/1742/167691/1767/80128/118491/85478/25876/8353…
GOMF RNA POLYMERASE ACTIVITY	GOMF_RNA_POLYMERASE_ACTIVITY	42	0.631343698	1.7612032	0.000475511	0.00915044	0.007706389	5237	tags=55%, list=16%, signal=46%	5557/5439/221830/10849/5438/9477/5437/5440/10622/51728/25885/5441/30834/5436/5431/27297/10623/84172/26015/5434/5433/7015/81488
REGULATION OF RESPONSE TO BIOTIC STIMULUS	_REGULATION_OF_RESPONSE_TO_BIOTIC_STIMULUS	405	0.341713765	1.292914522	0.000476427	0.009150799	0.007706691	4317	tags=35%, list=13%, signal=31%	56667/4321/5698/5691/10213/3329/5708/2069/8767/3430/6772/5717/3929/5686/5696/10197/5693/55646/4586/200958/5704/3148/5709/89870/4893/5685/3320/5713/5817/9111/5707/5718/5058/5062/79102/5359/5689/135250/708/5690/8772/94025/5688/5701/4277/5694/5695/51561/25818/5714/117854/5721/1690/353091/5692/3105/6059/5468/3093/5687/330/7520/5710/151636/3326/2150/5705/23170/9447/5702/5700/5781/5682/7341/5591/5719/3…
RESPONSE TO TRANSFORMING GROWTH FACTOR BETA	_RESPONSE_TO_TRANSFORMING_GROWTH_FACTOR_BETA	257	-0.518680261	-1.439799249	0.000481073	0.00922267	0.007767221	6235	tags=39%, list=19%, signal=32%	2033/4435/10979/23411/6093/1284/6660/4090/26036/1387/5590/6422/8483/4089/64750/117166/64081/7040/407975/27063/3694/406888/1785/80310/7043/6664/57669/11117/56940/5170/409/375387/7122/93649/5138/7041/677/161742/1601/678/203100/7057/857/9404/8837/6794/463/10253/4091/7042/57178/4052/864/201163/5654/7472/6497/2200/2022/9315/2615/7048/7044/4054/2534/94/4092/2331/3725/54829/407018/4093/1003/25805/10252/…
GOMF UBIQUITIN LIKE PROTEIN BINDING	GOMF_UBIQUITIN_LIKE_PROTEIN_BINDING	97	0.505366156	1.630889818	0.000487469	0.009318021	0.007847524	4623	tags=45%, list=14%, signal=39%	7153/1163/7345/1164/3315/84259/9246/10054/5887/11047/8078/267/7334/7347/54165/9184/58476/6996/4734/550/8878/8480/5886/23636/23118/4088/7251/78990/26135/5371/55968/6047/81858/8535/10616/10040/23197/55611/57787/165324/55666/11124/51271/329
HP RESTRICTIVE VENTILATORY DEFECT	HP_RESTRICTIVE_VENTILATORY_DEFECT	79	-0.633176877	-1.596018331	0.000487874	0.009318021	0.007847524	5592	tags=48%, list=17%, signal=40%	114548/3257/246329/29851/221264/5580/8788/1134/79158/6445/89781/1493/100151683/8742/975/63895/7249/54/7248/26191/2022/23495/1305/1439/10320/4921/1776/3113/3123/55384/2261/115650/930/3115/23345/1380/931/10568
REGULATION OF UBIQUITIN PROTEIN TRANSFERASE ACTIVITY	_REGULATION_OF_UBIQUITIN_PROTEIN_TRANSFERASE_ACTIVITY	53	0.584157238	1.74101816	0.000490187	0.009344701	0.007869993	3493	tags=40%, list=10%, signal=36%	11065/991/5347/4085/27338/9532/57761/51438/26271/84259/7334/3984/54165/151636/5861/10459/6201/7332/10059/5663/11315
HP ABNORMALITY OF THE UPPER RESPIRATORY TRACT	HP_ABNORMALITY_OF_THE_UPPER_RESPIRATORY_TRACT	373	-0.490230317	-1.37474911	0.000494879	0.00941655	0.007930503	5945	tags=42%, list=18%, signal=35%	54496/54768/27125/4125/284058/221037/3543/10312/23247/1387/3778/27152/5993/10625/23765/4089/29851/5580/152110/83544/546/8106/23522/7456/5144/5396/8788/1536/55112/3718/27245/284654/27086/710/2622/80144/8626/23498/79158/23639/57539/2316/10743/846/23384/54209/324/56172/860/4068/352909/1493/5444/221421/57560/8742/6103/975/6872/157680/6448/5116/139212/79925/91461/7454/427/55130/2066/6794/253959/1513/3…
RESPONSE TO OXYGEN LEVELS	_RESPONSE_TO_OXYGEN_LEVELS	372	0.358426638	1.304979298	0.000497909	0.009456559	0.007964199	2899	tags=30%, list=9%, signal=28%	6513/890/891/5352/1978/29923/5328/133/51129/1869/3939/5315/5366/6781/112399/5230/5698/5691/10213/5708/51142/4017/8614/218/5717/54541/5686/7424/5696/10197/5693/205/2023/5704/6839/5709/3099/191/5685/79723/5713/26355/5707/5718/5058/6648/3066/5689/5351/5690/4323/3654/5688/5701/5034/5694/5695/83990/10397/5714/100/3091/1019/5721/57085/4976/81/7009/5692/54583/26608/5468/5687/5710/7316/11331/7184/8453/48…
SECOND MESSENGER MEDIATED SIGNALING	_SECOND_MESSENGER_MEDIATED_SIGNALING	298	-0.500531583	-1.396846355	0.000499755	0.009473972	0.007978864	7634	tags=47%, list=23%, signal=37%	283455/54795/108/9472/5573/2494/2039/9759/844/5532/6546/7320/4137/6401/7412/84687/1979/4760/7349/183/79054/100137049/63928/1956/4878/9034/5795/7422/11251/4880/6262/57192/5027/1193/23551/23261/1012/7462/107/27040/5341/6850/10316/493/2740/5164/5026/7124/55607/1240/2829/5152/3357/5144/22953/5997/4775/116/5170/51196/185/50852/54209/27115/187/916/23576/5138/338557/3632/3791/196/5533/55784/11069/287/47…
HP PLANTAR HYPERKERATOSIS	HP_PLANTAR_HYPERKERATOSIS	46	0.634243662	1.80370453	0.000509268	0.009636401	0.00811566	1834	tags=41%, list=6%, signal=39%	3918/2706/3853/3914/1832/3868/3872/3691/9401/55612/3909/79719/3889/79651/5339/51360/3858/79650/10804
GOMF THREONINE TYPE ENDOPEPTIDASE ACTIVITY	GOMF_THREONINE_TYPE_ENDOPEPTIDASE_ACTIVITY	14	0.873147651	1.924382743	0.000512419	0.009678081	0.008150762	1391	tags=71%, list=4%, signal=68%	5698/5691/5696/5693/5685/5689/5690/5694/5695/5692
GOMF AMYLOID BETA BINDING	GOMF_AMYLOID_BETA_BINDING	83	-0.617833713	-1.566923701	0.00051721	0.009750507	0.008211759	4225	tags=41%, list=13%, signal=36%	26119/1471/3689/3684/54209/7099/323/8322/114928/23621/3643/7042/2890/1410/6653/590/4035/43/4804/972/948/3339/9452/8685/321/54103/322/10268/154/2043/10307/1191/7097/177
REGULATION OF CELL CELL ADHESION	_REGULATION_OF_CELL_CELL_ADHESION	428	-0.480868294	-1.352402902	0.000527777	0.009931369	0.008364078	5327	tags=36%, list=16%, signal=30%	266727/6850/5590/3717/1378/23075/199/29851/10892/3932/5580/239/7124/1840/7040/57162/3481/6657/8740/5063/83706/100133941/3718/11148/22890/5420/57669/89780/3689/10019/1952/160365/5170/2113/55083/6777/288/8651/151888/861/114897/916/9466/1493/3549/654/10563/3142/960/79626/9647/7409/3037/399/975/149041/11151/10725/857/8013/146850/9402/940/729230/57178/864/1949/3383/5588/923/604/920/3676/26191/1326/652…
GOMF EXTRACELLULAR MATRIX STRUCTURAL CONSTITUENT CONFERRING COMPRESSION RESISTANCE	GOMF_EXTRACELLULAR_MATRIX_STRUCTURAL_CONSTITUENT_CONFERRING_COMPRESSION_RESISTANCE	22	-0.808119098	-1.702528931	0.000531947	0.009991388	0.008414626	2628	tags=45%, list=8%, signal=42%	150356/2331/54829/3339/4060/1634/5549/10216/4969/127435
RESPONSE TO BMP	_RESPONSE_TO_BMP	164	-0.549125297	-1.478538598	0.000532926	0.009991391	0.008414628	5812	tags=38%, list=17%, signal=32%	3096/659/4090/7554/6422/4089/64750/7040/11167/92/23090/8646/4681/164656/55512/7043/6664/9765/140628/860/9241/27250/654/51232/4926/168667/4091/7042/1311/56963/5654/6497/285704/652/6424/2200/2022/6653/7044/1655/94/4092/26508/64388/4093/1003/51176/25805/4851/222223/650/25928/7474/6425/7049/4036/1958/2627/9518/55273/653/2719/91851
EPITHELIAL TUBE MORPHOGENESIS	_EPITHELIAL_TUBE_MORPHOGENESIS	309	-0.504773642	-1.411797406	0.000537118	0.010051505	0.008465255	6956	tags=46%, list=21%, signal=37%	9423/65979/131405/57167/23654/2736/7976/2625/3371/183/655/388/151449/4435/6789/7189/55764/7422/6262/2247/2255/30812/5629/57216/5241/54910/80004/10522/26249/6422/8320/4089/239/29072/7124/8557/7040/342184/2909/5613/1436/57619/6495/27086/7482/5420/6664/89780/367/2648/80199/8549/55083/846/54345/8829/9241/3549/90627/3791/54922/129880/64321/27031/56998/4524/10253/7042/54806/54567/7249/4776/5293/144165/…
GOMF NUCLEOTIDYLTRANSFERASE ACTIVITY	GOMF_NUCLEOTIDYLTRANSFERASE_ACTIVITY	113	0.481286139	1.593827344	0.000538476	0.010058462	0.008471114	5323	tags=50%, list=16%, signal=42%	4938/4940/5557/55907/10728/5439/5427/6675/80308/56655/1736/10721/4939/54107/221830/10849/87178/80347/7360/57804/5438/9477/54187/5437/348180/5440/54108/10622/51728/79693/5833/11164/29926/27304/25885/5441/30834/5426/5130/5436/10714/5431/5424/27297/5422/10623/84172/55149/26015/5434/5433/10914/7015/81488/390637/90353
POSITIVE REGULATION OF ESTABLISHMENT OF PROTEIN LOCALIZATION TO TELOMERE	_POSITIVE_REGULATION_OF_ESTABLISHMENT_OF_PROTEIN_LOCALIZATION_TO_TELOMERE	10	0.917796798	1.847399882	0.000541171	0.010090321	0.008497945	2324	tags=90%, list=7%, signal=84%	22948/10576/10575/7203/908/10574/6950/1736/10694
DNA SYNTHESIS INVOLVED IN DNA REPAIR	_DNA_SYNTHESIS_INVOLVED_IN_DNA_REPAIR	49	0.589208906	1.721213402	0.000551505	0.010264236	0.008644414	4388	tags=51%, list=13%, signal=44%	51514/9636/5984/5111/5983/5982/6119/5985/5427/9246/5425/26073/7316/9100/57804/56897/7415/10459/5426/10714/5424/6117/5422/6233/55666
HP ABNORMALITY OF THE PREPUTIUM	HP_ABNORMALITY_OF_THE_PREPUTIUM	32	0.69933065	1.842198379	0.00055428	0.01028451	0.008661489	3242	tags=53%, list=10%, signal=48%	29089/1832/5888/55215/672/55612/7516/83990/55159/1736/2189/2175/2177/10459/2187/675/2188
PURINE CONTAINING COMPOUND METABOLIC PROCESS	_PURINE_CONTAINING_COMPOUND_METABOLIC_PROCESS	417	0.339862412	1.293710886	0.000554611	0.01028451	0.008661489	5006	tags=37%, list=15%, signal=32%	2597/8942/5214/4830/6820/7167/6319/10606/226/3939/5901/5315/5230/2821/3251/4521/79071/79023/3692/8833/55706/54541/5223/471/205/2023/4833/56952/3099/191/30968/11332/6472/353/10165/2181/5471/347734/55270/47/83401/1738/100/5634/3091/4976/9631/318/2981/4522/7498/5210/4860/1716/122970/57089/1969/215/1737/57122/8050/4907/80347/1633/790955/2773/10846/55856/2584/23165/5236/9615/10591/8480/527/283209/2896…
DNA TEMPLATED TRANSCRIPTION TERMINATION	_DNA_TEMPLATED_TRANSCRIPTION_TERMINATION	74	0.534616037	1.679057101	0.000556462	0.010285811	0.008662585	5292	tags=57%, list=16%, signal=48%	6637/6628/6636/6635/7884/51692/221830/10419/10849/1478/5437/5440/22916/81608/404672/51728/2967/9015/53981/10269/25885/5441/30834/4150/11051/10898/1022/10978/8458/84172/4686/6634/6606/5434/4331/7978/84967/10914/1479/1660/23283/9014
PROTEIN INSERTION INTO MEMBRANE	_PROTEIN_INSERTION_INTO_MEMBRANE	72	0.558211508	1.757059511	0.000556698	0.010285811	0.008662585	2218	tags=38%, list=7%, signal=35%	2810/3002/1869/5366/7532/7534/9141/140823/3320/26521/26519/8266/56993/10971/83460/637/7531/7529/10328/51234/56851/5534/7027/3308/23065/4836/26520
HP SLOPING FOREHEAD	HP_SLOPING_FOREHEAD	154	0.439843358	1.497601581	0.000559687	0.010322337	0.008693346	3242	tags=33%, list=10%, signal=30%	55165/29089/23397/3832/9319/701/699/5888/55215/9918/259266/29968/9928/10733/672/6491/1062/5053/7516/6884/9276/83990/55159/29081/2189/9184/57122/7546/2175/80347/23310/54888/4683/26227/7360/440/163786/10436/1021/10617/284403/2177/1968/79751/1781/10459/116461/2187/55627/675/2188
REGULATION OF CYCLIN DEPENDENT PROTEIN KINASE ACTIVITY	_REGULATION_OF_CYCLIN_DEPENDENT_PROTEIN_KINASE_ACTIVITY	104	0.480380601	1.569041087	0.000566793	0.010434523	0.008787829	4269	tags=40%, list=13%, signal=35%	9133/890/891/990/5347/1033/1163/898/1164/9088/1029/2810/995/993/641/84722/899/79935/1019/23560/60/3326/6868/5716/55450/3843/836/56647/892/6714/1031/219771/10527/10614/8812/8941/29950/645121/1022/901/9134/1026
HP MUSCLE ABNORMALITY RELATED TO MITOCHONDRIAL DYSFUNCTION	HP_MUSCLE_ABNORMALITY_RELATED_TO_MITOCHONDRIAL_DYSFUNCTION	54	0.593250095	1.784505158	0.000576755	0.010598776	0.00892616	3399	tags=52%, list=10%, signal=47%	1340/51204/4726/1468/4709/51067/1716/4715/80324/87178/4728/4720/54539/51300/1763/4697/4719/28958/1890/25915/4700/50640/23474/4694/4716/29078/4722/4729
GOCC PLASMA MEMBRANE SIGNALING RECEPTOR COMPLEX	GOCC_PLASMA_MEMBRANE_SIGNALING_RECEPTOR_COMPLEX	300	-0.500263862	-1.39746882	0.000593164	0.010880721	0.009163611	8565	tags=47%, list=26%, signal=35%	388336/3667/28692/93/28647/28646/28563/93145/28609/2903/28661/28676/6956/28672/28670/149111/28658/28594/5777/28667/126129/28573/6977/28669/28592/3594/28688/1740/440829/3695/28610/28655/6976/8807/9568/28685/57406/28673/28657/6967/28601/28619/55072/6984/28602/28663/28576/54518/2899/28642/7189/28666/28689/28662/28581/3690/91/28606/28640/55333/28660/28684/28557/28682/6850/28674/28611/28620/116444/285…
PROTEIN TARGETING	_PROTEIN_TARGETING	427	0.336729327	1.280969342	0.000599011	0.010968249	0.009237326	4679	tags=34%, list=14%, signal=30%	7532/6192/3329/10452/23480/3417/9141/140823/23204/6231/100287932/3320/26521/26519/130340/5058/58477/6747/7879/84885/56993/10245/10971/6731/637/80273/10953/1962/7529/7321/55486/401505/10519/390916/92609/6175/122970/7316/8540/10055/29927/6730/6169/128866/11261/10134/3998/56288/3312/4734/3308/1020/6155/6217/6745/3309/26520/23463/56947/2931/6132/29103/10456/6165/79720/11001/10952/9520/53371/9530/5102…
GLUCOSE CATABOLIC PROCESS	_GLUCOSE_CATABOLIC_PROCESS	35	0.681670607	1.82196376	0.000607003	0.011094657	0.009343785	699	tags=29%, list=2%, signal=28%	2597/5214/7167/226/5315/5230/2821/5223/2023/3099
GOCC 9PLUS2 MOTILE CILIUM	GOCC_9PLUS2_MOTILE_CILIUM	106	-0.595441018	-1.548192215	0.000610435	0.011137428	0.009379806	5190	tags=41%, list=16%, signal=34%	493/8100/79846/11020/65010/257062/84223/476/158067/150483/64518/57821/221421/6103/79925/152006/83894/202500/343521/283629/219670/55064/135138/146754/1770/26160/8701/23230/1767/54558/118491/25876/83538/8382/25981/80217/64446/9576/9696/1043/374407/89765/7802
GOMF MOLECULAR CARRIER ACTIVITY	GOMF_MOLECULAR_CARRIER_ACTIVITY	65	0.551826618	1.699542723	0.000624196	0.011351189	0.009559834	3971	tags=48%, list=12%, signal=42%	3838/5901/402569/1434/3837/3840/10204/83460/10063/10328/51234/4706/56851/23534/23065/57510/3839/3836/10073/3843/3049/475/51016/7514/3046/7018/3842/11315/81605/4151/55705
TRANSMEMBRANE RECEPTOR PROTEIN SERINE THREONINE KINASE SIGNALING PATHWAY	_TRANSMEMBRANE_RECEPTOR_PROTEIN_SERINE_THREONINE_KINASE_SIGNALING_PATHWAY	354	-0.489486638	-1.371386155	0.000624377	0.011351189	0.009559834	6248	tags=37%, list=19%, signal=30%	151449/2033/4435/10979/10220/23411/91/2255/3096/659/4090/26036/1387/7554/5590/6422/3717/8483/4089/64750/117166/64081/7040/11167/92/407975/23090/8646/4681/3694/406888/1785/164656/55512/7043/6664/11117/56940/5170/409/9863/9765/375387/860/7122/93649/9241/7041/27250/3625/654/161742/51232/1601/7431/203100/4926/7057/857/9404/168667/6794/10253/4091/7042/1311/57178/56963/4052/201163/5654/6497/285704/652/…
POSITIVE REGULATION OF LEUKOCYTE CELL CELL ADHESION	_POSITIVE_REGULATION_OF_LEUKOCYTE_CELL_CELL_ADHESION	231	-0.521025833	-1.438003853	0.000627247	0.011383089	0.009586699	5323	tags=42%, list=16%, signal=35%	6850/5590/1378/199/29851/10892/3932/7124/3481/8740/5063/100133941/3718/11148/22890/3689/160365/5170/2113/6777/8651/151888/861/916/9466/1493/3549/3142/960/7409/3037/399/975/11151/10725/857/8013/146850/9402/940/729230/57178/864/1949/3383/5588/923/604/920/3676/26191/1326/2737/1991/912/1960/9840/3071/9580/7048/283234/2534/3109/81704/1604/84807/54440/8764/51176/240/7704/959/3122/972/921/5788/64926/311…
EXTERNAL ENCAPSULATING STRUCTURE ORGANIZATION	_EXTERNAL_ENCAPSULATING_STRUCTURE_ORGANIZATION	388	-0.485106814	-1.360866087	0.000652126	0.011813562	0.009949238	4460	tags=34%, list=13%, signal=30%	3694/633/8190/170691/5154/164656/55512/89780/1471/3689/11117/8292/2113/3684/861/1215/3910/170689/30008/3549/4016/3791/10319/84168/960/60495/3037/25975/11093/7057/2199/857/4148/8837/3385/10585/140766/7042/1311/150356/1296/84171/1513/3383/57188/5654/8434/7075/1300/3679/3676/340267/1293/1287/23187/1545/2200/2022/1991/3672/1305/4316/59277/9644/4054/3913/222663/8515/10893/4035/2331/2824/165/9806/10266…
REGULATION OF SPINDLE ORGANIZATION	_REGULATION_OF_SPINDLE_ORGANIZATION	39	0.654308692	1.811802084	0.000654458	0.011834773	0.009967102	3051	tags=59%, list=9%, signal=54%	22974/5347/10615/10460/3304/3303/79866/84722/5119/1104/51510/4733/25978/92421/128866/57132/8480/27243/23636/1213/29899/2770/6047
ANIMAL ORGAN FORMATION	_ANIMAL_ORGAN_FORMATION	61	-0.652905092	-1.60076167	0.000664385	0.011993028	0.010100382	4328	tags=51%, list=13%, signal=44%	6495/7482/3670/89780/8626/367/6091/4909/140628/9241/64321/7472/652/2737/7048/4851/10252/650/6092/7474/4036/7481/6469/8313/2627/4208/10370/6910/6604/2263/2348
HP APLASIA HYPOPLASIA OF THE PHALANGES OF THE HAND	HP_APLASIA_HYPOPLASIA_OF_THE_PHALANGES_OF_THE_HAND	228	-0.518652181	-1.431196251	0.000671401	0.012091022	0.010182911	5198	tags=39%, list=16%, signal=34%	51626/170302/6855/4204/55209/3764/7592/23522/8085/3481/407975/6197/5144/5063/8788/633/64131/8643/6664/80144/4297/8626/6597/7403/57539/2316/91252/860/57572/9241/3549/22866/3782/10060/64359/2735/4613/54101/55784/2677/9469/9487/79868/5116/1311/54567/63895/389856/2121/1756/1513/5293/54/1300/4810/3759/652/2200/7048/2260/5727/57728/60401/57465/4851/4921/6926/4882/650/3977/2122/26040/5745/7474/186/55081…
REGULATION OF PROTEIN LOCALIZATION TO CHROMOSOME TELOMERIC REGION	_REGULATION_OF_PROTEIN_LOCALIZATION_TO_CHROMOSOME_TELOMERIC_REGION	13	0.868213062	1.861356412	0.000672727	0.012091022	0.010182911	2324	tags=69%, list=7%, signal=64%	22948/10576/10575/7203/908/10574/6950/1736/10694
GOCC METHYLOSOME	GOCC_METHYLOSOME	12	0.887544425	1.848812749	0.00067337	0.012091022	0.010182911	2240	tags=83%, list=7%, signal=78%	6637/6628/6636/2079/6635/6632/6633/10419/3276/1207
CHAPERONE MEDIATED PROTEIN FOLDING	_CHAPERONE_MEDIATED_PROTEIN_FOLDING	62	0.548359985	1.688496741	0.00067539	0.012105971	0.010195502	3961	tags=52%, list=12%, signal=46%	2288/3336/10576/3304/9601/10728/3315/9141/3303/5479/79031/11080/3313/3306/2289/3312/3309/23753/5481/6782/51182/3337/27348/1861/2280/6388/1457/10131/26973/3310/10808/6449
RESPONSE TO BACTERIAL LIPOPROTEIN	_RESPONSE_TO_BACTERIAL_LIPOPROTEIN	11	-0.890548012	-1.641804949	0.000681793	0.01218295	0.010260332	1125	tags=36%, list=3%, signal=35%	948/284297/7097/1755
CARBOHYDRATE CATABOLIC PROCESS	_CARBOHYDRATE_CATABOLIC_PROCESS	191	0.408958171	1.41129605	0.000682073	0.01218295	0.010260332	4730	tags=37%, list=14%, signal=32%	2597/5214/5226/7167/226/3939/5315/5230/2821/51071/5836/79023/3692/55706/54541/5223/55276/2023/3099/6652/2820/5499/3091/6120/9631/5210/5255/57122/2582/2584/23165/5236/8480/283209/2931/28964/6396/23636/130589/1486/53371/3458/2524/5571/5563/9942/11164/5500/9688/9972/2526/3607/4758/4041/5663/79902/55347/3146/669/80201/3098/81929/100101267/2538/2646/5834/4928/4967/129401/23225
NEGATIVE REGULATION OF CELLULAR RESPONSE TO GROWTH FACTOR STIMULUS	_NEGATIVE_REGULATION_OF_CELLULAR_RESPONSE_TO_GROWTH_FACTOR_STIMULUS	106	-0.593045578	-1.541963886	0.000683476	0.01218667	0.010263465	5307	tags=41%, list=16%, signal=34%	6422/493/3087/64750/57556/406976/153090/8646/4681/22905/164656/11117/80199/9241/10563/51232/7057/168667/8837/10253/4091/5654/6497/79812/2200/6653/4092/64388/4804/25805/4851/10252/25928/7474/186/54361/4036/81848/693158/9353/1634/387914/91851
REGULATION OF ATTACHMENT OF SPINDLE MICROTUBULES TO KINETOCHORE	_REGULATION_OF_ATTACHMENT_OF_SPINDLE_MICROTUBULES_TO_KINETOCHORE	13	0.867167819	1.859115523	0.000687594	0.012238687	0.010307274	272	tags=54%, list=1%, signal=53%	4751/891/9212/1894/29127/10615/90417
SMOOTH MUSCLE TISSUE DEVELOPMENT	_SMOOTH_MUSCLE_TISSUE_DEVELOPMENT	21	-0.796440615	-1.668895466	0.000691362	0.012284327	0.010345711	4419	tags=62%, list=13%, signal=54%	5629/7763/6495/30008/3549/652/2022/406935/5727/4638/5311/130497/6469
HP ALOPECIA OF SCALP	HP_ALOPECIA_OF_SCALP	25	0.733197481	1.855063806	0.000698097	0.012382415	0.010428319	3913	tags=56%, list=12%, signal=49%	3918/2706/3914/3691/10682/3909/55630/2961/5339/51360/404672/136647/387/1308
EMBRYONIC HEART TUBE MORPHOGENESIS	_EMBRYONIC_HEART_TUBE_MORPHOGENESIS	69	-0.636141524	-1.574887316	0.000713322	0.01263051	0.010637262	4119	tags=38%, list=12%, signal=33%	89780/54345/3549/129880/64321/27031/54806/388591/9645/2022/339829/7048/26160/83852/55036/5311/4851/6926/7474/55081/6469/123872/28514/4208/6909/2348
RIBONUCLEOSIDE MONOPHOSPHATE BIOSYNTHETIC PROCESS	_RIBONUCLEOSIDE_MONOPHOSPHATE_BIOSYNTHETIC_PROCESS	32	0.691686915	1.822063016	0.000716505	0.012664881	0.010666209	3182	tags=50%, list=10%, signal=45%	7371/10606/3251/8833/471/353/5471/55312/100/5634/318/7372/7378/2618/158/790
NUCLEOBASE CONTAINING COMPOUND TRANSPORT	_NUCLEOBASE_CONTAINING_COMPOUND_TRANSPORT	248	0.376028381	1.359899316	0.000719035	0.012683842	0.010682178	4730	tags=39%, list=14%, signal=33%	10643/10642/1984/5901/10189/10644/79023/3692/55706/9775/51068/7355/8683/347734/10204/7884/4904/3267/11260/23212/55110/9631/6059/51692/54830/55341/29074/215/55343/57122/87178/9793/29107/4116/54888/84321/10128/23165/3297/57510/59343/10212/10237/8480/55916/4869/10073/84946/22916/6741/81608/6396/23636/53371/55153/80145/11338/84248/1977/8570/29957/53981/143244/55508/7514/9939/10657/56648/9688/9972/233…
HP ABNORMALITY OF PULMONARY CIRCULATION	HP_ABNORMALITY_OF_PULMONARY_CIRCULATION	151	-0.553899228	-1.478739534	0.000720065	0.012683842	0.010682178	4299	tags=35%, list=13%, signal=31%	27086/3988/8292/2316/23384/5627/7099/57572/2776/5277/54790/7139/5826/9469/857/4524/54567/79932/59/2200/2022/3425/2260/94/3913/1604/3762/4093/4851/3977/3339/2162/3123/3777/2294/57514/55384/2261/776/2627/720/368/10370/3043/3908/9496/4784/4256/7080/3026/729238/6439/6440
PROTEIN LOCALIZATION TO NUCLEAR BODY	_PROTEIN_LOCALIZATION_TO_NUCLEAR_BODY	12	0.885437057	1.844422964	0.000726035	0.012766954	0.010752173	2324	tags=75%, list=7%, signal=70%	22948/10576/10575/7203/908/10574/6950/1736/10694
MUSCLE TISSUE DEVELOPMENT	_MUSCLE_TISSUE_DEVELOPMENT	364	-0.482635715	-1.353502982	0.000733279	0.012872139	0.010840759	5814	tags=44%, list=17%, signal=37%	3516/9421/5950/9472/5573/1948/1385/7881/9759/844/55553/10869/6546/7168/5465/1465/9172/2296/5300/7161/642658/56983/655/2697/59269/2033/56999/7422/5728/6262/2247/5600/30812/5629/9794/88/23414/7480/246329/55909/1938/4634/63950/26576/9975/4089/6840/2139/406976/8557/7040/3481/64091/407975/51676/467/27063/7763/22953/1134/6495/4205/3670/22933/6901/4534/6664/89780/5997/2648/6445/409/140628/861/93649/8324…
GOMF VOLTAGE GATED CATION CHANNEL ACTIVITY	GOMF_VOLTAGE_GATED_CATION_CHANNEL_ACTIVITY	137	-0.56629858	-1.497883497	0.000739658	0.012961816	0.010916284	6012	tags=31%, list=18%, signal=26%	3753/3749/6616/3757/3778/219527/440699/781/778/116444/3764/55799/84329/785/3741/23416/30819/10060/57657/59285/775/784/9196/8912/3759/8514/3767/3786/3790/3762/5311/3752/1268/3748/2185/3777/776/3738/3784/782/57685/3772/9254
RIBONUCLEOPROTEIN COMPLEX SUBUNIT ORGANIZATION	_RIBONUCLEOPROTEIN_COMPLEX_SUBUNIT_ORGANIZATION	216	0.388859548	1.366683171	0.000742168	0.012983486	0.010934534	4882	tags=42%, list=15%, signal=36%	6637/11171/6628/3692/10728/6636/6631/57819/8562/3320/23246/8662/6732/8683/8607/51154/51081/6635/8894/55299/84154/6632/23212/8669/6633/10856/84231/22827/220717/27339/26284/7458/6175/25804/7520/3326/10419/64963/9416/6169/79833/28985/4839/8161/79760/51187/8668/5591/6895/1207/10073/10713/1968/26747/7415/22868/79577/27341/6204/1653/9326/10480/9092/3799/103/29777/11051/23020/54475/8661/57461/8667/10907…
HP LETHARGY	HP_LETHARGY	177	0.400317877	1.381487073	0.000752275	0.013137767	0.011064468	4708	tags=40%, list=14%, signal=35%	6513/1591/1373/3856/3875/5052/388962/9377/4726/6231/4709/7050/55630/10165/27249/51021/3172/1738/5096/6528/4715/3077/2643/27247/7546/4728/8243/6155/4720/54539/51300/2653/1967/4719/10166/79751/6165/8260/25915/8892/11224/6496/6204/6201/6927/6235/4700/4694/4716/1031/29078/90121/4722/4729/3030/29110/64087/11274/91942/435/54820/6223/7054/55005/1026/8928/3032/326625/57817/55863/2731
GOCC MHC PROTEIN COMPLEX	GOCC_MHC_PROTEIN_COMPLEX	23	-0.779773374	-1.65943975	0.000753831	0.01314244	0.011068403	1647	tags=57%, list=5%, signal=54%	3109/3122/3112/972/3113/3117/3108/3119/3123/3127/3111/3115/3120
HP ANOTIA	HP_ANOTIA	11	0.889336895	1.808645767	0.000757417	0.013159959	0.011083157	3470	tags=82%, list=10%, signal=73%	990/81620/8318/4998/23594/51053/2187/25885/1147
HP SCARRING ALOPECIA OF SCALP	HP_SCARRING_ALOPECIA_OF_SCALP	11	0.889478141	1.80893302	0.000757417	0.013159959	0.011083157	1675	tags=73%, list=5%, signal=69%	3918/2706/3914/3691/10682/3909/5339/51360
MITOTIC DNA INTEGRITY CHECKPOINT	_MITOTIC_DNA_INTEGRITY_CHECKPOINT	101	0.46640576	1.524656035	0.000763492	0.013232083	0.0111439	2799	tags=32%, list=8%, signal=29%	891/983/6790/990/4998/51512/2810/995/1869/79733/8091/5111/63967/641/146956/1017/144455/90381/55159/54962/11073/51499/4436/4683/7027/5591/3276/29980/2177/11200/55571/5371
GOMF ALDO KETO REDUCTASE NADP ACTIVITY	GOMF_ALDO_KETO_REDUCTASE_NADP_ACTIVITY	27	0.733414565	1.879698721	0.000764163	0.013232083	0.0111439	2726	tags=44%, list=8%, signal=41%	1646/57016/8644/1645/441282/1109/218/231/6697/51109/127/83592
HP MANDIBULAR APLASIA	HP_MANDIBULAR_APLASIA	14	0.862295779	1.900465648	0.000770523	0.013319596	0.011217602	2112	tags=64%, list=6%, signal=60%	990/81620/8318/4998/23594/51053/3052/1349/54539
EMBRYONIC HEART TUBE DEVELOPMENT	_EMBRYONIC_HEART_TUBE_DEVELOPMENT	78	-0.629928888	-1.582939197	0.000784313	0.013535044	0.01139905	4119	tags=36%, list=12%, signal=32%	89780/54345/3549/129880/64321/27031/54806/388591/9645/2022/339829/7048/26160/83852/55036/5311/4851/6926/7474/55081/6469/123872/28514/4208/10370/128344/6909/2348
TRICARBOXYLIC ACID CYCLE	_TRICARBOXYLIC_ACID_CYCLE	34	0.66528194	1.76970398	0.000791766	0.013619242	0.01146996	5554	tags=74%, list=17%, signal=61%	3417/4191/1738/2271/1737/4190/3418/6390/1431/6389/81889/6391/54949/8801/6392/3421/8803/8802/4967/48/55526/5162/5160/1743/50
REGULATION OF GENERATION OF PRECURSOR METABOLITES AND ENERGY	_REGULATION_OF_GENERATION_OF_PRECURSOR_METABOLITES_AND_ENERGY	149	0.431191891	1.458018838	0.000791914	0.013619242	0.01146996	4730	tags=42%, list=14%, signal=36%	891/983/23596/7262/51142/1347/79023/3692/55706/54541/5223/10105/205/51204/6472/5499/10063/27069/3091/27166/9631/5210/215/11331/648791/57122/87178/55847/9167/23165/84300/8480/2931/28964/29103/6396/23636/5167/53371/3458/7415/5571/5563/664/5500/9688/9972/8660/5663/11315/10131/79902/84273/3146/84277/5290/81929/100101267/2646/2932/4928/129401/23225
POSITIVE REGULATION OF HEMOPOIESIS	_POSITIVE_REGULATION_OF_HEMOPOIESIS	153	-0.548774471	-1.46672621	0.000793198	0.013619242	0.01146996	7516	tags=50%, list=23%, signal=39%	558/1385/3594/133522/50943/101/941/2736/2625/3965/4920/10221/7189/140685/760/5578/114548/6850/5590/1378/10892/7124/7040/2242/22890/9398/6777/8651/861/54209/3549/81501/677/3142/22985/399/56998/146850/57178/864/604/920/50487/3059/4254/2737/1960/9840/3071/9580/7048/3635/8111/3725/84807/54440/51176/146433/7704/2124/3122/972/695/5788/7535/3707/939/3123/6469/9308/3575/64332/9760/2621/6363/2353/177
REGULATION OF DNA REPAIR	_REGULATION_OF_DNA_REPAIR	113	0.474408906	1.571052698	0.000801006	0.013730189	0.011563398	3887	tags=35%, list=12%, signal=31%	2305/10635/5888/1111/8914/8091/79000/116028/5111/672/55010/5531/7334/10721/151636/7913/10097/1054/10155/5591/3297/7336/7398/56897/79184/10459/78990/83666/63979/5371/25913/2187/9320/142/56893/7291/4255/55611/3146
ALPHA AMINO ACID METABOLIC PROCESS	_ALPHA_AMINO_ACID_METABOLIC_PROCESS	179	0.40372918	1.393310279	0.000811962	0.013894639	0.011701896	3574	tags=35%, list=11%, signal=31%	2729/5352/3081/8942/1373/23657/2730/29968/6611/5831/8833/79814/113675/191/8985/5053/58478/259307/23743/6472/5471/3172/3620/5723/3028/1738/4143/22928/2806/3034/5832/4522/26227/440/10588/8781/2673/10993/2746/84706/23564/2653/9945/9971/6999/51078/2805/144193/1503/2618/5092/3242/56954/790/51582/10955/1719/22929/51268/130013/11315/1491
IMPORT INTO NUCLEUS	_IMPORT_INTO_NUCLEUS	161	0.413909284	1.4156501	0.00081447	0.013914197	0.011718368	4678	tags=42%, list=14%, signal=36%	3838/1894/4321/5901/10553/402569/6637/6628/1434/6636/3728/55612/3837/3840/6635/10204/6632/6633/9221/9631/54830/3326/11331/57122/79833/11261/29107/23534/79760/10155/1871/8882/3839/55916/3836/10073/3843/6396/23636/4088/53371/3458/999/5571/5371/9531/9688/9972/3842/5663/10527/1994/79902/5469/55705/51715/8692/754/1026/100101267/7545/6634/2646/6606/79711/4928/129401/10526
REGULATION OF T CELL ACTIVATION	_REGULATION_OF_T_CELL_ACTIVATION	320	-0.49918236	-1.39508408	0.000827874	0.014119542	0.011891306	5367	tags=37%, list=16%, signal=31%	27040/6850/5590/1378/199/29851/10892/3932/1840/639/57162/3481/814/8740/5063/100133941/3718/11148/22890/2648/11035/160365/5170/6777/8651/151888/861/944/916/9466/1493/3549/3142/914/79626/7409/27240/399/975/4773/149041/11151/857/9479/146850/9402/940/729230/57178/864/1949/5588/923/604/920/26191/1326/652/2737/2796/2302/912/1960/9840/3071/10875/9580/2615/7048/283234/2534/10385/4092/55824/3109/81704/160…
NUCLEAR ENVELOPE ORGANIZATION	_NUCLEAR_ENVELOPE_ORGANIZATION	51	0.57651879	1.706694182	0.000832668	0.0141776	0.011940202	3960	tags=47%, list=12%, signal=42%	9133/891/983/5347/8815/6676/7443/9631/221035/128866/27243/80346/5518/5515/55968/9688/27348/1861/10269/256979/4000/23141/23399/2010
HP DUODENAL STENOSIS	HP_DUODENAL_STENOSIS	28	0.705371029	1.838346908	0.000852393	0.014489258	0.012202677	4747	tags=68%, list=14%, signal=58%	29089/8318/5888/55215/672/7516/83990/55159/2189/2175/2177/10459/2187/675/2188/2178/5889/57217/79728
PROTEIN LOCALIZATION TO CILIUM	_PROTEIN_LOCALIZATION_TO_CILIUM	59	-0.663072675	-1.616337595	0.000872711	0.014809954	0.012472763	5599	tags=58%, list=17%, signal=48%	84314/55764/22873/55812/27241/8934/84455/92482/582/9135/23090/2622/23639/57539/261734/54585/79809/57560/6094/56623/26088/339829/285331/199223/57728/199221/79659/9727/7275/83538/9696/9742/51364/225689
NEGATIVE REGULATION OF VASCULAR ENDOTHELIAL CELL PROLIFERATION	_NEGATIVE_REGULATION_OF_VASCULAR_ENDOTHELIAL_CELL_PROLIFERATION	23	-0.774324101	-1.647843125	0.000876403	0.014823203	0.012483921	1096	tags=17%, list=3%, signal=17%	407040/406913/4208/1285
HP DECREASED FERTILITY IN FEMALES	HP_DECREASED_FERTILITY_IN_FEMALES	80	-0.626319002	-1.581467598	0.000876584	0.014823203	0.012483921	4410	tags=50%, list=13%, signal=43%	152110/83544/64072/2622/23639/79816/352909/221421/6103/139212/79925/2592/55130/54970/8481/115948/2302/339829/1770/55036/4214/8701/27148/1767/85478/83538/92749/27019/25981/1528/64446/115399/374407/123872/93233/345895/246176/51364/89765/200373
HP ABNORMAL GLYCOSYLATION	HP_ABNORMAL_GLYCOSYLATION	40	0.631411316	1.763849647	0.000877852	0.014823203	0.012483921	5124	tags=62%, list=15%, signal=53%	10195/79644/2590/7355/79053/1650/5236/3703/10159/8813/91869/22845/10466/11253/1798/790/4247/5373/84061/529/201595/147007/523/57511/4351
DNA REPLICATION CHECKPOINT	_DNA_REPLICATION_CHECKPOINT	17	0.822190479	1.891618535	0.000882539	0.014877712	0.012529828	2300	tags=59%, list=7%, signal=55%	990/81620/8318/4998/8914/63967/90381/54962/11073/1763
NUCLEAR ENVELOPE REASSEMBLY	_NUCLEAR_ENVELOPE_REASSEMBLY	18	0.799357916	1.865475219	0.000890862	0.014976691	0.012613187	4581	tags=78%, list=14%, signal=67%	8815/7443/221035/128866/27243/80346/5518/5515/55968/4000/23141/2010/165324/6683
GOMF PASSIVE TRANSMEMBRANE TRANSPORTER ACTIVITY	GOMF_PASSIVE_TRANSMEMBRANE_TRANSPORTER_ACTIVITY	456	-0.46315325	-1.302058764	0.000891347	0.014976691	0.012613187	7127	tags=35%, list=21%, signal=28%	2897/170572/9992/285335/54795/359/9132/3781/55503/7881/59341/3750/6335/41/57053/363/8913/343450/53373/51063/80333/57101/6833/2568/2570/23155/7220/2697/79054/2899/2563/1188/9635/6327/55107/6262/3753/55283/57192/5027/79838/3749/6616/1193/3757/30818/1187/9033/3779/3778/219527/440699/1184/781/55362/778/266675/6509/116444/57165/259232/5026/3764/54822/2894/65010/147798/84230/6328/1536/55799/22953/84329…
GOCC SITE OF DNA DAMAGE	GOCC_SITE_OF_DNA_DAMAGE	80	0.513147587	1.625543076	0.000897982	0.015063351	0.012686171	4053	tags=41%, list=12%, signal=36%	5888/10552/8914/79000/79968/79035/6119/10094/10293/10096/157570/55159/11335/27339/7520/10097/4824/10092/10951/4683/50485/10093/7415/10459/83666/5932/4000/142/3364/56893/1642/10109/6117
NUCLEOBASE CONTAINING SMALL MOLECULE BIOSYNTHETIC PROCESS	_NUCLEOBASE_CONTAINING_SMALL_MOLECULE_BIOSYNTHETIC_PROCESS	110	0.465064166	1.543822076	0.000908877	0.015221073	0.012819002	3357	tags=37%, list=10%, signal=34%	7083/978/4830/7371/1841/7374/51071/3251/4521/8833/4833/56952/11332/353/55270/79077/23583/100/7498/4860/1267/57089/215/954/7372/4907/1633/10846/6996/9615/10591/5167/7378/1890/2876/7415/377841/11164/790/1854/30833
ESTABLISHMENT OF PROTEIN LOCALIZATION TO MITOCHONDRIAL MEMBRANE	_ESTABLISHMENT_OF_PROTEIN_LOCALIZATION_TO_MITOCHONDRIAL_MEMBRANE	50	0.591668299	1.740718735	0.000918777	0.015361644	0.01293739	2528	tags=44%, list=8%, signal=41%	2810/3002/1869/5366/7532/7534/9141/140823/3320/26521/26519/56993/10971/637/7531/7529/5534/7027/3308/4836/26520/808
TELOMERE MAINTENANCE VIA TELOMERE LENGTHENING	_TELOMERE_MAINTENANCE_VIA_TELOMERE_LENGTHENING	77	0.524055487	1.656887131	0.000921524	0.015382364	0.01295484	3486	tags=38%, list=10%, signal=34%	4751/9212/5888/22948/10576/5570/55505/10575/10728/7203/908/10574/3320/6950/54433/1736/7520/3326/3183/10694/64858/170506/25913/6714/55226/23381/80119/55651/142
GOCC CHAPERONIN CONTAINING T COMPLEX	GOCC_CHAPERONIN_CONTAINING_T_COMPLEX	11	0.883461942	1.796697868	0.000924183	0.015397622	0.01296769	2324	tags=73%, list=7%, signal=68%	22948/10576/10575/7203/908/10574/6950/10694
NUCLEOTIDE EXCISION REPAIR DNA GAP FILLING	_NUCLEOTIDE_EXCISION_REPAIR_DNA_GAP_FILLING	23	0.745681292	1.857189475	0.000925458	0.015397622	0.01296769	4569	tags=70%, list=14%, signal=60%	5984/5111/5983/5982/6119/5985/5425/7316/57804/5426/10714/5424/6117/6233/3978/3980
POSITIVE REGULATION OF PROTEIN LOCALIZATION TO NUCLEUS	_POSITIVE_REGULATION_OF_PROTEIN_LOCALIZATION_TO_NUCLEUS	85	0.509894473	1.634755174	0.000942189	0.01560903	0.013145735	3493	tags=42%, list=10%, signal=38%	983/5347/1894/51512/5901/22948/10576/10575/7203/908/3728/10574/51068/6950/23607/10204/2147/1736/7037/151636/10542/3326/10155/8882/10445/3843/10694/4088/3458/999/83666/6714/9531/5663/142/11315
GOCC CATALYTIC STEP 2 SPLICEOSOME	GOCC_CATALYTIC_STEP_2_SPLICEOSOME	85	0.510301211	1.636059204	0.000942189	0.01560903	0.013145735	4464	tags=52%, list=13%, signal=45%	10189/6637/51645/6628/9775/6636/57819/51639/6627/6635/8896/6632/9343/6633/55110/3185/27339/3183/9416/4116/27258/6629/10286/10492/22913/9939/10992/9092/9410/22938/51503/3190/23020/23450/988/57461/5356/3192/4670/1659/26986/51428/3181/6634
REGULATION OF MITOTIC SPINDLE ASSEMBLY	_REGULATION_OF_MITOTIC_SPINDLE_ASSEMBLY	18	0.797233892	1.860518348	0.000942755	0.01560903	0.013145735	2430	tags=67%, list=7%, signal=62%	5347/3304/3303/5119/1104/51510/4733/25978/92421/128866/57132/27243
PROTEIN IMPORT	_PROTEIN_IMPORT	191	0.403841943	1.393640179	0.000946949	0.015642887	0.013174249	4678	tags=41%, list=14%, signal=36%	3838/1894/4321/5901/402569/3329/10452/1434/3728/9141/55612/140823/100287932/3320/3837/3840/56993/10245/10204/80273/9221/9631/54830/92609/3326/11331/57122/11261/29107/23534/3312/3308/10155/1871/8882/3839/55916/3836/10073/3843/29103/6396/23636/4088/53371/3458/999/10440/5371/9531/7984/9688/9972/3842/5663/10527/84134/1994/79902/5469/5191/55705/51715/8692/9804/754/131474/348/1026/5194/5192/100101267/7…
GOCC HOST CELLULAR COMPONENT	GOCC_HOST_CELLULAR_COMPONENT	58	0.553572198	1.675934305	0.000947868	0.015642887	0.013174249	4730	tags=53%, list=14%, signal=46%	3838/5901/79023/55706/3837/9631/7316/57122/23165/8480/3839/3836/6396/23636/79720/53371/7251/5196/7514/9688/9972/79902/6993/155382/81929/6233/100101267/51271/4928/129401/23225
REGULATION OF TELOMERE MAINTENANCE	_REGULATION_OF_TELOMERE_MAINTENANCE	76	0.497921566	1.567849751	0.000951517	0.015677736	0.013203598	3486	tags=36%, list=10%, signal=32%	4751/9212/22948/10576/5570/10575/7203/908/79035/10574/6950/1736/7520/3183/4683/4609/10694/170506/5371/25913/6714/55226/23381/3184/80119/26354/142
GOCC HETEROCHROMATIN	GOCC_HETEROCHROMATIN	65	0.542455112	1.670679897	0.00095473	0.015705307	0.013226818	3779	tags=40%, list=11%, signal=36%	3159/1058/29128/1029/8091/79968/3619/6839/146956/6950/84733/157570/11335/6615/10951/23310/10155/3070/3297/6045/5371/7703/222229/7317/3065/1059
POSITIVE REGULATION OF VIRAL TRANSCRIPTION	_POSITIVE_REGULATION_OF_VIRAL_TRANSCRIPTION	26	0.744249455	1.893035162	0.000972184	0.015966682	0.013446945	5184	tags=62%, list=16%, signal=52%	5439/7936/6827/5438/5437/5440/2963/5441/25920/7469/5436/5431/5434/6829/5433/1660
REGULATION OF TRANSMEMBRANE RECEPTOR PROTEIN SERINE THREONINE KINASE SIGNALING PATHWAY	_REGULATION_OF_TRANSMEMBRANE_RECEPTOR_PROTEIN_SERINE_THREONINE_KINASE_SIGNALING_PATHWAY	248	-0.508682039	-1.408855046	0.00097633	0.016008982	0.01348257	5445	tags=40%, list=16%, signal=33%	151449/2033/4435/10220/23411/91/2255/659/26036/1387/6422/3717/8483/4089/64750/117166/64081/7040/11167/92/407975/23090/8646/4681/406888/1785/164656/7043/6664/11117/5170/9863/375387/93649/9241/7041/3625/654/161742/51232/1601/203100/4926/7057/857/168667/6794/10253/4091/7042/4052/201163/5654/6497/652/6424/2200/2022/9315/7048/6653/7044/94/168002/4092/64388/54829/1003/25805/4851/222223/10252/650/753/65…
GOMF PEPTIDE DISULFIDE OXIDOREDUCTASE ACTIVITY	GOMF_PEPTIDE_DISULFIDE_OXIDOREDUCTASE_ACTIVITY	13	0.858294861	1.840092844	0.000978595	0.016020365	0.013492157	1529	tags=69%, list=5%, signal=66%	7295/9601/2936/2923/10130/9446/5034/51060/51022
GOLGI VESICLE TRANSPORT	_GOLGI_VESICLE_TRANSPORT	363	0.336141337	1.22330637	0.00098365	0.016058876	0.01352459	4581	tags=35%, list=14%, signal=31%	11004/24137/3832/9493/29127/3875/81930/56992/261729/10890/1062/10342/10959/10652/8655/374/2181/3797/11015/2153/22818/10434/23423/829/10175/9276/7039/11014/22820/2147/29886/10897/830/51290/90411/10484/377/10134/3998/6712/6892/5861/375/10945/10133/83871/81693/81876/55973/9950/160/381/372/8548/378/29934/29959/10067/10540/10113/6396/10525/1781/1314/8724/7415/4905/5877/51014/3835/10972/9183/22870/6836…
GOCC SYNAPTONEMAL STRUCTURE	GOCC_SYNAPTONEMAL_STRUCTURE	41	0.642661561	1.810273122	0.000985496	0.016058876	0.01352459	3240	tags=34%, list=10%, signal=31%	5347/5888/10609/672/3619/641/3306/27127/5885/9126/644186/84072/285498/675
GOMF METAL ION TRANSMEMBRANE TRANSPORTER ACTIVITY	GOMF_METAL_ION_TRANSMEMBRANE_TRANSPORTER_ACTIVITY	423	-0.474430206	-1.333933664	0.000985671	0.016058876	0.01352459	7632	tags=36%, list=23%, signal=28%	9992/285335/54795/10686/9132/3781/55503/7881/59341/26266/6546/3750/6335/41/57053/8913/343450/53373/80333/489/64849/6833/6555/9990/496/79815/7220/79054/538/2899/6533/6507/6327/6262/3753/55283/57192/3749/6616/3757/30818/6527/9033/3779/3778/6524/7991/219527/6526/440699/781/778/493/81894/116444/9962/259232/3764/6558/54822/56996/6328/55799/6575/785/22821/117155/6550/3741/9498/51393/9497/23390/476/9311…
GOMF OXIDOREDUCTASE ACTIVITY ACTING ON A SULFUR GROUP OF DONORS	GOMF_OXIDOREDUCTASE_ACTIVITY_ACTING_ON_A_SULFUR_GROUP_OF_DONORS	54	0.574761874	1.728892314	0.000996292	0.016206029	0.01364852	4277	tags=59%, list=13%, signal=52%	7296/51734/7295/140809/5230/9601/2936/2923/10130/10539/9446/5034/1738/10935/83442/51060/51022/51075/54431/51218/81542/84817/80142/9352/285362/64714/2671/2745/131474/10495/25828/22921
GOMF DNA DEPENDENT ATPASE ACTIVITY	GOMF_DNA_DEPENDENT_ATPASE_ACTIVITY	50	0.587656499	1.728915813	0.001013617	0.016440335	0.01384585	4363	tags=48%, list=13%, signal=42%	7153/5888/5984/8438/79075/54821/5983/5982/641/5985/7516/7520/4436/2956/50485/6596/170506/2547/25788/1022/11144/54921/8458/5889
REGULATION OF LIPID KINASE ACTIVITY	_REGULATION_OF_LIPID_KINASE_ACTIVITY	66	-0.634090627	-1.570875011	0.00101392	0.016440335	0.01384585	4864	tags=45%, list=15%, signal=39%	153090/7040/8503/2322/8651/30837/22863/124997/5525/975/64805/146850/2268/5587/23533/5934/5159/5156/8835/7010/2185/5295/2261/930/1236/29062/113791/1154/6363/3815
GOMF EXTRACELLULAR MATRIX STRUCTURAL CONSTITUENT CONFERRING TENSILE STRENGTH	GOMF_EXTRACELLULAR_MATRIX_STRUCTURAL_CONSTITUENT_CONFERRING_TENSILE_STRENGTH	41	-0.702229876	-1.632170109	0.001024218	0.016580953	0.013964277	2573	tags=39%, list=8%, signal=36%	1296/1300/340267/1293/1287/1305/256076/1307/1295/131873/81578/85301/1286/1298/7373/1285
ATTACHMENT OF MITOTIC SPINDLE MICROTUBULES TO KINETOCHORE	_ATTACHMENT_OF_MITOTIC_SPINDLE_MICROTUBULES_TO_KINETOCHORE	15	0.836496107	1.852891267	0.00103602	0.01674544	0.014102806	553	tags=40%, list=2%, signal=39%	11004/9212/81620/83540/10403/1062
RNA DEPENDENT DNA BIOSYNTHETIC PROCESS	_RNA_DEPENDENT_DNA_BIOSYNTHETIC_PROCESS	67	0.535615906	1.664842084	0.001040827	0.016796518	0.014145823	3288	tags=39%, list=10%, signal=35%	4751/9212/22948/10576/5570/55505/10575/10728/7203/908/10574/3320/5478/6950/54433/1736/7520/3326/3183/10694/25913/6714/55226/23381/80119/55651
GOMF GLYCOSAMINOGLYCAN BINDING	GOMF_GLYCOSAMINOGLYCAN_BINDING	216	-0.517073138	-1.423404024	0.001043184	0.016807954	0.014155454	4429	tags=35%, list=13%, signal=30%	633/334/284654/10178/8292/54209/6402/8829/170689/1809/30008/10563/960/309/6448/50512/4753/7057/1311/23166/5802/59352/340419/6368/652/2200/2022/1991/566/343637/1305/4316/2252/7048/2260/5727/6649/64388/7059/59271/9806/2160/5788/1842/2254/4745/9037/7049/6469/1511/10392/9510/6403/146760/350/8425/9353/7060/64094/3507/7148/2263/7097/1634/5549/4057/5764/6586/11095/79625/7123/4053/3053/4023/3026
RESPONSE TO TOPOLOGICALLY INCORRECT PROTEIN	_RESPONSE_TO_TOPOLOGICALLY_INCORRECT_PROTEIN	198	0.40647837	1.420212698	0.001072729	0.017256732	0.01453341	4425	tags=40%, list=13%, signal=35%	3576/3068/3329/3336/3304/3484/3315/10959/2161/3303/3320/1047/10130/58477/267/11015/51726/1965/79094/55161/6464/10897/7009/811/26608/56005/3301/26270/79956/11080/3326/56886/51360/7184/7873/3313/4690/3306/10551/578/440/3312/3308/1649/3297/2673/550/6745/10133/3309/23753/2931/55741/10113/6782/10525/51182/3337/7415/79139/55658/9531/27348/10488/1861/4000/7917/55298/1491/23197/64224/3310/10808/23071/921…
GOCC TRANSPORTER COMPLEX	GOCC_TRANSPORTER_COMPLEX	332	-0.483874025	-1.354563622	0.001079541	0.017338966	0.014602666	7632	tags=36%, list=23%, signal=28%	9992/54795/9132/9472/55503/221154/7881/1740/440829/3750/6335/8913/57406/80333/57101/6833/2568/2570/496/23155/7220/57828/2899/2563/1188/6327/55107/6262/3753/3749/6616/1193/3757/55333/30818/1187/9033/246329/3779/3778/219527/26515/440699/781/778/266675/116444/3764/22941/65010/257062/84230/5144/6328/55799/1134/785/117155/3741/91689/476/5142/30819/91404/57194/10060/9022/59285/5826/775/10142/784/9196/5…
MATURATION OF LSU RRNA	_MATURATION_OF_LSU_RRNA	27	0.722164356	1.850865093	0.001085879	0.017413337	0.0146653	3730	tags=63%, list=11%, signal=56%	3692/23246/84154/23560/84365/4839/23481/65008/55759/117246/8886/11224/9326/80135/55651/285855/81887
HP BRONCHITIS	HP_BRONCHITIS	53	-0.666021094	-1.594780661	0.001090653	0.017453621	0.014699227	4228	tags=60%, list=13%, signal=53%	23765/29851/5580/2622/79158/23639/8742/6103/975/775/55130/115948/472/23495/85478/3117/3119/374407/123872/115650/930/974/973/345895/51364/9244/1380/1080/6340/931/4256/6338
ALPHA BETA T CELL ACTIVATION	_ALPHA_BETA_T_CELL_ACTIVATION	147	-0.567746108	-1.511730603	0.001091814	0.017453621	0.014699227	3833	tags=44%, list=11%, signal=39%	10312/57630/114548/6850/5590/8320/10892/639/3718/27086/8651/6097/861/944/916/3549/4063/1880/3142/50856/975/149041/64919/9479/114836/940/3702/729230/864/5588/604/26191/2737/3071/64218/7048/1794/4092/1604/84807/26022/57705/54440/8764/51176/7704/3122/60437/5788/64926/6095/7535/3707/5734/3662/6693/3123/6469/3570/9308/64332/596/9760/6363/177
G0 TO G1 TRANSITION	_G0_TO_G1_TRANSITION	46	0.611152441	1.738036171	0.001101023	0.017573294	0.014800014	3107	tags=41%, list=9%, signal=38%	6241/5888/1869/1111/672/83695/6665/11335/8317/2146/5931/7027/6045/1876/23512/5932/7703/8409/8726
GOMF MAGNESIUM ION BINDING	GOMF_MAGNESIUM_ION_BINDING	209	0.390099981	1.381480592	0.001103965	0.017592721	0.014816376	3485	tags=31%, list=10%, signal=28%	6286/7153/2729/5347/10797/4830/2237/5901/5315/8877/3251/3417/10518/55276/2023/56952/58478/2937/10054/5359/6732/10056/79077/5723/5634/150223/4976/283871/51567/113622/4436/148229/115024/51251/246243/6996/8986/2956/5238/375/7086/5236/3418/8781/54997/152002/170506/63979/10016/2770/23012/9578/8801/1312/2011/11164/23200/80119/1854/51765/3607/6102/5635/6009/3421
REGULATION OF INTRINSIC APOPTOTIC SIGNALING PATHWAY	_REGULATION_OF_INTRINSIC_APOPTOTIC_SIGNALING_PATHWAY	153	0.41687745	1.413556719	0.001109792	0.017657992	0.014871346	3582	tags=38%, list=11%, signal=34%	6280/4102/6279/5366/4282/5329/220042/7417/3315/10105/8876/2023/3303/83596/10017/5478/6648/5034/637/3091/4976/7009/51499/9368/598/4318/51060/3301/6615/4824/51657/4690/10134/1649/6647/10961/29979/10525/83787/2876/3651/51024/26155/63979/6714/6201/10488/2907/3622/29108/10955/4722/10059/3190/142/11315/10131/6423
TRNA PROCESSING	_TRNA_PROCESSING	121	0.445500213	1.469642561	0.001111559	0.017658555	0.01487182	5332	tags=48%, list=16%, signal=40%	10248/54913/8270/10799/3028/51002/339175/54931/51504/24140/4234/80324/1478/54517/11062/54888/10775/348180/51605/142940/6741/126789/51728/2926/11157/10556/10557/116461/55226/1653/285381/10940/84267/27304/51493/81605/83480/112858/138716/10898/10978/93587/283742/79828/115708/79897/112970/23536/55798/10785/26024/26610/79042/131965/23587/25917/90353/51367
GOMF DNA SECONDARY STRUCTURE BINDING	GOMF_DNA_SECONDARY_STRUCTURE_BINDING	35	0.665045205	1.777527519	0.001120815	0.017777908	0.014972338	4604	tags=63%, list=14%, signal=54%	3159/10635/55247/9401/8091/63967/190/641/3148/7516/3149/4436/2956/25913/5932/3184/3146/132660/7528/5889/56852/348654
HP PALMOPLANTAR HYPERHIDROSIS	HP_PALMOPLANTAR_HYPERHIDROSIS	12	0.878603529	1.830188281	0.001126568	0.017836203	0.015021433	1675	tags=67%, list=5%, signal=63%	3853/64065/3868/3872/3854/1508/8710/51360
REGULATION OF ENDOTHELIAL CELL MIGRATION	_REGULATION_OF_ENDOTHELIAL_CELL_MIGRATION	221	-0.514240538	-1.416652666	0.001127988	0.017836203	0.015021433	6209	tags=40%, list=19%, signal=33%	56999/7422/6678/23411/3690/2247/889/5286/659/5629/55333/5578/2822/493/4204/239/7124/406976/2324/5641/153090/6776/7040/406888/27086/1942/10769/5170/2113/2523/51564/55466/8829/442891/51157/574501/90627/3791/55294/10563/10014/161742/10000/7057/5294/168667/54567/5293/8817/652/79812/5587/2013/64218/406935/2260/94/5797/23328/22846/406984/407018/407006/5335/57381/4851/4215/2624/7474/5176/186/9037/7010/2…
CARDIAC CHAMBER DEVELOPMENT	_CARDIAC_CHAMBER_DEVELOPMENT	148	-0.557143086	-1.484279677	0.001133209	0.017891026	0.015067604	5811	tags=41%, list=17%, signal=34%	659/5629/9794/23414/25831/4634/4089/23462/7040/78987/407975/3670/6664/6091/9249/8829/93649/9241/5138/7139/23493/287/2702/27031/11064/4091/7042/3340/54567/7472/652/2022/7048/23129/4092/57493/26508/4851/6926/650/6092/5754/7474/7010/7049/4036/7481/4194/2294/9510/2627/7134/4208/9353/10370/6910/6604/6909/2263/653/6586
GLYCEROPHOSPHOLIPID METABOLIC PROCESS	_GLYCEROPHOSPHOLIPID_METABOLIC_PROCESS	332	-0.482570716	-1.350915119	0.001135864	0.017905219	0.015079558	7109	tags=42%, list=21%, signal=33%	151056/5048/162466/9107/57406/10555/9896/341/26751/57605/7941/80230/114879/100137049/27163/9468/154141/1071/66036/1606/285172/22876/5728/132001/2247/5298/5286/7920/59339/54545/8760/2822/5287/2171/5341/10390/4204/9108/23761/160851/51365/256987/57153/8503/8526/51447/1436/3357/201164/9091/51763/80055/5154/8605/6305/6901/4534/51573/10908/8897/9663/200576/56895/8651/30837/5322/5277/3632/5444/5338/8082…
ENDOCARDIAL CUSHION MORPHOGENESIS	_ENDOCARDIAL_CUSHION_MORPHOGENESIS	33	-0.734991253	-1.660916012	0.001144512	0.017997598	0.015157358	5165	tags=61%, list=15%, signal=51%	4089/23462/3670/6091/140628/9241/23493/7042/8642/2022/7048/94/26508/4851/650/6092/4194/6909/55273/653
GOCC REPLISOME	GOCC_REPLISOME	24	0.752619173	1.886794156	0.001145254	0.017997598	0.015157358	4234	tags=79%, list=13%, signal=69%	5111/5557/6119/5425/5558/4172/23649/27339/4796/57804/50485/29980/10286/988/10714/5356/5424/6117/5422
HP PALMOPLANTAR KERATODERMA	HP_PALMOPLANTAR_KERATODERMA	147	0.425418402	1.436710183	0.001151566	0.018068949	0.015217449	3330	tags=36%, list=10%, signal=33%	3918/2707/2706/3853/3914/1832/1829/64065/3868/3872/3691/55505/1824/7112/3728/2274/79644/55612/488/3909/51371/79719/3854/7137/79092/26154/1736/3889/8710/79651/51360/3858/79650/10804/5604/4869/6390/3845/5167/6389/5317/9015/127534/6391/9531/22845/79717/29926/1075/6392/55651/348938/10486
PROTEIN TRANSMEMBRANE IMPORT INTO INTRACELLULAR ORGANELLE	_PROTEIN_TRANSMEMBRANE_IMPORT_INTO_INTRACELLULAR_ORGANELLE	35	0.664174533	1.775200394	0.001160489	0.018166343	0.015299473	4376	tags=46%, list=13%, signal=40%	3329/10452/140823/100287932/10245/80273/92609/29103/10440/84134/5191/9804/131474/5194/5192/5193
SEGMENT SPECIFICATION	_SEGMENT_SPECIFICATION	17	-0.814821856	-1.630575712	0.001162284	0.018166343	0.015299473	3140	tags=41%, list=9%, signal=37%	4222/130497/28514/4223/79192/79191/153572
GOMF STRUCTURAL CONSTITUENT OF CYTOSKELETON	GOMF_STRUCTURAL_CONSTITUENT_OF_CYTOSKELETON	101	0.457554237	1.495720869	0.001163116	0.018166343	0.015299473	2891	tags=31%, list=9%, signal=28%	3853/1832/84790/3880/3868/10376/7283/203068/7277/10095/10094/3854/8089/23607/10096/10381/5357/60/71/10383/5339/10097/10092/6712/79861/4744/375790/84617/10093/9118/8030
HP ABNORMAL CONNECTION OF THE CARDIAC SEGMENTS	HP_ABNORMAL_CONNECTION_OF_THE_CARDIAC_SEGMENTS	210	-0.520888704	-1.429027858	0.001165903	0.018182023	0.015312678	5016	tags=44%, list=15%, signal=37%	9993/54768/221037/285203/23414/51339/27152/2619/152110/83544/2324/78987/23389/54487/54880/8214/2622/23639/10743/23384/140628/9652/55191/57572/352909/6135/64359/221421/55784/100151683/6103/9487/2702/84976/673/775/139212/79925/55130/54567/54970/58499/8481/26191/473/6497/8514/9839/115948/2302/50937/339829/220136/1770/2260/5727/55036/8701/27148/4313/57465/1767/7852/4851/85478/650/83538/92749/27019/25…
PURINE NUCLEOSIDE MONOPHOSPHATE BIOSYNTHETIC PROCESS	_PURINE_NUCLEOSIDE_MONOPHOSPHATE_BIOSYNTHETIC_PROCESS	21	0.742864609	1.808174877	0.001181819	0.018402095	0.015498021	2945	tags=62%, list=9%, signal=56%	10606/3251/8833/471/353/5471/100/5634/318/1716/1633/2618/158
HP ABNORMALITY OF THE PLANTAR SKIN OF FOOT	HP_ABNORMALITY_OF_THE_PLANTAR_SKIN_OF_FOOT	84	0.507476959	1.621169472	0.001185493	0.018431156	0.015522496	1834	tags=30%, list=6%, signal=28%	3918/2706/3853/3914/1832/64065/3868/3872/3691/9401/55612/488/3909/79719/3854/5351/3889/1508/8710/79651/5339/51360/3858/79650/10804
HP GLOMERULAR SCLEROSIS	HP_GLOMERULAR_SCLEROSIS	66	0.558401043	1.716509647	0.001191525	0.018496744	0.015577732	4109	tags=47%, list=12%, signal=41%	54443/3691/8542/4643/4191/8270/23607/51002/81/2271/5339/64423/29927/57122/8879/27235/23165/65082/50485/6390/3675/6389/55654/6391/54949/9688/6392/10651/79902/112858/2184
GOCC PRONUCLEUS	GOCC_PRONUCLEUS	11	0.877244675	1.784053803	0.001216026	0.018848403	0.015873895	1835	tags=55%, list=6%, signal=52%	6513/890/6790/1063/10951/2146
RESPONSE TO ENDOPLASMIC RETICULUM STRESS	_RESPONSE_TO_ENDOPLASMIC_RETICULUM_STRESS	283	0.366628217	1.336158015	0.001236749	0.019140517	0.01611991	4556	tags=39%, list=14%, signal=34%	4102/3576/5366/3068/10613/3484/57761/9601/10959/488/3303/2923/342897/1047/1981/10130/58477/267/1051/11015/51726/1965/5034/79094/55161/6464/9097/10897/4976/7009/160418/811/598/26608/56005/51060/26003/3093/26270/79956/54546/56886/54499/51360/7184/7873/54431/84216/4690/10134/10551/578/440/81502/337867/1649/2673/550/6745/10961/3309/23753/81542/29979/2931/55741/10113/10525/5706/10952/29982/3651/7415/8…
GOCC U2 TYPE SPLICEOSOMAL COMPLEX	GOCC_U2_TYPE_SPLICEOSOMAL_COMPLEX	91	0.502997599	1.616564854	0.001246325	0.019259496	0.016220113	4068	tags=46%, list=12%, signal=41%	6637/51645/6628/9775/6636/6631/57819/51639/10262/6627/6635/23658/8896/6632/9343/6633/55110/27339/25804/9128/84844/83443/27258/55660/11338/6629/4236/10286/11157/9939/10992/9092/9410/22938/51503/23020/23450/988/57461/5356/10907/1659
SKELETAL SYSTEM DEVELOPMENT	_SKELETAL_SYSTEM_DEVELOPMENT	470	-0.465917454	-1.309679777	0.00125492	0.019362975	0.016307262	4837	tags=32%, list=15%, signal=27%	7040/1240/92/342184/3481/583/3714/8646/1116/6197/5396/55112/3694/633/64131/7763/6495/27086/7482/54799/55512/7043/6664/8626/79705/2648/202151/10019/80199/54360/9249/10507/10743/51738/861/56172/9060/860/55870/9241/3549/654/55294/84159/124976/960/57560/3037/309/2114/79925/6886/91461/1112/4148/51222/7042/3340/1311/7067/150356/864/85477/2121/3213/2268/3636/5079/4781/8817/64651/3202/1300/8642/5125/4094…
HP ABNORMALITY OF HAIR TEXTURE	HP_ABNORMALITY_OF_HAIR_TEXTURE	152	0.422430452	1.436914534	0.001321809	0.020364237	0.017150513	3954	tags=33%, list=12%, signal=29%	2706/1832/3872/3887/1001/79574/5831/10682/1824/3728/6768/4893/191/1476/8985/200879/2961/3892/4854/3889/10484/29887/54499/10804/2146/54888/5781/26227/65082/50485/5604/3675/3845/404672/55210/6237/8260/5317/29957/23512/3242/8726/10269/136647/64840/51702/285362/2799/435/529
PHOSPHOLIPID METABOLIC PROCESS	_PHOSPHOLIPID_METABOLIC_PROCESS	394	-0.470522202	-1.319051409	0.001329284	0.020448519	0.017221494	7109	tags=40%, list=21%, signal=32%	151056/5048/162466/9107/57406/51477/10555/9896/341/26751/57605/7941/80230/114879/100137049/27163/9468/154141/1071/56848/66036/1606/285172/22876/5728/132001/2247/161247/5298/5286/7920/59339/54545/8760/2822/5287/2171/5341/10390/4204/5580/9517/9108/23761/160851/51365/256987/57153/8503/8526/51447/1436/3357/6609/201164/259230/9091/51763/80055/5154/8605/6305/6901/4534/51573/10908/55512/8897/9663/2055/2…
FLUID TRANSPORT	_FLUID_TRANSPORT	31	-0.726900859	-1.623959039	0.001332678	0.020469857	0.017239464	5104	tags=48%, list=15%, signal=41%	1437/65010/6563/51763/3037/3708/364/6523/1080/1910/360/358/361/6338/362
GOMF TRANSLATION INITIATION FACTOR ACTIVITY	GOMF_TRANSLATION_INITIATION_FACTOR_ACTIVITY	50	0.579367129	1.704528057	0.001370086	0.021012795	0.01769672	3975	tags=50%, list=12%, signal=44%	9669/3692/8562/8662/1981/1965/8894/8669/4528/7458/28985/8668/1967/9086/1968/1977/8892/84285/10480/1982/10209/8661/8667/83939/1964
HP CHROMOSOME BREAKAGE	HP_CHROMOSOME_BREAKAGE	28	0.694898536	1.811053363	0.00137246	0.021017602	0.017700769	5982	tags=64%, list=18%, signal=53%	55215/672/641/83990/84231/1327/2175/2177/675/2188/2178/5290/79728/7015/55120/5155/6598/2176
MONOSACCHARIDE BIOSYNTHETIC PROCESS	_MONOSACCHARIDE_BIOSYNTHETIC_PROCESS	92	0.473200498	1.520544052	0.001375105	0.021026533	0.01770829	3001	tags=30%, list=9%, signal=28%	2539/2597/5226/7167/226/5230/2821/6888/5223/10447/2023/4191/1468/231/6652/10165/23516/2806/283871/4190/7086/5236/10993/10776/57486/2805/92579/6576
HP OMPHALOCELE	HP_OMPHALOCELE	72	-0.621267753	-1.545871784	0.001378283	0.021043569	0.017722638	4906	tags=49%, list=15%, signal=42%	57216/51339/3090/3481/8788/55112/3670/80144/8626/57539/2316/23384/91754/64359/57560/153241/4524/7067/341640/10225/2260/5727/4638/79659/4313/72/4036/2294/55384/3784/25802/2239/2719/4784/4629
CELLULAR RESPONSE TO TOPOLOGICALLY INCORRECT PROTEIN	_CELLULAR_RESPONSE_TO_TOPOLOGICALLY_INCORRECT_PROTEIN	161	0.404960926	1.38504498	0.001383751	0.021095481	0.017766358	3574	tags=34%, list=11%, signal=31%	3576/3068/3329/3304/3484/10959/3303/1047/10130/58477/267/11015/51726/1965/55161/6464/10897/7009/811/26608/56005/79956/56886/51360/7184/3313/4690/3306/10551/578/440/3312/1649/3297/2673/550/6745/10133/3309/23753/2931/10113/6782/10525/51182/7415/79139/55658/9531/10488/1861/4000/7917/55298/1491
BONE DEVELOPMENT	_BONE_DEVELOPMENT	186	-0.533121045	-1.450214522	0.001388172	0.021120727	0.017787619	4460	tags=36%, list=13%, signal=31%	3694/633/64131/27086/55512/7043/79705/2648/202151/10019/9249/10507/51738/3549/654/55294/124976/57560/3037/309/6886/1112/1311/3636/8817/8642/6497/652/4040/6424/2737/2200/2022/10234/1305/7048/4054/26160/2313/8111/7059/80169/632/11214/4211/9104/4882/650/5788/5734/202018/7010/79633/1101/91355/2261/8313/4208/85301/4322/5364/338773/3815/2263/4057/249/51208
RESPIRATORY SYSTEM PROCESS	_RESPIRATORY_SYSTEM_PROCESS	33	-0.731695711	-1.653468823	0.001389549	0.021120727	0.017787619	5334	tags=55%, list=16%, signal=46%	25809/57616/4204/152110/2324/3714/5864/134/7763/92170/3202/57555/477/2744/83538/80217/4692/7134
GOCC U2 TYPE CATALYTIC STEP 2 SPLICEOSOME	GOCC_U2_TYPE_CATALYTIC_STEP_2_SPLICEOSOME	30	0.684635333	1.784667668	0.001395336	0.021177134	0.017835125	4464	tags=67%, list=13%, signal=58%	6637/51645/6628/6636/6627/6635/8896/6632/9343/6633/27339/6629/10286/9410/22938/51503/988/5356/1659/6634
CHROMATIN REMODELING	_CHROMATIN_REMODELING	173	0.41172423	1.416713719	0.001422875	0.021563004	0.0181601	2472	tags=23%, list=7%, signal=22%	3159/387103/1058/55355/79682/11339/79019/1029/55839/8091/64946/86/2491/10360/79172/6839/79723/54069/5058/91687/3066/8607/64105/81611/339/55166/11335/10856/60/7150/54107/3183/5931/4609/10155/3070/3169/4869/54108/6944
BIOLOGICAL PROCESS INVOLVED IN INTERACTION WITH HOST	_BIOLOGICAL_PROCESS_INVOLVED_IN_INTERACTION_WITH_HOST	215	0.376592444	1.325928097	0.001430023	0.021639169	0.018224244	4092	tags=36%, list=12%, signal=32%	3838/983/3853/9074/3576/11074/1514/2519/10189/7298/402569/4233/3304/949/3688/5245/89870/3303/79581/5478/3837/6950/3678/26762/5817/3840/5359/7879/5034/117854/598/1605/7037/1969/11331/25978/92421/128866/682/9474/57617/3956/84321/10155/56649/3839/3836/6510/51193/5481/27243/79720/8724/80145/7251/10410/999/3373/5371/6714/3685/8372/10572/9972/79872/2885/59272/3693/6737/10107/7301/1642/10318/10898/8692/…
GOMF DYNEIN LIGHT INTERMEDIATE CHAIN BINDING	GOMF_DYNEIN_LIGHT_INTERMEDIATE_CHAIN_BINDING	27	-0.752587657	-1.638157595	0.001433142	0.02165136	0.018234512	4909	tags=67%, list=15%, signal=57%	83547/56171/55567/196385/1768/23299/84376/144132/146754/1770/283234/29911/8701/79659/9727/1767/25981/440193
GOCC PRERIBOSOME SMALL SUBUNIT PRECURSOR	GOCC_PRERIBOSOME_SMALL_SUBUNIT_PRECURSOR	15	0.829523165	1.837445762	0.001435074	0.02165136	0.018234512	3850	tags=80%, list=12%, signal=71%	705/79050/85395/28987/117246/84946/55720/83732/8568/8602/27340/23076
ARTERY MORPHOGENESIS	_ARTERY_MORPHOGENESIS	69	-0.620939401	-1.537251619	0.001455577	0.021928264	0.018467717	6209	tags=51%, list=19%, signal=41%	56999/7422/659/5629/23462/406988/5396/6495/8829/93649/9241/30008/23493/2702/10000/7042/1311/57178/54567/652/2022/406935/94/4092/4035/4638/5311/5159/4851/4036/7481/2294/6909/3248/2348
ESTABLISHMENT OF PROTEIN LOCALIZATION TO TELOMERE	_ESTABLISHMENT_OF_PROTEIN_LOCALIZATION_TO_TELOMERE	18	0.785376287	1.832846053	0.001461691	0.021969008	0.018502032	3240	tags=67%, list=10%, signal=60%	22948/10576/10575/7203/908/79035/10574/6950/1736/10694/25913/675
NON RECOMBINATIONAL REPAIR	_NON_RECOMBINATIONAL_REPAIR	77	0.512240336	1.619531598	0.00146259	0.021969008	0.018502032	2858	tags=34%, list=9%, signal=31%	10213/8091/79000/672/3148/7334/10721/27339/7520/56941/151636/4683/9937/7341/5591/3297/50485/7336/64858/79184/10459/2547/83666/580/25913/5932
SMAD PROTEIN SIGNAL TRANSDUCTION	_SMAD_PROTEIN_SIGNAL_TRANSDUCTION	75	-0.615658839	-1.544402227	0.001470322	0.02205266	0.018572482	6540	tags=49%, list=20%, signal=40%	4920/655/151449/4435/10220/4090/3717/8483/4089/64081/7040/3694/7043/9863/3625/654/1601/7431/4091/7042/57178/6497/652/7044/4092/3725/4093/650/11030/25970/9518/79674/651/2353/653/84913/2662
GOMF PROTEASOME BINDING	GOMF_PROTEASOME_BINDING	15	0.828145222	1.834393534	0.001481119	0.022181981	0.018681395	3396	tags=73%, list=10%, signal=66%	10537/10213/5887/11047/9097/5886/3397/51377/23198/8624/7917
GOMF MICROTUBULE BINDING	GOMF_MICROTUBULE_BINDING	257	0.36551072	1.32490503	0.001490191	0.022285129	0.018768265	2320	tags=19%, list=7%, signal=18%	22974/332/11004/24137/3833/9787/9055/5347/51203/3832/6280/2597/9493/81610/29127/10615/220134/146909/1063/10112/6279/51512/90417/9928/81930/56992/9585/1062/84722/3797/348235/22919/10397/4976/221035/9448/10634/4733/8766/9793/9419/11261/547/10804/10128/6249/4744/8480/7430
NEURON PROJECTION GUIDANCE	_NEURON_PROJECTION_GUIDANCE	274	-0.501837112	-1.396399273	0.001511349	0.022542402	0.018984936	7028	tags=44%, list=21%, signal=35%	2045/9423/6709/23654/2736/1796/7976/2675/2625/644168/655/9252/128434/4897/56956/5786/151449/3800/89884/7422/64221/223117/659/57643/5800/2049/5578/54910/170302/4089/6710/57556/91624/2909/55558/219699/347733/1436/4684/2549/3670/1942/89780/214/389549/23053/6091/51332/10507/8829/9241/7436/1123/4983/91653/27255/5365/152330/220164/399/8633/57688/23114/64919/9369/23077/56920/9638/2051/1949/5588/5293/593…
NADPH REGENERATION	_NADPH_REGENERATION	17	0.802917231	1.847276458	0.001511815	0.022542402	0.018984936	3540	tags=65%, list=11%, signal=58%	2539/5226/51071/6888/5223/3417/55276/6120/7086/22934/25796
REGULATION OF OSTEOBLAST DIFFERENTIATION	_REGULATION_OF_OSTEOBLAST_DIFFERENTIATION	120	-0.56775398	-1.493836925	0.00151428	0.022546192	0.018988128	6233	tags=48%, list=19%, signal=39%	4435/63923/10979/4880/659/10312/7480/4090/3399/6422/23051/3727/7124/92/8646/6664/8626/202151/10507/51564/860/4037/9241/338557/654/2735/51232/56998/4091/126820/6497/652/2737/5587/3488/1655/5727/407018/25805/8994/4851/4921/3082/650/4745/54361/3570/255743/8313/3572/4208/1050/9770/338773/2263/4057/2662
AXON DEVELOPMENT	_AXON_DEVELOPMENT	498	-0.46371095	-1.303032451	0.001533786	0.022785912	0.019190018	6814	tags=39%, list=20%, signal=32%	23654/2736/1796/7976/2675/2625/644168/3371/655/9252/128434/84612/4897/56956/5786/151449/63923/3800/2803/89884/7422/22876/51199/5728/64221/223117/659/84446/57643/5800/7155/2049/5578/54910/80208/10100/107/5454/84628/118813/3717/6792/10458/170302/4089/6710/57556/91624/2909/55558/219699/347733/5864/1436/5063/4684/57611/4130/1785/2549/3670/1942/29882/89780/4803/214/389549/23053/51393/6091/51332/7074/2…
GOCC MCM COMPLEX	GOCC_MCM_COMPLEX	12	0.872833427	1.818168783	0.001534849	0.022785912	0.019190018	2775	tags=75%, list=8%, signal=69%	4171/4173/4175/4176/4174/4172/4796/84515/79892
HP UNUSUAL INFECTION BY ANATOMICAL SITE	HP_UNUSUAL_INFECTION_BY_ANATOMICAL_SITE	89	-0.605375729	-1.553576483	0.001547067	0.022933919	0.019314668	5751	tags=51%, list=17%, signal=42%	3543/114548/5993/3661/29851/732/546/6775/7456/1536/3718/58484/64170/4068/7099/1493/7454/3426/604/29760/5994/26191/2022/23495/3071/94/7852/959/4689/695/1776/3113/3123/5295/721/115650/720/930/974/973/3115/1380/596/4261/3507
HP APLASIA HYPOPLASIA OF THE UVULA	HP_APLASIA_HYPOPLASIA_OF_THE_UVULA	25	0.706303949	1.787020449	0.001549814	0.0229413	0.019320883	3242	tags=56%, list=10%, signal=51%	29089/5888/55215/672/7516/83990/55159/2189/2175/2177/10459/2187/675/2188
NUCLEOSIDE DIPHOSPHATE METABOLIC PROCESS	_NUCLEOSIDE_DIPHOSPHATE_METABOLIC_PROCESS	152	0.419363983	1.426483815	0.001560584	0.02306008	0.019420919	4961	tags=41%, list=15%, signal=35%	2597/5214/4830/7167/226/3939/5315/1841/5230/2821/79023/3692/55706/54541/5223/205/2023/4833/3099/3091/9631/5210/57089/954/57122/2584/23165/5236/8480/283209/28964/6396/2987/23636/53371/3458/5571/5563/377841/11164/9688/9972/129607/3607/5663/79902/4831/283458/669/80201/3098/81929/29922/100101267/2646/4928/4967/129401/23225/10201/53343/55526
HP PRE CAPILLARY PULMONARY HYPERTENSION	HP_PRE_CAPILLARY_PULMONARY_HYPERTENSION	114	-0.575717939	-1.505479043	0.001562361	0.02306008	0.019420919	4299	tags=37%, list=13%, signal=32%	27086/3988/8292/2316/23384/57572/5277/5826/9469/857/54567/79932/59/2200/2022/3425/2260/94/3913/4093/4851/3977/3339/3123/3777/2294/57514/55384/2261/776/2627/368/10370/3043/3908/9496/4784/4256/7080/729238/6439/6440
REGULATION OF CYTOSOLIC CALCIUM ION CONCENTRATION	_REGULATION_OF_CYTOSOLIC_CALCIUM_ION_CONCENTRATION	339	-0.479890206	-1.344714747	0.001567672	0.023105032	0.019458777	6916	tags=39%, list=21%, signal=31%	53373/5028/728/9290/2843/84502/7220/6622/5729/624/159371/2697/6869/9034/6262/797/56477/5733/55283/57192/2247/5027/1193/2149/3717/781/10590/23075/493/3932/2740/5026/406976/1240/1812/2829/3357/5144/8477/134/100133941/64072/22953/22821/3741/2840/116/51393/5170/51196/185/51738/114897/187/338557/54923/10563/2841/287/84636/3708/775/11151/784/857/5294/5581/111/5350/729230/1756/27334/2890/817/666/845/920…
HP AORTIC DISSECTION	HP_AORTIC_DISSECTION	31	-0.722863898	-1.614940122	0.001601652	0.023562203	0.019843801	4429	tags=61%, list=13%, signal=53%	633/7043/140628/4091/7042/59/26191/2200/2022/55901/5592/7048/4144/4638/4851/7049/368/4629/2006
REGULATION OF PROTEIN MODIFICATION BY SMALL PROTEIN CONJUGATION OR REMOVAL	_REGULATION_OF_PROTEIN_MODIFICATION_BY_SMALL_PROTEIN_CONJUGATION_OR_REMOVAL	223	0.376505889	1.328716765	0.001603311	0.023562203	0.019843801	3907	tags=33%, list=12%, signal=29%	11065/991/5347/4085/27338/55215/9636/8877/8767/3304/9532/57761/672/51438/3303/3320/5478/26271/84259/10054/9111/7965/7334/3091/7321/23560/148022/3984/54602/23640/3301/54165/330/151636/3326/6478/10055/11261/9474/51256/5861/1020/5716/8878/3309/59343/29979/2931/8915/7415/11338/10459/78990/79139/6201/10016/6659/7332/378884/706/2280/5970/153769/79142/9320/5663/26354/11315/26232/80758/6737/55611/150684/…
CORONARY VASCULATURE DEVELOPMENT	_CORONARY_VASCULATURE_DEVELOPMENT	44	-0.695483131	-1.634827267	0.001607695	0.023592637	0.019869432	3759	tags=70%, list=11%, signal=63%	2852/6899/51684/7541/1954/196528/100506013/10454/8862/7422/29072/187/8829/93649/23493/161742/11064/4091/3340/144165/652/23129/79659/5159/4851/5754/7049/4036/2627/6910/2719
GOMF UBIQUITIN LIKE PROTEIN CONJUGATING ENZYME ACTIVITY	GOMF_UBIQUITIN_LIKE_PROTEIN_CONJUGATING_ENZYME_ACTIVITY	38	0.640871183	1.763921286	0.001627805	0.023853431	0.020089069	3538	tags=45%, list=11%, signal=40%	11065/29089/27338/9246/10477/7334/7321/65264/140739/3093/54926/997/7326/7332/7328/7324/92912
CELLULAR RESPONSE TO CHEMICAL STRESS	_CELLULAR_RESPONSE_TO_CHEMICAL_STRESS	339	0.346779231	1.268207355	0.001631867	0.023878635	0.020110296	3502	tags=29%, list=11%, signal=26%	6513/7296/2877/890/1728/9833/2706/2539/1894/8644/23657/54205/7295/140809/4233/8877/51142/5052/5111/3304/5831/4257/3315/2861/10105/2936/8876/2950/140823/11235/488/3303/54206/5478/1017/51527/231/6648/10280/3066/493869/7444/1965/8428/5034/10935/3091/9588/5829/318/84883/4318/3301/51022/5468/7520/79956/215/2643/87178/2146/9474/1649/3297/6647/56616/6780/5971/3954/29979/51526/2177/836/5074/2876/2547/477…
ORGAN GROWTH	_ORGAN_GROWTH	164	-0.52868083	-1.423491172	0.001639838	0.023960901	0.02017958	6988	tags=45%, list=21%, signal=36%	5465/1893/2296/5300/7161/54796/2697/6789/5728/4880/2247/2255/5600/5629/23414/170302/406976/1848/3481/407975/55512/5997/367/23286/861/80014/9241/26011/23493/2735/3142/57560/309/2066/10253/7042/1311/2121/8470/221476/7472/340419/6532/32/3953/2252/7048/57493/7059/406984/54440/11214/5159/4211/4851/4921/407014/1901/186/55841/7049/6469/2261/2627/407010/28514/4208/85301/596/6910/693175/7919/6909/2263
CARDIAC ATRIUM DEVELOPMENT	_CARDIAC_ATRIUM_DEVELOPMENT	33	-0.728693105	-1.646683604	0.001646435	0.023984982	0.02019986	4218	tags=58%, list=13%, signal=50%	659/5629/3670/9241/23493/287/2702/27031/7042/54567/7472/2022/57493/4851/650/7474/7481/4194/6910
GOMF RIBOSOME BINDING	GOMF_RIBOSOME_BINDING	51	0.560048851	1.657937491	0.00164801	0.023984982	0.02019986	4339	tags=49%, list=13%, signal=43%	1984/3692/51204/29789/6185/708/1965/6731/80155/29927/6730/3309/3954/8260/143244/90850/28972/56648/7917/90459/60558/83939/137994/51119/10196
VASCULAR ASSOCIATED SMOOTH MUSCLE CELL MIGRATION	_VASCULAR_ASSOCIATED_SMOOTH_MUSCLE_CELL_MIGRATION	42	-0.675347338	-1.57919773	0.001648541	0.023984982	0.02019986	3682	tags=33%, list=11%, signal=30%	93649/442891/574501/8013/5592/9732/406935/3488/4035/407006/2254/407040/9510/4208
HP ABNORMAL PROTEIN GLYCOSYLATION	HP_ABNORMAL_PROTEIN_GLYCOSYLATION	34	0.640928001	1.704920527	0.001656303	0.02406358	0.020266054	5124	tags=65%, list=15%, signal=55%	10195/79644/2590/7355/79053/1650/5236/10159/8813/91869/22845/10466/11253/1798/4247/5373/84061/529/147007/523/57511/4351
ESTABLISHMENT OF PROTEIN LOCALIZATION TO CHROMOSOME	_ESTABLISHMENT_OF_PROTEIN_LOCALIZATION_TO_CHROMOSOME	23	0.723976042	1.803130507	0.001669267	0.024217425	0.02039562	3240	tags=61%, list=10%, signal=55%	22948/10576/10575/7203/908/79035/10574/6950/10856/1736/10694/25913/222229/675
SPERM MOTILITY	_SPERM_MOTILITY	93	-0.59830205	-1.542089223	0.001679402	0.024329862	0.020490313	5334	tags=41%, list=16%, signal=34%	25809/493/79846/583/257062/117155/2622/84223/23639/261734/64518/84071/55870/164395/84229/139212/79925/202500/54970/283629/219670/50487/339829/55036/199223/8701/23230/83853/1767/399949/9104/55779/27019/25981/80217/255061/3633/27285
FAT CELL DIFFERENTIATION	_FAT_CELL_DIFFERENTIATION	214	-0.518431289	-1.424629762	0.001693963	0.024506	0.020638655	6235	tags=38%, list=19%, signal=31%	2033/6789/6041/10979/122953/79068/23411/81029/2255/30812/23414/7480/1389/171023/27241/6422/7124/7040/1240/8864/583/25999/115825/6495/6272/22933/89780/5997/10013/4329/8651/6097/4037/338557/7041/3625/406/84159/862/2784/677/678/2308/9658/8013/5919/4091/201163/26268/79969/28951/252995/1959/9580/114899/7538/407018/2874/83643/240/7704/2624/5156/201501/650/6095/7474/3164/51316/153/2170/154/56729/407019/…
HP ASCENDING AORTIC DISSECTION	HP_ASCENDING_AORTIC_DISSECTION	21	-0.78040243	-1.635288372	0.001707156	0.024661382	0.020769516	4153	tags=67%, list=12%, signal=58%	4089/7043/140628/4091/7042/59/2200/5592/7048/4144/4638/4851/4629/2006
CYTOPLASMIC TRANSLATION	_CYTOPLASMIC_TRANSLATION	101	0.446277896	1.458859102	0.001710454	0.024661382	0.020769516	5522	tags=50%, list=17%, signal=41%	5315/8562/6231/8662/1981/8894/8669/55854/220717/51121/7458/6175/4733/24140/6169/4690/28985/8668/200916/6132/1968/6165/170506/1802/6235/285381/7555/10480/89978/6176/6170/6227/6171/6143/8661/8667/6142/8664/51389/79727/8663/51611/8891/1660/3921/27335/51372/6152/6181/6159
REGULATION OF MITOCHONDRIAL GENE EXPRESSION	_REGULATION_OF_MITOCHONDRIAL_GENE_EXPRESSION	27	0.706790214	1.811462063	0.001711958	0.024661382	0.020769516	4263	tags=56%, list=13%, signal=48%	51204/6472/708/54931/10102/400916/10128/84300/28958/26995/51335/22868/115416/84769/55005
MESENCHYMAL CELL PROLIFERATION	_MESENCHYMAL_CELL_PROLIFERATION	38	-0.702427916	-1.617603889	0.00173298	0.024928997	0.020994898	4650	tags=58%, list=14%, signal=50%	8646/5396/6495/5154/3549/56998/4781/7472/8642/652/2252/7048/130497/650/7474/79633/7481/6469/2294/2263/5764/2719
REGULATION OF MITOCHONDRIAL MEMBRANE PERMEABILITY	_REGULATION_OF_MITOCHONDRIAL_MEMBRANE_PERMEABILITY	72	0.531092934	1.671699486	0.001738475	0.024972829	0.021031813	2985	tags=39%, list=9%, signal=35%	2810/3002/1869/5366/7532/7417/7534/10105/3099/3303/23593/28978/10971/637/7531/7529/54978/598/1267/5534/7027/578/400916/4836/2931/282991/664/7533
DENDRITIC CELL ANTIGEN PROCESSING AND PRESENTATION	_DENDRITIC_CELL_ANTIGEN_PROCESSING_AND_PRESENTATION	14	-0.847261701	-1.63224488	0.001763111	0.025291098	0.021299855	3265	tags=71%, list=10%, signal=64%	50856/6556/7057/10875/3122/972/3123/10392/1236/6363
GOCC CYTOSOLIC RIBOSOME	GOCC_CYTOSOLIC_RIBOSOME	106	0.455794815	1.501825372	0.0017677	0.025321304	0.021325294	5962	tags=46%, list=18%, signal=38%	116832/9636/6192/6231/220717/51121/6175/64963/6169/28985/51187/6155/65008/6217/113251/6132/26747/6165/11224/6166/6204/6201/6235/6222/285855/6176/6170/6227/6171/6143/83939/6223/6124/140801/6233/6142/6218/6147/3921/6187/6152/6181/6159/6123/6167/6209/6188/6193/6168
ADRENERGIC RECEPTOR SIGNALING PATHWAY	_ADRENERGIC_RECEPTOR_SIGNALING_PATHWAY	31	-0.719477221	-1.607373994	0.001821723	0.026058553	0.021946196	5663	tags=52%, list=17%, signal=43%	1113/152/493/1812/5144/5997/5142/9693/5350/11214/57561/115/153/340481/154/150
BONE MINERALIZATION	_BONE_MINERALIZATION	108	-0.577062799	-1.502338616	0.001835183	0.026214325	0.022077386	4837	tags=40%, list=15%, signal=34%	7040/92/54880/55512/7043/56172/654/57560/91461/1311/2268/9365/340419/652/4054/4958/54829/2824/130497/632/240/4921/9923/650/4745/57419/1901/5745/2185/54361/7481/2261/154/8313/4208/246/338773/2263/4057/5764/7123/2719/4256
HP APLASIA HYPOPLASIA OF THE DISTAL PHALANGES OF THE HAND	HP_APLASIA_HYPOPLASIA_OF_THE_DISTAL_PHALANGES_OF_THE_HAND	137	-0.550864552	-1.457059846	0.001841044	0.026261267	0.02211692	5198	tags=39%, list=16%, signal=33%	51626/170302/6855/4204/3764/7592/3481/6197/5063/8643/6664/6597/57539/2316/57572/9241/3549/22866/3782/10060/64359/2735/55784/2677/9469/9487/79868/5116/1311/54567/389856/2121/1756/1513/5293/54/1300/7048/5727/57728/60401/57465/4851/6926/26040/186/55081/9459/7102/57514/2239/2719/4784/4256
SENSORY PERCEPTION OF TASTE	_SENSORY_PERCEPTION_OF_TASTE	64	-0.642425372	-1.587498572	0.001844249	0.026270252	0.022124486	6082	tags=31%, list=18%, signal=26%	80835/50840/50832/7480/9033/5304/22953/259295/9311/338557/1470/1469/3710/51176/6339/948/5330/6340/6338/5284
GOCC INTRINSIC COMPONENT OF MITOCHONDRIAL MEMBRANE	GOCC_INTRINSIC_COMPONENT_OF_MITOCHONDRIAL_MEMBRANE	81	0.482711137	1.524958037	0.001853418	0.026364033	0.022203468	5624	tags=57%, list=17%, signal=47%	10452/79135/100287932/54927/10245/637/27069/79714/4580/3313/80775/790955/578/400916/27235/8834/119559/10989/56947/94081/28958/139341/51024/5250/90550/10440/80024/664/51241/10367/10651/25874/10058/79944/9804/10939/54968/65991/79594/55669/63933/101928527/55735/55744/94097/23456
HP ANEMIA OF INADEQUATE PRODUCTION	HP_ANEMIA_OF_INADEQUATE_PRODUCTION	159	0.404388212	1.368736318	0.001865335	0.026451216	0.022276893	3403	tags=35%, list=10%, signal=31%	29089/5888/55215/7167/226/5052/3251/4312/672/5696/79644/6231/1468/2590/1356/7516/51067/27249/7386/83990/55159/4976/4522/2189/55343/7372/55163/80324/3313/5321/2175/26227/6155/119559/81693/2177/10525/3783/6165/84529/10459/11224/6204/6201/2187/7018/6235/1861/675/2188/7317/2193/90121/1719/10059
LEUKOCYTE CELL CELL ADHESION	_LEUKOCYTE_CELL_CELL_ADHESION	360	-0.476506866	-1.336659474	0.001867328	0.026451216	0.022276893	5323	tags=35%, list=16%, signal=30%	6850/5590/1378/199/29851/10892/3932/7124/1840/57162/3481/8740/5063/83706/100133941/3718/11148/22890/3689/160365/5170/2113/6777/10507/8651/151888/861/6402/916/9466/1493/3549/3142/960/79626/7409/3037/399/975/149041/50512/11151/10725/857/8013/146850/9402/940/729230/57178/864/6404/1949/3383/5588/923/604/920/3676/26191/1326/652/2737/2796/2302/1991/912/1960/9840/3071/10875/9580/2615/7048/283234/2534/10…
HP ABNORMALITY OF HUMORAL IMMUNITY	HP_ABNORMALITY_OF_HUMORAL_IMMUNITY	245	-0.495967448	-1.372195389	0.001867328	0.026451216	0.022276893	5367	tags=37%, list=16%, signal=31%	27040/5993/57724/10625/29851/732/5580/6775/7040/915/23064/3718/3981/6651/919/2316/64170/6777/10747/916/4068/9652/1493/100151683/8742/975/10125/5199/9051/7454/940/3702/200942/4485/5293/3426/29760/5994/9839/472/1991/23495/3071/7297/10320/81704/1604/3514/9966/7852/6925/5336/727/959/695/718/6689/1776/7535/114803/939/79633/3123/5295/3570/3575/721/115650/3572/729/720/930/974/973/5450/3551/2206/1675/138…
HP ABNORMAL EOSINOPHIL MORPHOLOGY	HP_ABNORMAL_EOSINOPHIL_MORPHOLOGY	56	-0.650304207	-1.564817313	0.001883172	0.026638658	0.022434753	6516	tags=59%, list=20%, signal=47%	2672/843/113235/6023/10312/114548/171023/5580/915/7456/3981/919/64170/861/28755/916/54790/100151683/10125/7454/64919/1991/81704/5159/5156/7535/825/3123/3575/3572/11005/3815/22861
HP NEOPLASM OF THE BREAST	HP_NEOPLASM_OF_THE_BREAST	81	0.481844891	1.522221433	0.001886812	0.026653182	0.022446985	4363	tags=43%, list=13%, signal=38%	3161/5888/1029/8438/672/3417/5245/641/79719/83990/1019/4436/4683/2956/3418/6390/4835/3845/11200/2778/999/580/25913/6391/6392/5970/675/4000/5426/7291/4255/5424/5290/54894/5889
METANEPHROS DEVELOPMENT	_METANEPHROS_DEVELOPMENT	82	-0.609858999	-1.541678967	0.001897916	0.02673002	0.022511698	2212	tags=32%, list=7%, signal=30%	652/2737/2302/2200/5979/5727/3913/5311/130497/5159/10252/5156/6092/947/5310/79633/54361/6469/1958/596/79192/6943/1512/79191/2719/153572
REGULATION OF MITOCHONDRIAL OUTER MEMBRANE PERMEABILIZATION INVOLVED IN APOPTOTIC SIGNALING PATHWAY	_REGULATION_OF_MITOCHONDRIAL_OUTER_MEMBRANE_PERMEABILIZATION_INVOLVED_IN_APOPTOTIC_SIGNALING_PATHWAY	43	0.590143279	1.654821887	0.00190006	0.02673002	0.022511698	2327	tags=44%, list=7%, signal=41%	2810/3002/1869/5366/7532/7534/3303/28978/10971/637/7531/7529/54978/5534/7027/578/400916/4836/2931
NEGATIVE REGULATION OF EPITHELIAL CELL PROLIFERATION	_NEGATIVE_REGULATION_OF_EPITHELIAL_CELL_PROLIFERATION	154	-0.535417373	-1.431738402	0.001900114	0.02673002	0.022511698	6131	tags=39%, list=18%, signal=32%	6678/5728/64743/889/55333/7480/27152/6422/3249/7124/64081/153090/7040/6657/80173/3670/367/6091/51738/58189/3851/55294/57560/7057/857/7857/6794/7042/54567/864/4781/4163/652/687/26160/5727/5797/197358/22846/4804/240/9104/26471/407040/7474/5176/55081/7049/55679/406913/4208/350/28984/2263/1361/84913/5764/9788/2719/1285
HP TACHYPNEA	HP_TACHYPNEA	66	-0.623950458	-1.545754094	0.001909822	0.026829584	0.022595549	6644	tags=53%, list=20%, signal=43%	4750/10464/7092/374654/27077/374354/51025/9731/38/23247/6792/5095/4204/5019/23090/91147/846/9851/79848/5826/57545/153241/56623/54806/59/37/8481/80210/1439/79583/2203/6812/21/6439/6440
REGULATION OF NEURON DIFFERENTIATION	_REGULATION_OF_NEURON_DIFFERENTIATION	187	-0.528790594	-1.439492787	0.001955521	0.027433786	0.023104401	6924	tags=44%, list=21%, signal=35%	4760/339479/2736/7161/8648/655/4897/4058/151449/124936/7732/4908/5728/10220/6093/30812/5629/23081/6422/152/56478/55755/85446/23462/1840/6657/51704/4681/22882/6495/3670/6664/89780/4803/389549/4674/7074/4909/654/23493/152330/9043/64919/463/9638/2119/604/6532/652/2737/85458/50937/5979/4610/1620/9315/2260/429/26508/53335/54897/4211/4851/6925/2624/6935/650/9181/80279/8835/6387/3398/7225/6469/28514/512…
POSITIVE REGULATION OF CELL CELL ADHESION	_POSITIVE_REGULATION_OF_CELL_CELL_ADHESION	271	-0.500096352	-1.390293615	0.001981261	0.027756708	0.023376362	5323	tags=41%, list=16%, signal=34%	6850/5590/1378/199/29851/10892/3932/7124/3481/6657/8740/5063/100133941/3718/11148/22890/5420/89780/3689/160365/5170/2113/55083/6777/288/8651/151888/861/916/9466/1493/3549/10563/3142/960/7409/3037/399/975/11151/10725/857/8013/146850/9402/940/729230/57178/864/1949/3383/5588/923/604/920/3676/26191/1326/2737/1991/912/1960/9840/3071/9580/7048/283234/2534/9223/4092/3109/81704/1604/84807/54440/8764/5117…
KIDNEY MORPHOGENESIS	_KIDNEY_MORPHOGENESIS	88	-0.58316091	-1.493566943	0.001995634	0.027919717	0.023513646	6729	tags=52%, list=20%, signal=42%	2625/183/655/4435/7422/2247/2255/30812/171023/26249/4089/342184/5613/6495/7482/80144/55083/9241/51301/27031/56998/54806/6928/8642/652/2737/2302/5727/5311/130497/5159/650/5310/186/79633/54361/7481/6469/255743/596/79192/6943/79191/2719/120892/153572
GOMF TRANSLATION REGULATOR ACTIVITY NUCLEIC ACID BINDING	GOMF_TRANSLATION_REGULATOR_ACTIVITY_NUCLEIC_ACID_BINDING	104	0.45745734	1.494168083	0.002023966	0.028277307	0.023814804	4145	tags=41%, list=12%, signal=36%	1984/7298/9669/3692/8562/8662/1981/6472/708/1965/8894/8669/85476/4528/7458/10102/1917/10605/28985/8668/1967/9086/23/1968/10767/1977/8892/143244/7284/84285/56648/10480/1982/1719/10209/23367/8661/8667/83939/1964/573971/54516/26986
GOCC PERIKARYON	GOCC_PERIKARYON	148	-0.549796514	-1.464707745	0.002035747	0.02840299	0.023920653	4604	tags=31%, list=14%, signal=27%	23154/5152/23001/22933/1269/1501/116/5170/10013/2316/54800/775/729230/5066/5802/23774/23208/349667/1410/2796/203228/3672/79641/1400/57463/89848/4804/57699/1261/632/113451/5179/22902/3748/85442/4692/6505/11346/10439/146760/2043/5126/55273/8516/57537/120892
SPERM EGG RECOGNITION	_SPERM_EGG_RECOGNITION	61	0.54370037	1.66447181	0.002073005	0.028883296	0.024325161	2671	tags=26%, list=8%, signal=24%	54742/226/22948/2683/10576/7784/7417/10575/7203/10574/6950/1047/148229/117144/10694/246777
LEFT RIGHT PATTERN FORMATION	_LEFT_RIGHT_PATTERN_FORMATION	19	-0.786382145	-1.611235457	0.002086395	0.029030202	0.024448883	2700	tags=58%, list=8%, signal=53%	57669/54806/2302/26160/83852/4851/55081/123872/28514/10370/128344
GOCC DYNEIN COMPLEX	GOCC_DYNEIN_COMPLEX	54	-0.650982699	-1.557663307	0.002103335	0.029226047	0.024613821	5198	tags=54%, list=16%, signal=45%	51626/83544/56171/55112/1783/10013/55567/196385/6991/1768/201625/126820/79819/144132/146754/1770/55259/8701/79659/1767/118491/85478/83657/92749/27019/25981/64446/93233/7802
CELL MIGRATION INVOLVED IN HEART DEVELOPMENT	_CELL_MIGRATION_INVOLVED_IN_HEART_DEVELOPMENT	18	-0.78703147	-1.593229815	0.002130629	0.029565012	0.024899293	2349	tags=44%, list=7%, signal=41%	8642/652/2022/5159/4851/23767/6910/2348
PYRIMIDINE NUCLEOSIDE METABOLIC PROCESS	_PYRIMIDINE_NUCLEOSIDE_METABOLIC_PROCESS	34	0.632628499	1.682843176	0.00215427	0.02982048	0.025114445	3357	tags=44%, list=10%, signal=40%	7083/978/7371/9582/1841/2079/339/7372/4907/1633/51251/7378/1890/790/30833
VITAMIN METABOLIC PROCESS	_VITAMIN_METABOLIC_PROCESS	127	0.432531286	1.445306324	0.002154887	0.02982048	0.025114445	2612	tags=24%, list=8%, signal=23%	6513/1591/8644/10797/4051/57834/5646/29968/51248/8876/79581/113278/6472/27249/6947/9446/55312/5096/80308/25902/4522/55163/6615/5360/873/5467/10588/81693/5167/8884/3458
PLACENTA DEVELOPMENT	_PLACENTA_DEVELOPMENT	134	0.428084074	1.437647378	0.002164499	0.029912909	0.025192288	2200	tags=28%, list=7%, signal=26%	8061/2707/2706/3856/3880/6696/7262/133/84870/6781/79733/10733/8614/10653/10959/6768/4188/144455/113026/899/1051/50814/2709/6665/10935/100/3091/6692/5468/3326/6615/682/5467/10155/6647/5604/59343
PULMONARY VALVE MORPHOGENESIS	_PULMONARY_VALVE_MORPHOGENESIS	17	-0.800585119	-1.602085952	0.002179442	0.030078654	0.025331876	4987	tags=71%, list=15%, signal=60%	23462/6091/23493/2702/4091/7042/4772/652/26508/4851/6092/9353
GOCC DESMOSOME	GOCC_DESMOSOME	25	0.697901011	1.765760167	0.00219337	0.030229967	0.025459311	614	tags=36%, list=2%, signal=35%	1832/1829/5318/64065/2683/11187/79983/1824/3728
POSITIVE REGULATION OF CYTOKINESIS	_POSITIVE_REGULATION_OF_CYTOKINESIS	40	0.604398151	1.688388281	0.002203265	0.030325367	0.025539655	541	tags=18%, list=2%, signal=17%	990/9212/1894/9493/29127/9928/9585
HP NEPHRONOPHTHISIS	HP_NEPHRONOPHTHISIS	36	-0.699133999	-1.605193162	0.00221296	0.030417756	0.025617464	5547	tags=67%, list=17%, signal=56%	22909/22897/51626/84662/23090/10806/55112/91147/4867/261734/203286/23005/9657/79809/57560/51134/27031/153241/54806/284086/26160/57728/79659/9742
HP ABNORMAL CIRCULATING AROMATIC AMINO ACID CONCENTRATION	HP_ABNORMAL_CIRCULATING_AROMATIC_AMINO_ACID_CONCENTRATION	13	0.833315933	1.786540681	0.002237104	0.030667143	0.025827495	4109	tags=77%, list=12%, signal=67%	8942/5053/10165/6697/55163/2643/5092/3242/5805/2184
CARDIAC CHAMBER MORPHOGENESIS	_CARDIAC_CHAMBER_MORPHOGENESIS	112	-0.567951195	-1.481443793	0.002237117	0.030667143	0.025827495	5811	tags=43%, list=17%, signal=36%	659/5629/23414/4634/4089/23462/7040/407975/3670/6664/6091/9249/8829/9241/7139/23493/4091/7042/54567/7472/652/2022/7048/4092/57493/26508/4851/6926/650/6092/7474/7010/7049/4036/7481/2294/9510/2627/7134/4208/9353/10370/6910/6604/6909/2263/653/6586
PROTEIN LOCALIZATION TO KINETOCHORE	_PROTEIN_LOCALIZATION_TO_KINETOCHORE	17	0.790889304	1.819603734	0.002267361	0.031040016	0.026141523	3069	tags=65%, list=9%, signal=59%	983/9212/81620/7272/10403/55055/54908/55166/9184/9183/55920
REGULATION OF LYMPHOCYTE DIFFERENTIATION	_REGULATION_OF_LYMPHOCYTE_DIFFERENTIATION	173	-0.521771197	-1.413475424	0.002275585	0.031110849	0.026201178	5323	tags=39%, list=16%, signal=33%	6850/5590/6422/1378/10892/1840/639/814/407975/3718/22890/150372/2648/6777/8651/861/1493/3549/677/3142/914/399/4773/149041/678/146850/940/729230/57178/864/604/652/2737/2302/1960/9840/3071/10875/9580/7048/115352/4092/3635/84807/54440/56339/51176/22806/7704/3122/972/695/5788/7535/3707/3662/939/3123/6469/9308/3575/3111/64332/9760/11005/2621/57864/6363
MESONEPHROS DEVELOPMENT	_MESONEPHROS_DEVELOPMENT	91	-0.601931838	-1.548878122	0.002314243	0.031597012	0.026610619	7196	tags=56%, list=22%, signal=44%	10736/6382/2296/5972/2625/183/655/4435/7422/10220/2247/2255/30812/4090/6422/4089/342184/6495/7482/55083/9241/56998/168667/4091/8642/652/2737/2302/5979/5727/4092/847/5311/130497/7704/10252/650/6092/5310/186/79633/54361/7481/6469/255743/9353/9244/596/6943/2263/2719
POSITIVE REGULATION OF PHOSPHATIDYLINOSITOL 3 KINASE SIGNALING	_POSITIVE_REGULATION_OF_PHOSPHATIDYLINOSITOL_3_KINASE_SIGNALING	90	-0.583378896	-1.496271375	0.002317372	0.031597424	0.026610966	6559	tags=51%, list=20%, signal=41%	183/4920/55615/4908/23411/2247/4653/2149/79899/3717/7124/4919/219699/2322/80310/2549/5154/1440/10507/4915/3791/5863/3643/5294/2066/7042/940/2268/5293/3059/2260/2534/847/23533/5159/5156/3082/7010/5295/2057/6403/406913/5364/284/3815/1634
MUSCLE SYSTEM PROCESS	_MUSCLE_SYSTEM_PROCESS	443	-0.457959329	-1.287105137	0.002335405	0.031800794	0.026782242	6559	tags=37%, list=20%, signal=31%	183/624/7094/2697/6869/29098/4878/2309/22876/6327/6262/143872/1837/3753/5733/6093/5286/23336/4653/1193/2149/4621/3757/5578/1113/88/4090/246329/1938/3778/4634/4606/6769/781/152/10316/493/4089/3764/342667/406976/8106/8557/407041/583/407975/5152/3357/5144/800/134/10174/22953/1134/4205/8082/4608/3741/6901/5997/51196/7074/94103/476/2316/140628/51738/29767/7140/93649/2775/2934/5142/30819/574501/7139/23…
HP ABNORMAL SYSTEMIC BLOOD PRESSURE	HP_ABNORMAL_SYSTEMIC_BLOOD_PRESSURE	412	-0.465188281	-1.306161997	0.002358414	0.03204043	0.02698406	6808	tags=40%, list=20%, signal=32%	2736/7290/3075/284252/5972/54796/183/6622/2697/538/51422/1956/219736/3423/83854/51085/1188/89884/6327/1896/554/51025/65125/1027/659/221037/285203/6773/1621/171023/10587/38/3779/23530/22897/27241/26249/3717/4089/11020/546/92482/582/583/7428/410/5144/10806/137682/169792/64131/64072/91147/4582/4205/51317/710/26119/4867/7043/10019/80199/79798/57539/261734/846/140628/185/861/79140/5740/54585/9095/5757…
GOCC CELL DIVISION SITE	GOCC_CELL_DIVISION_SITE	58	0.530427115	1.605862795	0.002359286	0.03204043	0.02698406	2354	tags=33%, list=7%, signal=30%	54443/55165/1894/29127/10112/3359/10733/55200/389/3688/84930/113026/5898/5962/8766/382/5501/10617/6242
PURINE NUCLEOBASE BIOSYNTHETIC PROCESS	_PURINE_NUCLEOBASE_BIOSYNTHETIC_PROCESS	10	0.888737568	1.788907612	0.002369564	0.032137216	0.027065572	2804	tags=80%, list=8%, signal=73%	10606/3251/8833/6472/353/5471/100/2618
REGULATION OF UBIQUITIN PROTEIN LIGASE ACTIVITY	_REGULATION_OF_UBIQUITIN_PROTEIN_LIGASE_ACTIVITY	23	0.713088407	1.776013826	0.002381553	0.032256913	0.02716638	2842	tags=43%, list=9%, signal=40%	11065/991/5347/4085/27338/9532/26271/5861/10459/6201
REGULATION OF SMALL GTPASE MEDIATED SIGNAL TRANSDUCTION	_REGULATION_OF_SMALL_GTPASE_MEDIATED_SIGNAL_TRANSDUCTION	311	-0.489770584	-1.369340172	0.002457626	0.033243144	0.027996971	6138	tags=48%, list=18%, signal=39%	6655/57449/143872/23380/121512/93663/2255/4653/56990/2149/440073/23362/23550/8874/3717/91614/9886/10260/23365/55667/10982/153090/2909/84033/51291/84253/8477/29/1124/5924/23229/19/1785/57636/5662/22821/343578/9901/9639/202243/5921/4803/8859/9267/2840/6091/51196/7074/9266/8829/23779/9754/1123/4983/27128/84144/90627/54922/5922/115727/4650/2841/7409/64411/399/23263/10125/4649/395/84636/5863/9909/1014…
POSITIVE REGULATION OF TELOMERE MAINTENANCE	_POSITIVE_REGULATION_OF_TELOMERE_MAINTENANCE	50	0.559776802	1.646892302	0.002466368	0.033280727	0.028028624	3460	tags=40%, list=10%, signal=36%	4751/9212/22948/10576/5570/10575/7203/908/79035/10574/6950/1736/7520/4683/10694/170506/5371/25913/3184/26354
POSITIVE REGULATION OF VIRAL PROCESS	_POSITIVE_REGULATION_OF_VIRAL_PROCESS	89	0.468327407	1.503232047	0.002468391	0.033280727	0.028028624	4220	tags=46%, list=13%, signal=40%	7153/3838/5439/5478/6732/7879/7936/5034/10465/25978/6827/92421/128866/3956/5438/5437/6895/56649/5440/6780/5886/5481/27243/79720/7251/6352/2963/5441/103/25920/7469/5436/23367/5586/6737/7301/5431/1642/9217/26986/6733
HP ABNORMAL DUODENUM MORPHOLOGY	HP_ABNORMAL_DUODENUM_MORPHOLOGY	78	0.485624501	1.534844246	0.002473374	0.033280727	0.028028624	4434	tags=44%, list=13%, signal=38%	29089/9319/701/699/1063/8318/5888/55215/672/7516/7050/83990/55159/2189/9184/7546/5321/2175/6868/5885/2177/10459/6496/2187/675/2188/1031/64840/2178/2201/1026/5889/8928/57217
PHOSPHATIDYLINOSITOL METABOLIC PROCESS	_PHOSPHATIDYLINOSITOL_METABOLIC_PROCESS	182	-0.521554129	-1.417730053	0.002473457	0.033280727	0.028028624	6175	tags=42%, list=19%, signal=35%	66036/285172/22876/5728/2247/5298/5286/59339/54545/2822/5287/5341/9108/8503/8526/51447/1436/3357/9091/51763/80055/5154/8605/6305/4534/8897/200576/8651/30837/5322/5277/3632/3631/5333/23049/83394/22908/9487/375133/117283/22979/5294/146850/8867/56623/660/123745/129303/5293/3636/5320/50487/5297/54893/472/138429/9651/8395/728233/3635/23533/8399/5335/57664/5159/5336/376497/3707/5330/8835/27124/5295/363…
MIDBODY ABSCISSION	_MIDBODY_ABSCISSION	17	0.787970469	1.812888352	0.002483297	0.033315649	0.028058034	2430	tags=53%, list=7%, signal=49%	55165/10112/5119/51510/25978/92421/128866/57132/27243
GOCC CONDENSED NUCLEAR CHROMOSOME KINETOCHORE	GOCC_CONDENSED_NUCLEAR_CHROMOSOME_KINETOCHORE	17	0.787961825	1.812868465	0.002483297	0.033315649	0.028058034	1118	tags=59%, list=3%, signal=57%	891/5347/1058/701/699/83540/10403/79172/64105/79980
PSEUDOURIDINE SYNTHESIS	_PSEUDOURIDINE_SYNTHESIS	18	0.773224168	1.804486445	0.002485852	0.033315649	0.028058034	4154	tags=72%, list=12%, signal=63%	55505/54433/1736/80324/54517/113000/142940/126789/26995/115939/55651/83480/27079
REGULATION OF RESPONSE TO DNA DAMAGE STIMULUS	_REGULATION_OF_RESPONSE_TO_DNA_DAMAGE_STIMULUS	199	0.384859145	1.348447102	0.00249088	0.033339215	0.028077881	4557	tags=35%, list=14%, signal=30%	2305/10635/5888/1111/5366/4282/8914/8091/79000/116028/5111/79968/220042/672/55010/83596/5531/26271/7334/637/55159/10721/51499/598/151636/7913/10097/6615/4824/8870/1054/4609/10155/5591/5716/3297/7336/8087/7398/11200/56897/79184/10459/78990/83666/63979/5371/25913/2187/10269/3622/3190/9521/9320/142/6423/56893/7291/4255/55611/3146/399473/754/64110/4862/60561/151987/6880/842
REGULATION OF CHOLESTEROL EFFLUX	_REGULATION_OF_CHOLESTEROL_EFFLUX	42	-0.663795518	-1.552185543	0.002502917	0.033456424	0.028176593	3521	tags=43%, list=11%, signal=38%	5444/857/29801/20/1066/406940/374887/5727/4035/8399/407018/158219/10347/2874/6469/407019/10351/21
AMINO ACID ACTIVATION	_AMINO_ACID_ACTIVATION	30	0.660950374	1.722927091	0.002526002	0.033720801	0.028399248	5608	tags=63%, list=17%, signal=53%	55157/51067/7965/10056/55699/9255/283459/2193/9521/5188/5464/27068/92935/23395/25973/79731/80222/55278/57176
REGULATION OF WATER LOSS VIA SKIN	_REGULATION_OF_WATER_LOSS_VIA_SKIN	26	0.717814953	1.825797703	0.002531789	0.033753873	0.028427101	3665	tags=46%, list=11%, signal=41%	2810/79152/3868/4233/3925/51599/26154/2629/84283/1364/64834/59344
AORTIC VALVE MORPHOGENESIS	_AORTIC_VALVE_MORPHOGENESIS	31	-0.710733928	-1.587840725	0.002580227	0.034354744	0.028933147	4837	tags=65%, list=15%, signal=55%	2625/4878/6093/7040/1942/11117/6091/140628/23493/4091/4772/54567/7075/652/26508/4851/6092/9353/6586/2006
ADENYLATE CYCLASE ACTIVATING ADRENERGIC RECEPTOR SIGNALING PATHWAY	_ADENYLATE_CYCLASE_ACTIVATING_ADRENERGIC_RECEPTOR_SIGNALING_PATHWAY	26	-0.748260431	-1.628577257	0.002587959	0.034412771	0.028982017	5663	tags=54%, list=17%, signal=45%	1113/152/493/1812/5144/5142/9693/5350/11214/57561/115/153/154/150
TRANSFORMING GROWTH FACTOR BETA RECEPTOR SIGNALING PATHWAY	_TRANSFORMING_GROWTH_FACTOR_BETA_RECEPTOR_SIGNALING_PATHWAY	202	-0.511032858	-1.397328667	0.002596782	0.034485125	0.029042953	5576	tags=35%, list=17%, signal=29%	4090/26036/1387/5590/4089/64750/117166/64081/7040/407975/3694/406888/1785/7043/6664/11117/56940/5170/409/375387/7122/93649/7041/161742/1601/203100/7057/857/9404/6794/10253/4091/7042/57178/4052/201163/5654/6497/2200/2022/9315/2615/7048/7044/4054/94/4092/2331/3725/54829/4093/1003/25805/10252/753/65997/27122/7049/9518/8425/79674/10370/63976/83891/3248/2353/9719/2662/4053/2348/7080
NIK NF KAPPAB SIGNALING	_NIK_NF_KAPPAB_SIGNALING	182	0.381334047	1.303227765	0.002612463	0.034648257	0.02918034	4107	tags=39%, list=12%, signal=34%	5698/5691/10213/8877/5708/3430/5717/5686/5696/10197/5693/5245/5704/26585/5709/5685/5531/5713/9111/5707/5718/5689/5690/3654/5688/79092/5701/5694/5695/51561/5714/5721/81/5692/811/5687/330/5710/11331/5705/5702/5700/5682/5719/5716/5715/5971/3553/10920/5706/5720/5684/23198/3606/7186/7105/5699/5970/929/4791/602/10616/1147/5683/387/51094/3146/9618/8904/29775/135644
MULTIVESICULAR BODY ORGANIZATION	_MULTIVESICULAR_BODY_ORGANIZATION	31	0.660456626	1.729440132	0.002637678	0.034937243	0.029423721	2657	tags=45%, list=8%, signal=42%	84313/5119/51534/11267/51510/8766/25978/92421/128866/8027/57132/27243/79720/7251
HP ABNORMALITY OF EPIDERMAL MORPHOLOGY	HP_ABNORMALITY_OF_EPIDERMAL_MORPHOLOGY	67	0.508410093	1.580278907	0.002649774	0.035014212	0.029488544	4069	tags=42%, list=12%, signal=37%	2707/3832/1832/6820/3728/488/3557/79719/79092/10519/8710/51360/3858/26525/6868/23581/5167/5317/27032/10269/4000/348938/9526/59344/3106/9180/9333/3559
RESPONSE TO VIRUS	_RESPONSE_TO_VIRUS	345	0.343531082	1.249200012	0.002650355	0.035014212	0.029488544	3608	tags=28%, list=11%, signal=25%	3159/8061/3627/4321/4938/4940/9582/9636/22948/5366/6355/8091/2633/3925/8638/6772/54541/4283/3315/1174/1072/201294/5245/2023/89870/3320/8815/9111/9188/79102/5359/708/8772/339/4277/51561/117854/3091/6502/54512/4939/148022/598/6059/330/2537/151636/10542/2150/11331/6351/3437/9447/2635/51251/3429/56915/375/3659/6895/1021/550/9255/5094/10622/55210/51728/55324/81570/3458/170506/10410/83666/3373/5371/664…
GOMF ATP DEPENDENT MICROTUBULE MOTOR ACTIVITY MINUS END DIRECTED	GOMF_ATP_DEPENDENT_MICROTUBULE_MOTOR_ACTIVITY_MINUS_END_DIRECTED	18	-0.778945821	-1.576861604	0.002659972	0.035071466	0.029536762	5985	tags=72%, list=18%, signal=59%	3801/56171/55567/196385/1768/201625/144132/146754/1770/8701/79659/1767/25981
NEGATIVE REGULATION OF OLIGODENDROCYTE DIFFERENTIATION	_NEGATIVE_REGULATION_OF_OLIGODENDROCYTE_DIFFERENTIATION	10	-0.880823098	-1.58150766	0.002663086	0.035071466	0.029536762	1505	tags=30%, list=5%, signal=29%	26022/4851/23500
GOCC NUCLEAR MEMBRANE	GOCC_NUCLEAR_MEMBRANE	276	0.345113072	1.267256285	0.002665005	0.035071466	0.029536762	3997	tags=33%, list=12%, signal=29%	2597/9123/51514/3691/4001/1192/84823/4521/54498/55706/113878/113278/10017/3837/51649/1717/3840/8089/5058/10280/9801/10434/6676/11270/10204/55151/4904/23333/83990/57647/11335/1019/23560/1104/79050/9631/598/26173/151188/57122/2643/51246/3601/3429/7341/10128/23165/5905/51096/9538/6804/59343/9805/51530/307/80772/23636/29843/92140/10456/9587/27000/4088/53371/3930/10885/23223/7514/9688/27348/9972/23200…
REGULATION OF MEMBRANE PERMEABILITY	_REGULATION_OF_MEMBRANE_PERMEABILITY	86	0.479474512	1.53413653	0.002670798	0.035102405	0.029562819	2985	tags=34%, list=9%, signal=31%	2810/3002/1869/5366/7532/7417/7534/10105/3099/3303/23593/28978/10971/637/7531/7529/54978/598/1267/1365/5534/7027/578/400916/4836/2931/282991/664/7533
MITOTIC CHROMOSOME CONDENSATION	_MITOTIC_CHROMOSOME_CONDENSATION	14	0.832313291	1.834385436	0.00271395	0.035623655	0.030001809	1845	tags=64%, list=6%, signal=61%	113130/23397/51203/64151/9918/10592/5119/10051/23310
HP ABNORMAL CONSUMPTION BEHAVIOR	HP_ABNORMAL_CONSUMPTION_BEHAVIOR	113	-0.574542372	-1.500767102	0.00272968	0.035757288	0.030114352	7889	tags=52%, list=24%, signal=40%	7840/60482/100033413/1725/359/10686/4948/4137/10555/55250/2563/1188/8924/127833/5443/554/6616/114548/38/6524/29072/1497/6657/91147/4867/9581/261734/846/4915/57194/3291/1806/60495/4649/673/3643/27031/8831/9915/6928/26191/473/6497/9860/8514/3710/3953/1305/2260/3762/199221/25970/6638/4692/776/6843/8398/63976/7080
DEOXYRIBONUCLEOTIDE METABOLIC PROCESS	_DEOXYRIBONUCLEOTIDE_METABOLIC_PROCESS	39	0.615396633	1.704053325	0.002731143	0.035757288	0.030114352	3357	tags=54%, list=10%, signal=48%	6241/7298/1841/7374/51071/4521/6240/55270/79077/23583/100/7498/1716/1633/6996/2987/7378/1890/1854/129607/30833
HP ABNORMAL VASCULAR PHYSIOLOGY	HP_ABNORMAL_VASCULAR_PHYSIOLOGY	236	-0.504863684	-1.394218343	0.002735752	0.035771716	0.030126504	4510	tags=33%, list=14%, signal=29%	8788/64131/27086/3988/6651/7043/5921/8292/10019/2316/23384/5627/7099/57572/54941/2776/1493/5277/54790/7139/5826/9469/673/857/4524/7042/54567/79932/59/5654/54/26191/2200/2022/55901/5592/7048/3425/2260/94/3913/4144/4638/1604/3762/4093/4851/3977/3113/3339/2162/3123/7049/3777/2294/57514/55384/2261/776/2627/720/368/3115/10370/3043/3908/6340/9496/4784/4629/4256/7080/3026/2006/6338/729238/6439/6440
RESPONSE TO TUMOR NECROSIS FACTOR	_RESPONSE_TO_TUMOR_NECROSIS_FACTOR	309	0.343652424	1.25171721	0.002744627	0.035841806	0.030185533	3354	tags=33%, list=10%, signal=30%	1244/3856/3875/3576/10537/51330/5698/5691/10213/6355/8877/5708/2633/4055/6354/27242/3304/8754/6772/672/5717/5686/5696/10197/5693/6364/5704/2950/5709/3303/5685/9590/2937/5713/5707/5718/10344/5689/10293/5690/5688/79092/5701/5694/5695/5714/102/5721/81/5692/2629/7132/10519/3093/5687/330/5710/2150/2643/6351/4824/5705/9447/5702/5700/2635/5682/117584/5719/6868/5716/5715/2634/84817/9971/8887/836/6348/874…
EPITHELIAL CILIUM MOVEMENT INVOLVED IN DETERMINATION OF LEFT RIGHT ASYMMETRY	_EPITHELIAL_CILIUM_MOVEMENT_INVOLVED_IN_DETERMINATION_OF_LEFT_RIGHT_ASYMMETRY	10	-0.879721682	-1.57953008	0.002748532	0.035846904	0.030189827	3980	tags=90%, list=12%, signal=79%	23639/5991/27031/8481/339829/220136/55036/83538/123872
GOMF STRUCTURAL CONSTITUENT OF NUCLEAR PORE	GOMF_STRUCTURAL_CONSTITUENT_OF_NUCLEAR_PORE	27	0.691466319	1.772187814	0.002772329	0.036070324	0.030377988	4673	tags=52%, list=14%, signal=45%	55706/10204/9631/54830/57122/23165/23636/53371/9688/9972/79902/100101267/4928/129401
MITOCHONDRIAL ELECTRON TRANSPORT UBIQUINOL TO CYTOCHROME C	_MITOCHONDRIAL_ELECTRON_TRANSPORT_UBIQUINOL_TO_CYTOCHROME_C	13	0.826215522	1.771318156	0.002777605	0.036070324	0.030377988	4839	tags=77%, list=15%, signal=66%	54205/1537/7386/7388/7384/27089/790955/10975/29796/440567
ESTABLISHMENT OF MITOTIC SPINDLE LOCALIZATION	_ESTABLISHMENT_OF_MITOTIC_SPINDLE_LOCALIZATION	33	0.655979988	1.754367503	0.002789825	0.036070324	0.030377988	1180	tags=33%, list=4%, signal=32%	5347/1058/51203/4085/10403/89958/126353/9700/3688/3837/54908
CELL REDOX HOMEOSTASIS	_CELL_REDOX_HOMEOSTASIS	40	0.595918873	1.664701388	0.002790786	0.036070324	0.030377988	4267	tags=48%, list=13%, signal=41%	7296/2729/1728/7295/5052/2936/10549/1738/10935/9588/51022/1649/28964/2876/1535/81031/328/23071/25828
VIRION ASSEMBLY	_VIRION_ASSEMBLY	40	0.596041619	1.665044279	0.002790786	0.036070324	0.030377988	4301	tags=50%, list=13%, signal=44%	5478/5119/51534/11267/51510/7316/25978/92421/128866/4734/5861/81876/57132/27243/79720/7251/28972/155382/348/6233
TRNA 5 END PROCESSING	_TRNA_5_END_PROCESSING	15	0.810768753	1.795903567	0.002791777	0.036070324	0.030377988	4469	tags=80%, list=13%, signal=69%	10248/54913/10799/3028/54931/10775/6741/10556/10557/10940/138716/79897
SMALL MOLECULE CATABOLIC PROCESS	_SMALL_MOLECULE_CATABOLIC_PROCESS	422	0.330439802	1.258089528	0.002792144	0.036070324	0.030377988	3502	tags=26%, list=11%, signal=24%	57016/1591/978/2597/222/3081/8942/5214/8644/5226/4051/7167/57834/9582/226/5315/5230/23475/2821/51071/3251/4521/5223/949/79644/55276/2023/3099/113675/191/5053/39/259307/11112/874/6652/6472/5471/2820/55270/3620/219/339/8898/3028/4923/1738/4143/91452/2108/2806/5096/100/10999/1962/6120/3034/7498/4860/390916/51390/122970/57089/215/954/4907/51251/5467/2582/2584/10588/5236/10993/1632/2746/84706/23564/26…
MICROTUBULE ORGANIZING CENTER ORGANIZATION	_MICROTUBULE_ORGANIZING_CENTER_ORGANIZATION	136	0.409929212	1.378342689	0.002793956	0.036070324	0.030377988	3240	tags=29%, list=10%, signal=26%	4751/983/6790/5347/3832/10403/1111/10733/672/6491/6566/1017/7516/5902/899/282809/5119/29901/51510/25978/92421/128866/9793/117178/163786/284403/57132/4869/27243/23636/115106/54461/55142/4591/22809/55226/55968/8409/675
MITOTIC DNA REPLICATION	_MITOTIC_DNA_REPLICATION	15	0.810275587	1.794811173	0.002822625	0.036394377	0.030650901	4336	tags=87%, list=13%, signal=75%	4171/8318/5888/4173/4175/9837/64785/4172/11200/10269/675/5422/3978
BLOOD VESSEL ENDOTHELIAL CELL MIGRATION	_BLOOD_VESSEL_ENDOTHELIAL_CELL_MIGRATION	169	-0.525627326	-1.419678126	0.002842513	0.036604528	0.030827888	5959	tags=38%, list=18%, signal=31%	23411/2247/5286/5578/2822/493/4204/239/7124/406976/6776/7040/8503/406888/1942/10769/6091/5170/2113/51564/54345/8829/442891/574501/90627/3791/55294/10014/161742/10000/7057/154796/54567/8817/79812/1960/5587/2013/406935/2260/94/22846/406984/407018/407006/5335/1003/57381/4851/4215/2624/186/3164/2185/161198/407010/406913/4223/407019/4208/9353/406983/28984/284
HP CAFE AU LAIT SPOT	HP_CAFE_AU_LAIT_SPOT	129	0.433735103	1.457913097	0.002857808	0.036755092	0.030954691	3242	tags=33%, list=10%, signal=30%	29089/9319/701/699/5888/55215/8091/672/86/641/4893/7516/5718/157570/83990/55159/10519/151188/2189/9184/4436/2175/4683/5781/2956/50485/5604/6390/8936/2177/3845/3458/55654/10459/5932/2187/6391/11253/5500/6392/675/2188
HP URETHRAL STRICTURE	HP_URETHRAL_STRICTURE	14	0.830821441	1.831097457	0.002867279	0.036789382	0.03098357	1608	tags=57%, list=5%, signal=54%	3918/3914/8318/3691/4312/55612/3909/5339
GOMF PROTEIN TAG	GOMF_PROTEIN_TAG	13	0.824951642	1.768608531	0.002867689	0.036789382	0.03098357	4301	tags=69%, list=13%, signal=60%	9636/6613/7316/7341/4738/59286/81605/6612/6233
HP SUBARACHNOID HEMORRHAGE	HP_SUBARACHNOID_HEMORRHAGE	32	-0.708813742	-1.592931973	0.002875101	0.036838141	0.031024634	4153	tags=56%, list=12%, signal=49%	7043/5921/2811/7042/59/2200/2022/55901/5592/7048/94/4144/4638/81704/2159/7049/4629/2006
TRANSCYTOSIS	_TRANSCYTOSIS	20	-0.778595607	-1.612317113	0.002879155	0.036843798	0.031029398	2039	tags=40%, list=6%, signal=38%	64284/4035/2217/4036/338328/84879/177/5284
HP BREAST CARCINOMA	HP_BREAST_CARCINOMA	60	0.529511973	1.612095613	0.00288553	0.036858151	0.031041487	4747	tags=52%, list=14%, signal=44%	3161/5888/1029/8438/672/3417/5245/79719/83990/4436/4683/2956/3418/6390/4835/3845/11200/2778/999/580/6391/6392/675/5426/7291/5424/5290/54894/5889/388662/79728
HP MICROTIA THIRD DEGREE	HP_MICROTIA_THIRD_DEGREE	10	0.883812774	1.778994673	0.002889333	0.036858151	0.031041487	2872	tags=80%, list=9%, signal=73%	990/81620/8318/4998/23594/51053/26123/2187
HP PULMONARY INTERSTITIAL HIGH RESOLUTION COMPUTED TOMOGRAPHY ABNORMALITY	HP_PULMONARY_INTERSTITIAL_HIGH_RESOLUTION_COMPUTED_TOMOGRAPHY_ABNORMALITY	19	-0.780112263	-1.598388959	0.002891119	0.036858151	0.031041487	2938	tags=42%, list=9%, signal=38%	10144/427/1439/23250/21/729238/653509/6440
REGULATION OF SMOOTHENED SIGNALING PATHWAY	_REGULATION_OF_SMOOTHENED_SIGNALING_PATHWAY	72	-0.607545904	-1.511728343	0.002901049	0.03693858	0.031109223	6267	tags=49%, list=19%, signal=40%	374654/55764/2255/1387/55717/27152/2619/6422/80274/84662/5396/2622/8643/92344/25989/80199/916/3549/2735/79770/3340/23295/2121/2737/80210/26160/5727/79659/27148/6095/6469/9742/64399/2263/2719
B CELL DIFFERENTIATION	_B_CELL_DIFFERENTIATION	135	-0.551783319	-1.460768125	0.002908777	0.036990797	0.031153199	5323	tags=39%, list=16%, signal=33%	6850/6422/1378/3087/10892/54856/407975/2322/3718/22890/96459/150372/112616/6777/23228/3955/10014/1880/677/678/55846/4066/139818/604/29760/3676/6482/472/3071/115352/3635/55619/4242/2874/22806/5336/959/695/5788/9452/2185/939/5295/930/974/973/28514/5450/1380/596/3815/931
GOCC INTRINSIC COMPONENT OF MITOCHONDRIAL INNER MEMBRANE	GOCC_INTRINSIC_COMPONENT_OF_MITOCHONDRIAL_INNER_MEMBRANE	50	0.554744709	1.632087624	0.002945261	0.037389416	0.031488911	4288	tags=50%, list=13%, signal=44%	79135/100287932/54927/10245/27069/79714/4580/3313/80775/790955/400916/27235/8834/119559/10989/94081/28958/5250/90550/10440/51241/10651/25874/79944/10939
POSITIVE REGULATION OF ATPASE ACTIVITY	_POSITIVE_REGULATION_OF_ATPASE_ACTIVITY	57	0.540110286	1.640316298	0.002947584	0.037389416	0.031488911	2801	tags=37%, list=8%, signal=34%	23397/5217/29128/8655/6742/5359/23234/51726/10598/483/5216/3301/11080/4436/54431/3306/481/2956/29103/3337/25913
SECONDARY PALATE DEVELOPMENT	_SECONDARY_PALATE_DEVELOPMENT	25	-0.743394664	-1.612199391	0.002951121	0.037389416	0.031488911	5255	tags=56%, list=16%, signal=47%	10194/4089/3714/3694/7043/6664/89780/7042/2615/7048/51176/7474/7049/7481
HP HONEYCOMB LUNG	HP_HONEYCOMB_LUNG	13	-0.835523337	-1.59511561	0.002961246	0.037471157	0.031557752	472	tags=38%, list=1%, signal=38%	23250/21/729238/653509/6440
GOCC RESPIRATORY CHAIN COMPLEX IV	GOCC_RESPIRATORY_CHAIN_COMPLEX_IV	18	0.766681217	1.789217049	0.003007352	0.038007416	0.032009383	2309	tags=61%, list=7%, signal=57%	84419/388753/1337/9377/1340/170712/1351/7386/1349/1327/4697
LEFT RIGHT AXIS SPECIFICATION	_LEFT_RIGHT_AXIS_SPECIFICATION	12	-0.843565219	-1.584009023	0.003011865	0.038017338	0.03201774	4125	tags=58%, list=12%, signal=51%	57669/54806/26160/83852/4851/28514/10370
GOCC RNA POLYMERASE I COMPLEX	GOCC_RNA_POLYMERASE_I_COMPLEX	13	0.823569857	1.765646131	0.003017828	0.038045527	0.03204148	4630	tags=69%, list=14%, signal=60%	221830/10849/5437/5440/25885/5441/30834/84172/5434
PROTEIN LOCALIZATION TO NUCLEOPLASM	_PROTEIN_LOCALIZATION_TO_NUCLEOPLASM	13	0.822301934	1.76292784	0.003047856	0.038376649	0.032320347	2324	tags=69%, list=7%, signal=64%	22948/10576/10575/7203/908/10574/6950/1736/10694
HP THICKENED SKIN	HP_THICKENED_SKIN	397	0.32097446	1.191929724	0.003053033	0.038376819	0.03232049	3455	tags=28%, list=10%, signal=25%	3918/2707/2706/3832/3853/3914/1832/1829/64065/6820/9837/3868/3872/29968/3691/5698/203068/3887/9401/55505/1001/10682/1824/7424/5696/7112/1174/3728/2274/79644/55612/6768/488/4893/5053/55851/3557/3909/51371/79719/3854/10371/2717/50814/7137/79092/100/10999/26154/102/2961/3892/1736/5692/3889/2629/2224/6307/8710/5468/79651/5339/23509/51360/3858/3077/26525/9325/79650/8879/10804/84876/26227/63924/65082/5…
SMOOTH MUSCLE CONTRACTION	_SMOOTH_MUSCLE_CONTRACTION	99	-0.575406072	-1.48699035	0.003058057	0.038376819	0.03232049	6039	tags=42%, list=18%, signal=35%	624/6869/143872/5733/6093/5286/2149/3778/152/10316/493/583/3357/134/22953/5997/51196/94103/51738/93649/857/1311/59/5592/9732/406935/477/4638/1909/5023/6926/10203/1264/340481/154/796/1910/3815/6909/150/4629/6338
SEQUESTERING OF METAL ION	_SEQUESTERING_OF_METAL_ION	16	0.810434444	1.814772475	0.003059158	0.038376819	0.03232049	3111	tags=44%, list=9%, signal=40%	6280/3934/6279/6278/2495/53940/6717
RESPONSE TO IONIZING RADIATION	_RESPONSE_TO_IONIZING_RADIATION	134	0.421115524	1.414244688	0.003067658	0.038436174	0.032370478	4640	tags=38%, list=14%, signal=33%	1894/3627/10635/5888/8438/8091/6354/672/79035/641/6240/83695/7516/90381/55159/11073/7520/4436/4609/578/121457/5591/25896/3297/3309/2177/836/404672/11200/2002/2876/79184/2547/63979/5371/10269/1789/675/2885/142/3364/6423/375757/25788/1026/84328/3428/64710/64782/10276/57817
SMALL GTPASE MEDIATED SIGNAL TRANSDUCTION	_SMALL_GTPASE_MEDIATED_SIGNAL_TRANSDUCTION	489	-0.454325847	-1.277928378	0.00308272	0.038577505	0.032489505	7176	tags=48%, list=22%, signal=38%	50650/83452/64787/5516/57343/51209/55114/9826/9423/65979/64283/5894/1796/9869/9290/25780/2843/613/85360/22808/80230/10152/388/57531/29098/2889/6655/57449/143872/23380/121512/6093/93663/2247/889/2255/4653/5600/51735/56990/2149/10633/440073/1012/10750/23362/23550/27040/53916/8874/3717/199/91614/643338/9886/10260/23365/55667/10982/440107/153090/2909/84033/51291/84253/8477/29/1124/5924/266747/23229/1…
GOMF SODIUM ION TRANSMEMBRANE TRANSPORTER ACTIVITY	GOMF_SODIUM_ION_TRANSMEMBRANE_TRANSPORTER_ACTIVITY	146	-0.53289019	-1.417811348	0.003087691	0.038592353	0.03250201	9199	tags=49%, list=28%, signal=35%	83959/8911/123041/348980/6536/347051/2900/6506/357/9963/23315/6324/479/60482/2897/285335/26266/6546/6335/41/8913/53373/64849/6555/2899/6533/6507/6327/6527/9033/6524/6526/9962/259232/6558/6328/6575/6550/9498/9497/476/9311/6529/57657/6531/200010/54716/57835/285195/8912/6553/160728/6532/6523/6323/477/9058/6571/5311/254428/6339/57419/6505/6330/8671/6340/6581/6332/84879/10568/6338
REGULATION OF VASCULATURE DEVELOPMENT	_REGULATION_OF_VASCULATURE_DEVELOPMENT	324	-0.475956178	-1.331104818	0.003113092	0.03878493	0.032664196	5190	tags=34%, list=16%, signal=29%	493/3087/4204/7124/57556/6558/406976/153090/407041/1116/1536/22905/23554/6271/2549/3670/1942/3689/11117/10769/5170/2113/2523/51738/861/5740/187/1215/23576/7122/641700/4303/3791/10563/204851/161742/8742/10000/7057/168667/146850/10253/154796/7042/729230/23166/5293/8817/8434/7075/3202/5140/1545/2022/5587/2013/10411/64218/406935/7048/374887/23129/5797/23328/22846/5579/5168/406984/407006/10365/5335/10…
ATRIOVENTRICULAR VALVE DEVELOPMENT	_ATRIOVENTRICULAR_VALVE_DEVELOPMENT	24	-0.751060959	-1.616598909	0.003113102	0.03878493	0.032664196	5811	tags=71%, list=17%, signal=59%	659/4089/23462/1942/23493/2702/4091/7042/8642/7048/26508/4851/650/4194/10439/6910/6586
POSITIVE REGULATION OF MITOCHONDRION ORGANIZATION	_POSITIVE_REGULATION_OF_MITOCHONDRION_ORGANIZATION	80	0.485921663	1.539297103	0.003114507	0.03878493	0.032664196	3493	tags=42%, list=10%, signal=38%	2810/3002/1869/5366/7532/5329/638/7416/7534/10105/9141/26355/10971/637/7531/3091/7529/4976/4318/5534/7027/578/400916/4836/56947/2931/51024/90550/664/55737/7533/29108/10059/11315
HP ABNORMAL VENOUS MORPHOLOGY	HP_ABNORMAL_VENOUS_MORPHOLOGY	122	-0.549453336	-1.450135159	0.003135549	0.038907421	0.032767357	6193	tags=49%, list=19%, signal=40%	1188/54916/5728/54768/889/221037/51780/57165/5580/152110/83544/2324/7428/2622/5921/23639/10743/5627/91252/352909/2776/221421/84168/6103/139212/79925/55130/857/4485/54970/8481/115948/2302/2022/339829/1770/55036/165/8701/27148/1767/6925/85478/83538/92749/27019/7010/25981/64446/115399/374407/123872/421/93233/345895/246176/51364/89765/2353/200373
STRIATED MUSCLE CELL PROLIFERATION	_STRIATED_MUSCLE_CELL_PROLIFERATION	71	-0.601920523	-1.494921629	0.003136103	0.038907421	0.032767357	7734	tags=54%, list=23%, signal=41%	196528/3516/5950/5573/2296/7161/2697/5728/2247/5600/23414/3717/406976/407975/6495/861/9241/26011/23493/2735/2066/8837/7042/7472/7048/406984/94104/4211/4851/7049/6469/2627/4208/6910/693175/284/6909/2263
GOCC CYTOSOLIC LARGE RIBOSOMAL SUBUNIT	GOCC_CYTOSOLIC_LARGE_RIBOSOMAL_SUBUNIT	57	0.538764447	1.636228981	0.003136225	0.038907421	0.032767357	5678	tags=46%, list=17%, signal=38%	116832/220717/51121/6175/6169/51187/6155/65008/6132/6165/11224/6166/285855/6176/6170/6171/6143/6124/140801/6142/6147/6152/6181/6159/6123/6167
HP CORONARY ARTERY ATHEROSCLEROSIS	HP_CORONARY_ARTERY_ATHEROSCLEROSIS	44	-0.6825029	-1.604315477	0.003139603	0.038907421	0.032767357	4428	tags=43%, list=13%, signal=37%	64131/6609/19/26119/7043/2690/7042/59/2200/5592/7048/4144/4638/3762/2053/368/3053/4629/2006
METANEPHRIC NEPHRON DEVELOPMENT	_METANEPHRIC_NEPHRON_DEVELOPMENT	39	-0.675165178	-1.564335271	0.003168318	0.039215627	0.033026924	2212	tags=36%, list=7%, signal=34%	652/5979/3913/5311/130497/5159/5156/947/5310/54361/1958/79192/6943/153572
GOMF OXIDOREDUCTASE ACTIVITY ACTING ON THE ALDEHYDE OR OXO GROUP OF DONORS NAD OR NADP AS ACCEPTOR	GOMF_OXIDOREDUCTASE_ACTIVITY_ACTING_ON_THE_ALDEHYDE_OR_OXO_GROUP_OF_DONORS_NAD_OR_NADP_AS_ACCEPTOR	36	0.621032886	1.668119693	0.003182602	0.039344678	0.033135609	1778	tags=33%, list=5%, signal=32%	57016/2597/222/8644/1109/218/231/219/1738/5832/1737/8050
GOCC INTRACILIARY TRANSPORT PARTICLE	GOCC_INTRACILIARY_TRANSPORT_PARTICLE	26	-0.743003601	-1.617135848	0.003190962	0.039400263	0.033182422	6163	tags=62%, list=18%, signal=50%	55764/51626/8100/56912/11020/23059/80173/57539/79809/57560/127733/26160/199223/57728/55081/9742
HP RECURRENT SINUSITIS	HP_RECURRENT_SINUSITIS	49	-0.658971474	-1.568622481	0.003215255	0.039652224	0.033394621	5286	tags=57%, list=16%, signal=48%	10625/23765/29851/5580/152110/23639/139212/55130/3426/54/23495/81704/1767/85478/4689/64446/4194/374407/93233/115650/930/345895/246176/51364/1380/89765/3507/4256
PROTEIN N LINKED GLYCOSYLATION	_PROTEIN_N_LINKED_GLYCOSYLATION	74	0.495600489	1.556521806	0.003227149	0.039750831	0.033477666	3776	tags=47%, list=11%, signal=42%	2683/10195/79644/124872/58505/6184/6185/1603/79053/90411/100128731/56886/1650/3998/5238/116150/2673/11282/9945/146664/746/3703/8813/84920/91869/57171/22845/4597/1798/4247/9526/55858/5373/2132/84061
HP EAR PAIN	HP_EAR_PAIN	15	0.805465037	1.784155502	0.003255106	0.040046833	0.033726956	1318	tags=33%, list=4%, signal=32%	3853/3868/3872/3854/84231
THYMIC T CELL SELECTION	_THYMIC_T_CELL_SELECTION	22	-0.770334448	-1.622924998	0.003284469	0.0403594	0.033990195	4729	tags=68%, list=14%, signal=59%	915/3714/917/916/6794/940/2737/1794/972/5788/7535/3707/6469/1236/9760
GOCC NUCLEAR PERIPHERY	GOCC_NUCLEAR_PERIPHERY	127	0.423206151	1.414146321	0.003315517	0.040635235	0.0342225	4335	tags=38%, list=13%, signal=33%	24137/387103/3856/1063/29128/4001/5111/3692/1072/641/6839/10409/8089/55791/6732/1051/8607/5119/11260/10856/10969/1605/5687/84844/11331/57122/8520/8243/23165/5885/9126/55660/26747/5371/9688/9972/790/4000/22938/10238/55137/3192/4841/4670/7528/10296/5422/3181
NUCLEOSIDE SALVAGE	_NUCLEOSIDE_SALVAGE	15	0.803867905	1.780617755	0.003317106	0.040635235	0.0342225	2555	tags=60%, list=8%, signal=55%	7083/978/7371/3251/56952/353/1633/7378/1890
CLEAVAGE INVOLVED IN RRNA PROCESSING	_CLEAVAGE_INVOLVED_IN_RRNA_PROCESSING	27	0.685910809	1.757949367	0.003322854	0.040635235	0.0342225	4774	tags=63%, list=14%, signal=54%	10799/23246/23212/88745/28987/55720/9790/55651/8602/29777/6227/90459/27340/51010/79033/23404/10607
PROTEIN K11 LINKED UBIQUITINATION	_PROTEIN_K11_LINKED_UBIQUITINATION	27	0.686513783	1.759494754	0.003322854	0.040635235	0.0342225	5381	tags=63%, list=16%, signal=53%	11065/29089/27338/51529/79102/10477/996/6047/7332/7328/25847/51434/64682/7323/51433/7319/10393
SPINDLE MIDZONE ASSEMBLY	_SPINDLE_MIDZONE_ASSEMBLY	12	0.852466228	1.775742583	0.003329193	0.040664003	0.034246729	525	tags=50%, list=2%, signal=49%	24137/9055/9212/9493/29127/3619
REGULATION OF MYELOID CELL DIFFERENTIATION	_REGULATION_OF_MYELOID_CELL_DIFFERENTIATION	227	-0.495594239	-1.367114429	0.003333974	0.040673684	0.034254882	6724	tags=45%, list=20%, signal=36%	9290/57095/4920/10221/4792/7098/2309/2033/7189/129138/11025/405/4778/140685/91/760/5578/2551/1387/6422/1437/7124/7040/8085/92/814/6688/2242/23543/27086/9398/4297/1440/2113/6777/861/23112/54209/54681/7099/192669/55904/55294/81501/6988/10398/677/22985/57690/6886/7057/26013/2811/56998/8013/85477/5588/23774/3202/920/27327/338382/50487/3059/4254/2200/10234/116151/58508/3071/10826/51621/3635/8111/3725/…
TRANSLESION SYNTHESIS	_TRANSLESION_SYNTHESIS	39	0.60440423	1.673615001	0.003342907	0.040696194	0.03427384	4388	tags=56%, list=13%, signal=49%	51514/9636/5984/5111/5983/5982/6119/5985/5427/9246/5425/26073/7316/9100/57804/7415/10459/10714/5424/6117/6233/55666
HP ALOPECIA	HP_ALOPECIA	191	0.387248737	1.336377781	0.003343799	0.040696194	0.03427384	4152	tags=35%, list=12%, signal=31%	3918/2707/2706/3853/3914/1832/6696/64065/3868/3872/3691/3887/374393/9401/4312/55505/79574/10682/3728/641/4893/1476/3909/3854/55630/3654/6635/200879/50814/7386/100/26154/2961/3892/1736/3889/215/5339/51360/3077/79650/10804/4869/3845/404672/5317/127534/10269/136647/4000/55651/348938/4791/64840/51702/387/59344/51099/64087/1857/1308/5191/1855/2512/3559/285848/5896
REGULATION OF CHOLESTEROL BIOSYNTHETIC PROCESS	_REGULATION_OF_CHOLESTEROL_BIOSYNTHETIC_PROCESS	48	0.547753795	1.588982799	0.003377721	0.041060044	0.03458027	5736	tags=50%, list=17%, signal=41%	6319/5901/10613/79071/3837/1717/2224/51360/6647/6713/11160/4597/2194/4800/1595/23541/348/31/3157/2222/6667/3422/9453/338
CELLULAR MODIFIED AMINO ACID BIOSYNTHETIC PROCESS	_CELLULAR_MODIFIED_AMINO_ACID_BIOSYNTHETIC_PROCESS	47	0.560355305	1.6075628	0.003401965	0.041305529	0.034787014	4030	tags=55%, list=12%, signal=49%	2729/5352/23657/2730/471/8985/2937/5359/79094/25902/4522/548596/2643/494143/10588/1159/2618/9791/2628/79017/1719/11315/1158/55217/4258/573971
AORTA DEVELOPMENT	_AORTA_DEVELOPMENT	55	-0.644371995	-1.547332771	0.003421778	0.041496682	0.034948	5768	tags=55%, list=17%, signal=45%	56999/5629/25831/23462/406988/6495/6091/30008/5138/4016/23493/11064/4091/7042/3340/54567/144165/2022/406935/23129/94/4035/4638/4804/5311/5159/4851/6092/4036/6909
FOREBRAIN GENERATION OF NEURONS	_FOREBRAIN_GENERATION_OF_NEURONS	56	-0.636673712	-1.532018458	0.003438895	0.041654739	0.035081114	5183	tags=39%, list=16%, signal=33%	170302/55558/1436/89780/6091/57688/9693/64919/2066/57178/2737/429/85358/56339/51176/2624/6092/7474/9353/2263/79625/7080
EPITHELIAL TO MESENCHYMAL TRANSITION	_EPITHELIAL_TO_MESENCHYMAL_TRANSITION	148	-0.541794212	-1.443388887	0.003446624	0.041698841	0.035118256	5307	tags=46%, list=16%, signal=39%	6422/55223/8320/4089/3249/23462/64081/153090/7040/84541/3670/7043/1942/57669/80199/7074/2316/23275/9241/7041/27250/23493/161742/3037/1601/147906/10253/7042/152007/7472/652/4040/23187/2022/7048/2260/1655/4092/26508/2042/407006/51176/25805/4851/10252/3082/4855/650/753/80709/7474/54361/7049/7481/10439/8313/10521/693158/6910/693175/28984/3170/2295/2263/55273/653/79755/7080
GOCC MICROTUBULE	GOCC_MICROTUBULE	410	0.319754258	1.206376163	0.003485433	0.042106789	0.035461825	3264	tags=22%, list=10%, signal=20%	22974/332/4751/983/11004/24137/6790/3833/9055/5347/9212/3832/9493/221150/29127/84790/10615/220134/146909/10112/2288/51512/126353/90417/22948/10376/7283/259266/9928/203068/81930/26586/3925/10576/56992/9532/3619/10575/9585/7203/908/1062/7277/10574/6288/6950/8655/84722/58477/3797/348235/22919/10381/10397/10383/9053/221035/10634/8766/9793/547/83658/10128/6249/1020/79861/6902/10694/2931/10540/84617/11…
POSITIVE REGULATION OF MONOCYTE DIFFERENTIATION	_POSITIVE_REGULATION_OF_MONOCYTE_DIFFERENTIATION	11	-0.851219225	-1.569298812	0.0034886	0.042106789	0.035461825	4372	tags=91%, list=13%, signal=79%	2242/81501/677/22985/56998/920/3725/146433/972/3123
OUTFLOW TRACT SEPTUM MORPHOGENESIS	_OUTFLOW_TRACT_SEPTUM_MORPHOGENESIS	25	-0.73690313	-1.598121206	0.003536455	0.042602186	0.035879043	5811	tags=64%, list=17%, signal=53%	659/23414/4089/3670/6091/8829/4091/7042/652/2022/7048/6092/4036/2627/6909/2263
GOMF METAL CLUSTER BINDING	GOMF_METAL_CLUSTER_BINDING	65	0.505271092	1.556158726	0.003537999	0.042602186	0.035879043	5033	tags=45%, list=15%, signal=38%	24137/10539/5471/493856/5558/7386/83990/284106/7498/51022/27247/4728/55847/4720/51218/1763/6390/4719/57019/654483/5426/4729/2235/5424/5422/122961/48/10101/2395
OSSIFICATION	_OSSIFICATION	383	-0.463604262	-1.299712759	0.0035659	0.042887517	0.036119345	7642	tags=46%, list=23%, signal=36%	3516/50617/54795/6096/25836/4665/7166/5087/166929/2623/133522/9759/25884/6546/8519/10736/162466/1893/353500/90993/10766/2296/2736/117581/51741/642658/3371/4920/655/55787/1956/4435/7189/63923/6238/10979/6678/4880/5027/51025/4653/659/30812/10312/7480/2822/4090/27152/3399/6422/6320/23051/3727/7124/7040/92/3481/54880/8646/6657/64131/6272/55512/7043/6664/89780/8626/202151/9249/10507/846/861/51564/5617…
HOMOLOGOUS CHROMOSOME SEGREGATION	_HOMOLOGOUS_CHROMOSOME_SEGREGATION	53	0.539148071	1.606873153	0.003584366	0.043058832	0.036263625	3396	tags=26%, list=10%, signal=24%	5347/9319/898/9232/9700/10609/55706/83990/5885/2177/644186/84072/285498/7917
NEPHRON MORPHOGENESIS	_NEPHRON_MORPHOGENESIS	71	-0.600034556	-1.490237668	0.003611919	0.043338778	0.036499391	6729	tags=52%, list=20%, signal=42%	2625/183/655/4435/7422/2247/30812/26249/4089/342184/6495/7482/55083/9241/56998/54806/8642/652/2737/5727/5311/130497/5159/650/5310/186/79633/54361/7481/6469/255743/596/79192/6943/79191/2719/153572
HP ABNORMALITY OF THE PERIUNGUAL REGION	HP_ABNORMALITY_OF_THE_PERIUNGUAL_REGION	17	0.774962067	1.782959846	0.003627107	0.043405905	0.036555925	2072	tags=65%, list=6%, signal=61%	3918/3853/3914/3868/3872/641/3909/3854/55630/547/6868
REGULATION OF TRANSLATIONAL INITIATION	_REGULATION_OF_TRANSLATIONAL_INITIATION	80	0.482001913	1.526880163	0.00362749	0.043405905	0.036555925	3969	tags=38%, list=12%, signal=33%	1978/9669/3315/10959/8662/1981/1965/8872/5499/4528/7458/27102/10605/4690/4869/1967/22916/127933/8892/6352/1653/10657/1982/10209/5436/6199/23367/64410/8667/6198
HP ABNORMAL CIRCULATING AMINO ACID CONCENTRATION	HP_ABNORMAL_CIRCULATING_AMINO_ACID_CONCENTRATION	109	0.448090601	1.483910686	0.003630281	0.043405905	0.036555925	4761	tags=48%, list=14%, signal=41%	8942/1373/5328/29968/5052/6888/11222/9377/1340/191/5053/1351/10165/27249/5723/1738/4143/6697/5096/3034/54931/55163/3077/2643/4190/8050/26227/51218/2653/10166/1890/5092/3242/50640/4716/5805/29958/57017/1491/387787/64087/435/2184/8802/54968/51079/132/326625/55863/2731/4846/100303755
HP SKIN EROSION	HP_SKIN_EROSION	16	0.805227882	1.803113636	0.003637642	0.043442992	0.03658716	3925	tags=75%, list=12%, signal=66%	3918/3914/1832/3691/3728/3909/151188/5339/27032/10269/4000/9333
RESPONSE TO FLUID SHEAR STRESS	_RESPONSE_TO_FLUID_SHEAR_STRESS	31	-0.703138901	-1.570872781	0.003661437	0.043676018	0.036783411	7375	tags=65%, list=22%, signal=50%	4780/8841/2697/760/1437/19/7043/2113/3037/4091/4092/5311/10365/5159/5310/2185/406913/4208/10370/9788
HP PULMONARY CYST	HP_PULMONARY_CYST	19	-0.775795539	-1.589544331	0.003672483	0.04375661	0.036851285	472	tags=37%, list=1%, signal=36%	10144/201163/23250/21/729238/653509/6440
CYTOCHROME COMPLEX ASSEMBLY	_CYTOCHROME_COMPLEX_ASSEMBLY	34	0.613840612	1.632865872	0.003677086	0.043760327	0.036854415	5667	tags=56%, list=17%, signal=46%	388753/51204/7386/3052/10063/51287/790955/84300/28958/1355/51241/1535/389203/728568/100303755/1352/6834/55744/84987
GOCC PROTEIN KINASE COMPLEX	GOCC_PROTEIN_KINASE_COMPLEX	103	0.443842474	1.438624818	0.003692963	0.043898058	0.03697041	4269	tags=33%, list=13%, signal=29%	9133/890/891/983/1163/898/1164/5111/1017/899/79935/1019/5255/1020/1021/404672/56647/2967/5571/51755/29108/22938/219771/1147/8812/8941/81887/645121/1022/135644/901/9776/9134/1026
POSITIVE REGULATION OF UBIQUITIN PROTEIN TRANSFERASE ACTIVITY	_POSITIVE_REGULATION_OF_UBIQUITIN_PROTEIN_TRANSFERASE_ACTIVITY	34	0.613619455	1.632277577	0.003720601	0.044175103	0.037203734	2017	tags=29%, list=6%, signal=28%	11065/991/5347/27338/57761/51438/84259/7334/54165/5861
FC EPSILON RECEPTOR SIGNALING PATHWAY	_FC_EPSILON_RECEPTOR_SIGNALING_PATHWAY	168	-0.525444643	-1.417291814	0.003734691	0.044242223	0.037260261	3296	tags=42%, list=10%, signal=38%	28907/28940/7409/4773/28793/8013/28452/28424/9402/3702/4772/5588/28420/28913/28809/28938/28908/28883/3542/28903/28881/28299/28876/28796/28454/9846/3539/28439/3725/28912/4214/3514/28834/28457/5335/28921/3538/28395/28813/28919/5336/28815/28442/28822/695/28778/28461/5602/28893/28797/28823/28920/5295/28394/28434/28450/28816/28930/3551/2206/28874/28817/28776/28449/28392/28937/28820/28791/2353/2205
SKELETAL MUSCLE ORGAN DEVELOPMENT	_SKELETAL_MUSCLE_ORGAN_DEVELOPMENT	151	-0.526856905	-1.406544899	0.003739845	0.044242223	0.037260261	5583	tags=35%, list=17%, signal=29%	7480/246329/55909/1938/4634/63950/9975/6840/7040/3481/64091/1271/51676/467/27063/22953/1134/6495/6901/4534/6664/89780/93649/406/3142/84976/905/857/8837/5079/6497/1959/50937/1655/26508/56261/58529/4851/26471/6469/1958/28514/10521/4223/4208/596/10472/6943/2353/1634/7832/3131/2006
GOCC MULTIVESICULAR BODY	GOCC_MULTIVESICULAR_BODY	59	-0.629555567	-1.534634693	0.003741687	0.044242223	0.037260261	1220	tags=19%, list=4%, signal=18%	972/973/2674/1512/120892/6441/9476/729238/6439/653509/6440
GOCC CILIARY BASAL BODY	GOCC_CILIARY_BASAL_BODY	142	-0.533598945	-1.415991273	0.003744263	0.044242223	0.037260261	6478	tags=48%, list=19%, signal=39%	401565/84140/374654/9364/27077/55764/158135/22873/55812/55717/27152/25809/6792/51626/8100/56912/257236/23002/83547/582/2909/583/80776/10806/2622/57489/57662/57539/261734/79960/1540/79874/146057/164395/79841/196383/129880/5108/57560/6103/729440/8556/54806/2121/8481/115948/80210/26160/92565/11158/285331/80258/5311/199221/8558/167691/643037/118491/85478/202018/55081/80129/9742/220004/246176/134121/1…
HP IMMUNOLOGIC HYPERSENSITIVITY	HP_IMMUNOLOGIC_HYPERSENSITIVITY	147	-0.545794585	-1.453280552	0.003747944	0.044242223	0.037260261	7561	tags=49%, list=23%, signal=38%	84100/355/867/3594/50943/55553/93627/23387/2736/7290/738/7941/2212/2033/3423/51085/27125/221037/1105/171023/1387/2619/10625/57589/7124/6775/7040/582/3481/3981/27086/6777/861/79140/7099/1493/54790/91754/84976/9051/64919/2811/3176/4485/115948/50937/2260/5727/5732/81704/9966/240/6925/5336/6689/1776/3977/84701/6469/421/154/3572/720/28514/5450/2206/1080/11005/6812/7080/2006/117156
MUSCLE CONTRACTION	_MUSCLE_CONTRACTION	344	-0.469190594	-1.313867828	0.003755307	0.044277886	0.037290297	6089	tags=37%, list=18%, signal=30%	6327/6262/143872/1837/3753/5733/6093/5286/23336/1193/2149/4621/3757/1113/88/4090/246329/1938/3778/4634/4606/6769/781/152/10316/493/3764/342667/8106/8557/583/3357/5144/800/134/10174/22953/1134/8082/4608/3741/6901/5997/51196/94103/476/2316/51738/29767/7140/93649/2775/2934/5142/30819/7139/10398/287/309/1160/2702/7431/775/23327/10142/857/5294/5350/51761/1311/59/1756/5348/1760/8912/817/845/3759/1410/3…
ROOF OF MOUTH DEVELOPMENT	_ROOF_OF_MOUTH_DEVELOPMENT	86	-0.579982551	-1.480774435	0.003781445	0.044534594	0.037506493	6713	tags=48%, list=20%, signal=38%	54796/84695/84314/10220/2049/27152/10194/4089/117166/3714/54880/5396/3694/7043/6664/80144/89780/9249/7122/84159/91461/7042/64651/6497/4040/2737/2615/7048/26160/130497/51176/6926/5156/7474/7049/7481/6469/4223/2295/6909/6943
PROTEIN TRANSMEMBRANE TRANSPORT	_PROTEIN_TRANSMEMBRANE_TRANSPORT	59	0.521752391	1.590347984	0.003789093	0.044573191	0.037538999	5066	tags=49%, list=15%, signal=42%	3329/10452/23480/140823/100287932/56993/10245/80273/92609/29927/3312/3309/29103/10952/10972/10440/7095/84134/5191/29928/9804/131474/5194/5192/5193/388552/6253/6729/131118
HP ABNORMAL PULMONARY VALVE PHYSIOLOGY	HP_ABNORMAL_PULMONARY_VALVE_PHYSIOLOGY	119	-0.551253109	-1.449367985	0.003809423	0.044752465	0.037689982	4164	tags=31%, list=12%, signal=27%	1757/79158/7403/9652/203286/30008/91754/9469/673/10144/8216/8642/284086/9839/2200/4851/650/3490/81794/79633/54361/2294/57514/2627/27034/23250/6909/2239/10516/4053/2719/4256/21/2006/729238/653509/6440
GOMF FOUR WAY JUNCTION DNA BINDING	GOMF_FOUR_WAY_JUNCTION_DNA_BINDING	17	0.774107971	1.78099482	0.003813108	0.044752465	0.037689982	4604	tags=59%, list=14%, signal=51%	641/3148/7516/3149/4436/2956/3146/7528/5889/348654
HP DELAYED ERUPTION OF TEETH	HP_DELAYED_ERUPTION_OF_TEETH	164	-0.512954338	-1.381147057	0.003867404	0.045337537	0.038182722	6754	tags=44%, list=20%, signal=35%	9321/284252/117581/139411/4920/2697/3423/64324/1896/2255/10312/10522/51626/170302/6855/4204/55209/29072/57589/7592/23522/7040/54880/6197/5144/5063/3981/4297/8626/2316/10743/91252/860/22866/120227/2735/84168/2690/9469/79868/7067/389856/2121/1756/1513/54/3759/9839/6424/8675/23363/5727/54757/1009/1909/60401/4313/5159/57465/26040/23461/114803/7474/186/9459/79633/5295/7102/2261/3590/83987/2263
REGULATION OF LEUKOCYTE PROLIFERATION	_REGULATION_OF_LEUKOCYTE_PROLIFERATION	237	-0.494663128	-1.366285763	0.003905878	0.045735996	0.0385183	4411	tags=32%, list=13%, signal=28%	100133941/3718/11148/6664/89780/11035/160365/6777/944/916/7099/9466/1493/5169/3549/196/1880/975/4773/149041/11151/9479/940/729230/3568/5588/923/604/920/26191/7940/652/4254/4332/2796/472/2302/912/23495/3071/2615/7048/115352/283234/10385/3635/3109/1604/54440/8764/22806/146433/959/972/695/5788/64926/51237/3113/7535/640/6693/3123/6469/115650/3572/4208/3115/3485/596/933/6363/90865/6441/177/7356
COTRANSLATIONAL PROTEIN TARGETING TO MEMBRANE	_COTRANSLATIONAL_PROTEIN_TARGETING_TO_MEMBRANE	103	0.4415821	1.431298277	0.003932505	0.045994972	0.038736405	5962	tags=45%, list=18%, signal=37%	6192/23204/6231/6747/6731/6175/29927/6730/6169/6155/6217/6745/6132/6165/10952/11224/6204/6201/6235/6726/7095/6222/6176/6170/6227/6171/6143/6727/6746/6223/6124/6233/6142/6729/6218/6147/3921/6187/6152/6181/6159/6167/6209/6188/6193/6168
HP EMPHYSEMA	HP_EMPHYSEMA	50	-0.641886422	-1.527036369	0.003946003	0.046099987	0.038824848	5198	tags=64%, list=16%, signal=54%	51626/29851/5580/29072/137682/6651/30008/2735/8742/399/975/7042/201163/2121/7249/7248/2200/23495/1776/3123/115650/930/8425/1380/1080/11005/10516/6340/931/4256/2006/6338
GOCC POLYSOME	GOCC_POLYSOME	67	0.492396391	1.530503902	0.003955377	0.046156623	0.038872546	5184	tags=49%, list=16%, signal=42%	6192/190/6231/1981/1965/7411/811/5687/4733/87178/6169/5682/8087/10445/113251/6132/6235/3069/6170/6227/23367/6171/84316/6143/8667/140801/6142/55323/51389/79727/4440/60560/1660
MRNA TRANSPORT	_MRNA_TRANSPORT	148	0.397697154	1.345054641	0.003967045	0.046239874	0.038942659	4730	tags=41%, list=14%, signal=35%	10643/10642/1984/10189/10644/79023/55706/9775/8683/10204/7884/3267/55110/9631/51692/57122/29107/4116/54888/84321/10128/23165/3297/59343/10212/8480/55916/22916/81608/6396/23636/53371/80145/11338/84248/1977/8570/53981/143244/7514/9939/56648/9688/9972/23381/23144/9887/79902/9908/1069/10898/81929/3181/100101267/4686/29890/55677/4928/129401/23225
DIGESTIVE SYSTEM DEVELOPMENT	_DIGESTIVE_SYSTEM_DEVELOPMENT	132	-0.543018709	-1.436023968	0.003977293	0.04630641	0.038998695	4153	tags=37%, list=12%, signal=33%	7043/6664/57669/8626/140628/93649/3549/9139/2735/3142/64321/91461/27031/5919/7042/54806/3202/8642/5125/652/2737/5979/339829/7048/26160/429/55036/57728/4851/5156/5310/7474/6425/3398/79633/7481/6469/2294/123872/2627/3572/1910/596/3815/2295/6909/6943/2263/51208
POSITIVE THYMIC T CELL SELECTION	_POSITIVE_THYMIC_T_CELL_SELECTION	14	-0.827606221	-1.59437871	0.004002516	0.046546931	0.039201259	4729	tags=79%, list=14%, signal=67%	915/917/916/6794/1794/972/5788/7535/3707/6469/9760
GOMF DAMAGED DNA BINDING	GOMF_DAMAGED_DNA_BINDING	65	0.500308595	1.540874985	0.004047968	0.047021896	0.039601269	4053	tags=46%, list=12%, signal=41%	55247/2237/7374/9401/79000/5111/672/641/6119/3148/5887/10721/2189/7520/4436/4683/6996/9937/2956/5886/64858/2547/25913/5932/328/3146/1642/5424/54840/6117
CELL CYCLE ARREST	_CELL_CYCLE_ARREST	231	0.357946922	1.266674635	0.004058909	0.04706858	0.039640585	2799	tags=25%, list=8%, signal=23%	2305/891/55771/983/6790/1033/3576/51512/1029/2810/995/1869/4282/79733/8091/5111/220042/672/9585/5496/1017/144455/8872/9238/102/1019/51499/811/10542/3326/3623/10634/4436/90480/4824/87178/4683/4609/7027/1649/1020/3659/3276/1021/5604/28956/10669/11200/4088/3458/127933/7251/55004/580/5571/55571/5563/5371
CELLULAR METABOLIC COMPOUND SALVAGE	_CELLULAR_METABOLIC_COMPOUND_SALVAGE	32	0.634320174	1.670945778	0.004061217	0.04706858	0.039640585	2555	tags=44%, list=8%, signal=40%	7083/978/7371/3251/56952/58478/23743/353/100/4860/1716/1633/7378/1890
RESPONSE TO TEMPERATURE STIMULUS	_RESPONSE_TO_TEMPERATURE_STIMULUS	218	0.368293085	1.299944377	0.004070739	0.047107793	0.03967361	4730	tags=44%, list=14%, signal=38%	1244/2729/3627/2288/133/3329/3304/9532/79023/55706/10728/6119/488/3303/3320/113278/6648/3066/3654/2063/1965/3552/4277/4923/7531/51278/9631/3301/79031/51022/5468/11080/3326/57122/3306/5931/7341/3312/23165/3297/6647/8480/490/1967/6396/23636/84335/81570/27000/53371/3337/9530/7415/170506/8892/26027/10016/9531/9688/9972/7226/284207/929/3281/65084/10049/64223/26973/57521/79902/9093/3310/27429/10294/108…
POSITIVE REGULATION OF UBIQUITIN PROTEIN LIGASE ACTIVITY	_POSITIVE_REGULATION_OF_UBIQUITIN_PROTEIN_LIGASE_ACTIVITY	13	0.811754963	1.740316256	0.004073838	0.047107793	0.03967361	120	tags=31%, list=0%, signal=31%	11065/991/5347/27338
HP SHORT FOOT	HP_SHORT_FOOT	124	-0.551235552	-1.452980775	0.004096407	0.04731513	0.039848227	5244	tags=40%, list=16%, signal=33%	6792/51626/4204/55209/582/10943/8788/55112/633/3981/6651/4297/57539/10013/79140/1859/9241/3549/124997/79809/57560/9487/153241/3636/473/6497/3759/8514/2200/2260/4054/26160/57728/79659/650/5745/9742/6638/4692/55384/2261/57477/6812/63976/23162/2263/9719/2239/2719
DE NOVO PROTEIN FOLDING	_DE_NOVO_PROTEIN_FOLDING	41	0.606772564	1.709179651	0.004125777	0.047600448	0.040088518	4261	tags=61%, list=13%, signal=53%	3329/3336/10576/3304/10728/3303/11080/56886/3313/3306/3312/3309/23753/6782/27000/51182/3337/27348/1861/2280/6388/3310/10808/131474/7266
GOCC AZUROPHIL GRANULE LUMEN	GOCC_AZUROPHIL_GRANULE_LUMEN	88	0.447296069	1.431823034	0.004136204	0.047666834	0.040144427	4200	tags=40%, list=13%, signal=35%	8836/2519/203068/10576/302/5036/6278/201294/23593/5707/2717/10493/47/79980/9588/5476/10383/10097/80142/10694/387263/5005/2665/7415/6036/1075/29108/93100/23197/2444/6386/2799/10487/2512/175
HP ABNORMAL RESPIRATORY MOTILE CILIUM MORPHOLOGY	HP_ABNORMAL_RESPIRATORY_MOTILE_CILIUM_MORPHOLOGY	19	-0.774244108	-1.58636557	0.004141304	0.047671734	0.040148554	3980	tags=79%, list=12%, signal=70%	83544/23639/84071/352909/221421/54970/115948/339829/55036/27019/374407/123872/93233/345895/51364
GOCC CLEAVAGE FURROW	GOCC_CLEAVAGE_FURROW	50	0.546853343	1.608870818	0.004190389	0.048182382	0.040578616	2114	tags=34%, list=6%, signal=32%	55165/1894/29127/10112/3359/10733/55200/389/3688/84930/113026/5898/5962/8766/382/5501/10617
GOMF TRANSLATION FACTOR ACTIVITY RNA BINDING	GOMF_TRANSLATION_FACTOR_ACTIVITY_RNA_BINDING	80	0.477608354	1.512962299	0.004205306	0.04829946	0.040677217	4049	tags=44%, list=12%, signal=39%	1984/9669/3692/8562/8662/1981/1965/8894/8669/85476/4528/7458/10102/1917/28985/8668/1967/9086/23/1968/10767/1977/8892/143244/7284/84285/56648/10480/1982/10209/8661/8667/83939/1964/54516
HP FOCAL T2 HYPERINTENSE BASAL GANGLIA LESION	HP_FOCAL_T2_HYPERINTENSE_BASAL_GANGLIA_LESION	33	0.634187456	1.69608507	0.004234034	0.04857471	0.04090903	5245	tags=58%, list=16%, signal=49%	51204/55967/4704/4728/27235/4720/4697/4719/6389/1355/1892/23474/4722/4729/91942/8802/51079/6834/5160
TROPHOBLAST GIANT CELL DIFFERENTIATION	_TROPHOBLAST_GIANT_CELL_DIFFERENTIATION	12	0.845802965	1.761862572	0.004245462	0.048589439	0.040921434	2200	tags=67%, list=7%, signal=62%	79733/10733/4188/144455/2709/6665/6615/59343
VIRAL GENOME REPLICATION	_VIRAL_GENOME_REPLICATION	123	0.410882253	1.367028519	0.004250095	0.048589439	0.040921434	4521	tags=39%, list=14%, signal=34%	7153/4938/3576/4940/9582/9636/6355/8091/8638/5245/5479/8815/5478/5359/6732/117854/4939/10465/10542/7913/1488/9474/5093/3429/3312/10155/6895/6780/5886/5481/5094/7415/10410/6352/103/8812/23367/5586/1642/10318/9217/26986/6733/55054/200315/3428/64710/5610
POTASSIUM ION TRANSPORT	_POTASSIUM_ION_TRANSPORT	231	-0.495616477	-1.367875369	0.004250304	0.048589439	0.040921434	7632	tags=39%, list=23%, signal=31%	9992/285335/9132/9472/3781/7881/3750/343450/7432/80333/6833/9990/496/6507/4878/5728/3753/65125/3749/6616/3757/30818/88/9033/3779/3778/219527/440699/259232/3249/3764/6558/1812/56996/134/1785/6550/3741/116/476/2316/288/54209/23416/54800/30819/3782/10060/57657/11060/287/283518/2702/23327/10142/84286/857/64805/9196/285195/5348/6560/845/7248/6553/3759/388591/8514/477/482/3767/57463/3786/3790/3762/5311…
REGULATION OF T CELL DIFFERENTIATION	_REGULATION_OF_T_CELL_DIFFERENTIATION	144	-0.53108852	-1.411248684	0.004254375	0.048589439	0.040921434	5660	tags=50%, list=17%, signal=42%	3594/50943/5771/101/941/2736/6932/2625/84695/3965/84524/6655/57630/114548/6850/5590/1378/10892/1840/639/814/3718/22890/2648/6777/8651/861/1493/3549/3142/914/399/4773/149041/146850/940/729230/57178/864/604/652/2737/2302/1960/9840/3071/10875/9580/7048/4092/84807/54440/56339/51176/7704/3122/972/5788/7535/3707/3662/939/3123/6469/9308/3575/3111/64332/9760/11005/57864/6363
GOMF GUANYL NUCLEOTIDE BINDING	GOMF_GUANYL_NUCLEOTIDE_BINDING	370	0.323238019	1.183561038	0.004269093	0.048703002	0.041017075	4027	tags=33%, list=12%, signal=30%	171177/84790/29984/4830/5901/10376/7283/203068/9669/2633/80117/10890/54509/389/7277/205/5881/11321/4893/5879/390/29789/5874/58477/7879/5899/51184/9343/10381/5634/5898/23560/85476/9221/11021/4976/318/379/26284/4528/10383/55341/2769/3326/377/5878/4733/2643/10981/8766/1917/28511/382/2773/2635/10846/376267/5865/7818/5861/5912/375/79861/83871/81876/2746/2634/381/378/22931/5862/6242/400/55720/84617/384…
NUCLEOBASE CONTAINING SMALL MOLECULE CATABOLIC PROCESS	_NUCLEOBASE_CONTAINING_SMALL_MOLECULE_CATABOLIC_PROCESS	49	0.534650776	1.561836679	0.004286168	0.048843157	0.041135113	3357	tags=43%, list=10%, signal=39%	978/9582/51071/3251/4521/191/55270/339/100/7498/4860/57089/954/4907/51251/2931/7378/1890/377841/11164/30833
SEMI LUNAR VALVE DEVELOPMENT	_SEMI_LUNAR_VALVE_DEVELOPMENT	41	-0.670821018	-1.55916752	0.004316349	0.049132186	0.041378529	6288	tags=61%, list=19%, signal=50%	2625/4878/6093/659/23462/7040/1942/11117/6091/140628/23493/2702/4091/7042/4772/54567/7075/652/26508/4851/650/6092/9353/6586/2006
REGULATION OF FAT CELL DIFFERENTIATION	_REGULATION_OF_FAT_CELL_DIFFERENTIATION	132	-0.539931091	-1.427858699	0.004335026	0.049289776	0.041511249	6231	tags=39%, list=19%, signal=32%	6789/10979/122953/79068/23411/23414/7480/1389/171023/6422/7124/7040/1240/115825/6495/6272/22933/89780/10013/6097/4037/338557/7041/406/862/2784/677/678/2308/5919/201163/79969/28951/252995/9580/7538/407018/2874/83643/240/7704/2624/201501/650/6095/7474/407019/1050/2487/55885/4023/11197
RESPONSE TO OXIDATIVE STRESS	_RESPONSE_TO_OXIDATIVE_STRESS	426	0.318389775	1.216326703	0.004340793	0.049300382	0.041520182	3580	tags=27%, list=11%, signal=25%	7296/8061/2877/890/1244/2729/1728/9833/2706/2539/1894/8644/23657/2730/3939/54205/7295/140809/4233/8877/51142/5052/5111/4521/3304/8754/5831/4257/3417/3315/6278/5693/4710/2861/10105/2936/8876/2950/140823/11235/488/55967/3303/10549/5478/2937/1017/51527/6648/10280/3066/493869/4323/7444/1965/8428/55270/5034/4277/10935/100/3091/9588/5829/318/84883/54583/4318/51022/79956/215/2643/87178/2146/4728/578/329…
GOMF WIDE PORE CHANNEL ACTIVITY	GOMF_WIDE_PORE_CHANNEL_ACTIVITY	30	0.64002104	1.668369718	0.004357399	0.049433943	0.041632666	3701	tags=47%, list=11%, signal=42%	2707/2706/10452/7416/7417/24145/2709/10804/7419/56666/127534/84134/349149/2700
GOMF TRANSFERASE ACTIVITY TRANSFERRING HEXOSYL GROUPS	GOMF_TRANSFERASE_ACTIVITY_TRANSFERRING_HEXOSYL_GROUPS	192	0.374170976	1.288286076	0.004376062	0.049590502	0.041764517	3771	tags=33%, list=11%, signal=29%	10331/79623/2683/84002/10195/200810/5836/54578/9245/8985/124872/2590/8706/2591/58505/6184/6185/8702/23333/160418/79053/2629/56886/79586/23509/7364/79709/2583/2992/8704/5279/54575/8693/11282/23753/9334/2632/146664/3703/11226/8813/1890/84920/2524/3373/53947/51809/9331/79369/2651/2526/4247/8705/7366/55790/2589/2131/54480/192134/7363/7368/2132/8703
REGULATION OF TELOMERE MAINTENANCE VIA TELOMERE LENGTHENING	_REGULATION_OF_TELOMERE_MAINTENANCE_VIA_TELOMERE_LENGTHENING	58	0.510069137	1.54422922	0.004386871	0.049644115	0.04180967	3486	tags=36%, list=10%, signal=32%	4751/9212/22948/10576/5570/10575/7203/908/10574/6950/1736/7520/3183/10694/170506/25913/6714/55226/23381/80119/142
HP RECURRENT PNEUMONIA	HP_RECURRENT_PNEUMONIA	71	-0.596742563	-1.482061719	0.004390528	0.049644115	0.04180967	5137	tags=49%, list=15%, signal=42%	29851/7040/6904/915/1536/3718/2622/79158/7084/919/10747/916/54681/30008/5813/100151683/29760/23495/57728/199221/7852/4921/695/26040/939/93233/115650/930/974/2328/1380/1080/3507/10516/7080
HP HEPATOBLASTOMA	HP_HEPATOBLASTOMA	16	-0.805818797	-1.593032467	0.004395503	0.049645328	0.041810691	4777	tags=62%, list=14%, signal=54%	3481/8788/324/9652/199221/26040/55384/3784/2239/2719
INOSITOL LIPID MEDIATED SIGNALING	_INOSITOL_LIPID_MEDIATED_SIGNALING	194	-0.505681942	-1.381462152	0.004410494	0.049759549	0.041906886	6614	tags=45%, list=20%, signal=36%	2625/57605/183/4920/4058/1956/55615/22876/4908/5728/23411/2247/5298/5286/4653/2149/79899/5287/3717/7124/5334/153090/4919/219699/1436/3357/2322/80310/2549/5154/22933/4803/1440/51196/10507/23228/2934/4915/54923/3791/5338/5333/677/375133/5863/3643/5294/2066/56623/7042/940/7249/2268/5293/375033/3059/5297/4883/9651/8395/2260/2534/728233/197358/9846/847/23533/5332/23007/5159/80243/5156/3082/26051/5330/…
