# Supplementary material for: Prognostic signature of lipid metabolism associated LncRNAs predict prognosis and treatment of lung adenocarcinoma
Source: Front Oncol. 2022 Nov 1;12:986367. doi: 10.3389/fonc.2022.986367 (PMC9664164; doi:10.3389/fonc.2022.986367)
Supplement: Supplementary file 2 [file DataSheet_2.zip]

Archive with 3 entries (3 files):
- Supplementary Figure/Supplementary Figure 1.pdf
- Supplementary Figure/Supplementary Figure 2.tif
- Supplementary Figure/Supplementary Figure 3.pdf
