# Supplementary material for: Prognostic signature of lipid metabolism associated LncRNAs predict prognosis and treatment of lung adenocarcinoma
Source: Front Oncol. 2022 Nov 1;12:986367. doi: 10.3389/fonc.2022.986367 (PMC9664164; doi:10.3389/fonc.2022.986367)
Supplement: Supplementary file 3 [file DataSheet_3.zip]

Archive with 3 entries (3 files):
- Table 9,10,11/table10  4lnc.gene.correlation analysis.xlsx
- Table 9,10,11/table11  171 mRNAs related to prognostic lncRNAs .xlsx
- Table 9,10,11/table12.xlsx
