# Supplementary material for: Prognostic signature of lipid metabolism associated LncRNAs predict prognosis and treatment of lung adenocarcinoma
Source: Front Oncol. 2022 Nov 1;12:986367. doi: 10.3389/fonc.2022.986367 (PMC9664164; doi:10.3389/fonc.2022.986367)
Supplement: Supplementary file 3 [file DataSheet_3.zip › Table 9,10,11/table10 4lnc.gene.correlation analysis.xlsx]

## Sheet: 4lnc.gene.correlation
gene	circRNAs	cor	p.value
TBX5-AS1	PAICS	-0.658364	1.7985e-72
TBX5-AS1	NME1	-0.657426	3.35302e-72
TBX5-AS1	TROAP	-0.650681	2.76558e-70
TBX5-AS1	UBE2T	-0.647697	1.87956e-69
TBX5-AS1	CCDC58	-0.645069	9.98954e-69
TBX5-AS1	CCNB1	-0.643674	2.40732e-68
TBX5-AS1	SPC24	-0.642066	6.60198e-68
TBX5-AS1	KIAA0101	-0.640619	1.62715e-67
TBX5-AS1	BIRC5	-0.63896	4.55296e-67
TBX5-AS1	HSPE1	-0.635691	3.39185e-66
TBX5-AS1	AURKB	-0.635329	4.23052e-66
TBX5-AS1	CDC25C	-0.634325	7.79417e-66
TBX5-AS1	CDC20	-0.634139	8.7291e-66
TBX5-AS1	NUF2	-0.632909	1.83901e-65
TBX5-AS1	CCNB2	-0.631055	5.61921e-65
TBX5-AS1	DTYMK	-0.630128	9.79401e-65
TBX5-AS1	C16orf59	-0.628973	1.951e-64
TBX5-AS1	TK1	-0.627825	3.861e-64
TBX5-AS1	CDC45	-0.627539	4.57534e-64
TBX5-AS1	CDT1	-0.62682	7.00056e-64
TBX5-AS1	POLR2H	-0.625985	1.14628e-63
TBX5-AS1	SKA3	-0.625432	1.58747e-63
TBX5-AS1	H2AFX	-0.623748	4.262e-63
TBX5-AS1	SPAG5	-0.622775	7.51922e-63
TBX5-AS1	CDCA3	-0.622184	1.06023e-62
TBX5-AS1	PA2G4	-0.621422	1.65056e-62
TBX5-AS1	HSPD1	-0.620641	2.59335e-62
TBX5-AS1	MND1	-0.619784	4.25364e-62
TBX5-AS1	C19orf48	-0.619729	4.38862e-62
TBX5-AS1	MRPL12	-0.619476	5.07945e-62
TBX5-AS1	RECQL4	-0.619184	6.00793e-62
TBX5-AS1	FAM136A	-0.618862	7.22906e-62
TBX5-AS1	ZWINT	-0.617049	2.04072e-61
TBX5-AS1	CENPA	-0.616985	2.11612e-61
TBX5-AS1	NCAPG	-0.616789	2.36629e-61
TBX5-AS1	HJURP	-0.615387	5.25224e-61
TBX5-AS1	UBE2C	-0.613751	1.32476e-60
TBX5-AS1	AURKA	-0.613474	1.54888e-60
TBX5-AS1	NUSAP1	-0.612545	2.61108e-60
TBX5-AS1	UBE2S	-0.612484	2.70201e-60
TBX5-AS1	PRC1	-0.610215	9.60637e-60
TBX5-AS1	ECE2	-0.609467	1.45604e-59
TBX5-AS1	SKA1	-0.609418	1.49656e-59
TBX5-AS1	ARHGEF39	-0.608748	2.17018e-59
TBX5-AS1	RRM2	-0.608357	2.69338e-59
TBX5-AS1	SGOL1	-0.608348	2.7072e-59
TBX5-AS1	PKMYT1	-0.607923	3.42431e-59
TBX5-AS1	CDCA5	-0.607009	5.6671e-59
TBX5-AS1	ORC6	-0.606681	6.78699e-59
TBX5-AS1	POC1A	-0.606592	7.13022e-59
TBX5-AS1	KIF2C	-0.605989	9.92941e-59
TBX5-AS1	ESPL1	-0.604973	1.7309e-58
TBX5-AS1	ASF1B	-0.603206	4.534e-58
TBX5-AS1	OIP5	-0.602314	7.35252e-58
TBX5-AS1	MCM4	-0.601581	1.09291e-57
TBX5-AS1	CCT3	-0.601513	1.13354e-57
TBX5-AS1	SLC25A39	-0.601318	1.2595e-57
TBX5-AS1	MCM10	-0.601187	1.35195e-57
TBX5-AS1	FARSB	-0.60106	1.4478e-57
TBX5-AS1	PFDN2	-0.599919	2.67398e-57
TBX5-AS1	NEK2	-0.599627	3.12826e-57
TBX5-AS1	BUB1B	-0.599384	3.56375e-57
TBX5-AS1	SNRPF	-0.599235	3.85892e-57
TBX5-AS1	KIF18B	-0.599103	4.14074e-57
TBX5-AS1	CDCA8	-0.598964	4.46061e-57
TBX5-AS1	KIF20A	-0.597965	7.60588e-57
TBX5-AS1	TACC3	-0.597707	8.72602e-57
TBX5-AS1	CDC25A	-0.596287	1.85613e-56
TBX5-AS1	RAD51	-0.596227	1.91618e-56
TBX5-AS1	MRTO4	-0.595747	2.47025e-56
TBX5-AS1	C17orf53	-0.595726	2.49816e-56
TBX5-AS1	CDK1	-0.595601	2.66818e-56
TBX5-AS1	CKS1B	-0.594971	3.72237e-56
TBX5-AS1	TPX2	-0.594854	3.95808e-56
TBX5-AS1	TRAIP	-0.594481	4.81902e-56
TBX5-AS1	PPP1R14B	-0.594182	5.63915e-56
TBX5-AS1	EXO1	-0.593573	7.76787e-56
TBX5-AS1	PLK1	-0.59306	1.01643e-55
TBX5-AS1	CDC6	-0.592415	1.4251e-55
TBX5-AS1	SNRPG	-0.592287	1.52348e-55
TBX5-AS1	EME1	-0.591939	1.8271e-55
TBX5-AS1	GINS2	-0.5918	1.96474e-55
TBX5-AS1	PDCD5	-0.591799	1.96598e-55
TBX5-AS1	H2AFZ	-0.591531	2.26022e-55
TBX5-AS1	AUNIP	-0.591225	2.65125e-55
TBX5-AS1	KIFC1	-0.591162	2.73931e-55
TBX5-AS1	CCNA2	-0.591105	2.82156e-55
TBX5-AS1	KPNA2	-0.590959	3.04537e-55
TBX5-AS1	RFC4	-0.590799	3.30924e-55
TBX5-AS1	MAD2L1	-0.590628	3.61612e-55
TBX5-AS1	NEIL3	-0.590505	3.85455e-55
TBX5-AS1	PBK	-0.590111	4.72962e-55
TBX5-AS1	PGAM5	-0.589931	5.19127e-55
TBX5-AS1	SPC25	-0.589693	5.87444e-55
TBX5-AS1	PTTG1	-0.589018	8.32842e-55
TBX5-AS1	CDKN3	-0.587679	1.66054e-54
TBX5-AS1	FOXM1	-0.587627	1.70565e-54
TBX5-AS1	TOMM40	-0.587517	1.80485e-54
TBX5-AS1	RAD54L	-0.587172	2.15545e-54
TBX5-AS1	SAPCD2	-0.586888	2.49266e-54
TBX5-AS1	NABP2	-0.586431	3.15142e-54
TBX5-AS1	MYBL2	-0.585771	4.41694e-54
TBX5-AS1	NCAPH	-0.585542	4.96503e-54
TBX5-AS1	SNRPA1	-0.585225	5.83722e-54
TBX5-AS1	BRIX1	-0.584675	7.7239e-54
TBX5-AS1	FAM64A	-0.584391	8.92513e-54
TBX5-AS1	ORC1	-0.584266	9.50797e-54
TBX5-AS1	COA4	-0.583906	1.14178e-53
TBX5-AS1	CCT7	-0.583461	1.43081e-53
TBX5-AS1	BUB1	-0.582965	1.83961e-53
TBX5-AS1	RANBP1	-0.582572	2.24345e-53
TBX5-AS1	CEP55	-0.58253	2.29109e-53
TBX5-AS1	TUBG1	-0.582267	2.61721e-53
TBX5-AS1	MRPL37	-0.581456	3.9379e-53
TBX5-AS1	BOLA3	-0.581455	3.94068e-53
TBX5-AS1	DEPDC1B	-0.581181	4.52268e-53
TBX5-AS1	TTK	-0.580065	7.91871e-53
TBX5-AS1	CKS2	-0.579846	8.83601e-53
TBX5-AS1	SLC25A10	-0.578873	1.43652e-52
TBX5-AS1	MELK	-0.578617	1.63254e-52
TBX5-AS1	KIF4A	-0.577235	3.24575e-52
TBX5-AS1	POP7	-0.57714	3.40143e-52
TBX5-AS1	FEN1	-0.577069	3.5244e-52
TBX5-AS1	MRPL3	-0.576882	3.86532e-52
TBX5-AS1	BOP1	-0.576077	5.75606e-52
TBX5-AS1	TOP2A	-0.575738	6.80813e-52
TBX5-AS1	MZT2A	-0.574939	1.00886e-51
TBX5-AS1	DEPDC1	-0.574189	1.45906e-51
TBX5-AS1	NDC80	-0.574128	1.50353e-51
TBX5-AS1	CENPM	-0.57316	2.41551e-51
TBX5-AS1	PPM1G	-0.572616	3.15041e-51
TBX5-AS1	GTSE1	-0.572133	3.98835e-51
TBX5-AS1	KIF23	-0.571421	5.64096e-51
TBX5-AS1	MRPL21	-0.571097	6.60168e-51
TBX5-AS1	TACO1	-0.571066	6.70203e-51
TBX5-AS1	FLAD1	-0.571064	6.7095e-51
TBX5-AS1	GAPDH	-0.570595	8.42333e-51
TBX5-AS1	PUS1	-0.56909	1.74416e-50
TBX5-AS1	CENPH	-0.568798	2.00721e-50
TBX5-AS1	RNASEH2A	-0.568553	2.25909e-50
TBX5-AS1	KIF11	-0.568346	2.49504e-50
TBX5-AS1	NOP16	-0.567189	4.34898e-50
TBX5-AS1	DLGAP5	-0.566344	6.51846e-50
TBX5-AS1	PPP1R14BP3	-0.565898	8.0644e-50
TBX5-AS1	MRGBP	-0.565633	9.14808e-50
TBX5-AS1	POLQ	-0.565369	1.03765e-49
TBX5-AS1	FAM72D	-0.565261	1.0925e-49
TBX5-AS1	POLE2	-0.564804	1.3574e-49
TBX5-AS1	ERCC6L	-0.564403	1.64277e-49
TBX5-AS1	CKAP2L	-0.564369	1.6696e-49
TBX5-AS1	YDJC	-0.564162	1.8416e-49
TBX5-AS1	HMBS	-0.563992	1.99588e-49
TBX5-AS1	SFXN4	-0.563733	2.25629e-49
TBX5-AS1	FANCI	-0.563309	2.75855e-49
TBX5-AS1	CENPU	-0.56313	3.00113e-49
TBX5-AS1	PLK4	-0.563006	3.18299e-49
TBX5-AS1	KNSTRN	-0.562586	3.8806e-49
TBX5-AS1	SNRPA	-0.562349	4.34068e-49
TBX5-AS1	TICRR	-0.56142	6.7197e-49
TBX5-AS1	MCM7	-0.561405	6.76577e-49
TBX5-AS1	NOP58	-0.561207	7.42825e-49
TBX5-AS1	ICT1	-0.560814	8.92867e-49
TBX5-AS1	TPI1	-0.559837	1.41061e-48
TBX5-AS1	DKC1	-0.559238	1.8664e-48
TBX5-AS1	TRIP13	-0.558884	2.20092e-48
TBX5-AS1	PTRH2	-0.558347	2.82611e-48
TBX5-AS1	TSACC	-0.558002	3.3173e-48
TBX5-AS1	RP11-295G20.2	-0.557971	3.36559e-48
TBX5-AS1	IQGAP3	-0.557682	3.84901e-48
TBX5-AS1	MRPL15	-0.55685	5.65955e-48
TBX5-AS1	CHEK1	-0.556134	7.87705e-48
TBX5-AS1	GINS1	-0.555629	9.94366e-48
TBX5-AS1	DBF4	-0.555224	1.1979e-47
TBX5-AS1	CHAF1B	-0.555215	1.20304e-47
TBX5-AS1	PSMB4	-0.55492	1.37824e-47
TBX5-AS1	HMMR	-0.554776	1.47194e-47
TBX5-AS1	EIF5A	-0.553939	2.16103e-47
TBX5-AS1	RACGAP1	-0.553902	2.19848e-47
TBX5-AS1	CDCA2	-0.553834	2.26808e-47
TBX5-AS1	MIS18A	-0.553758	2.34857e-47
TBX5-AS1	ZMYND19	-0.553757	2.34953e-47
EP300-AS1	GAPDH	-0.553186	3.05047e-47
TBX5-AS1	PSMB3	-0.553011	3.30409e-47
TBX5-AS1	KIF15	-0.552552	4.07393e-47
TBX5-AS1	SHFM1	-0.552353	4.46062e-47
TBX5-AS1	RCCD1	-0.551634	6.18767e-47
TBX5-AS1	NIFK	-0.551632	6.19431e-47
TBX5-AS1	TIMELESS	-0.550833	8.90205e-47
EP300-AS1	CCT7	-0.550697	9.46714e-47
TBX5-AS1	ATIC	-0.549136	1.91688e-46
TBX5-AS1	KIF22	-0.548956	2.07853e-46
TBX5-AS1	PFDN6	-0.548915	2.11789e-46
TBX5-AS1	ALYREF	-0.548332	2.75322e-46
TBX5-AS1	OLA1	-0.548239	2.87066e-46
TBX5-AS1	IMP4	-0.548233	2.87857e-46
TBX5-AS1	XRCC2	-0.548178	2.9493e-46
TBX5-AS1	KIF14	-0.548128	3.017e-46
TBX5-AS1	CCT5	-0.54806	3.11091e-46
TBX5-AS1	EZH2	-0.548054	3.11823e-46
EP300-AS1	EIF5A	-0.547405	4.17255e-46
EP300-AS1	CCNB1	-0.547351	4.27601e-46
TBX5-AS1	METTL1	-0.546659	5.82614e-46
TBX5-AS1	PARPBP	-0.546243	7.01666e-46
TBX5-AS1	CPSF3	-0.546141	7.34405e-46
TBX5-AS1	CENPW	-0.545523	9.67326e-46
TBX5-AS1	FANCG	-0.544636	1.4347e-45
TBX5-AS1	UHRF1	-0.544521	1.50971e-45
TBX5-AS1	RAD51AP1	-0.544419	1.58013e-45
TBX5-AS1	ARHGAP11A	-0.544305	1.66212e-45
TBX5-AS1	RAD54B	-0.544184	1.75313e-45
TBX5-AS1	BCCIP	-0.544035	1.87301e-45
TBX5-AS1	ASPM	-0.543144	2.77846e-45
TBX5-AS1	CENPE	-0.542982	2.98445e-45
TBX5-AS1	TSFM	-0.542957	3.018e-45
TBX5-AS1	CNPY2	-0.542659	3.44084e-45
TBX5-AS1	E2F1	-0.542107	4.38947e-45
TBX5-AS1	RAN	-0.542073	4.4559e-45
TBX5-AS1	NPM3	-0.541744	5.14937e-45
TBX5-AS1	CCNE1	-0.541539	5.63504e-45
TBX5-AS1	HDGF	-0.541433	5.90349e-45
TBX5-AS1	DSCC1	-0.540915	7.40953e-45
TBX5-AS1	PPAT	-0.540813	7.74702e-45
TBX5-AS1	MTFR2	-0.540691	8.17389e-45
TBX5-AS1	PDCD2L	-0.540633	8.38416e-45
EP300-AS1	TPI1	-0.540521	8.80715e-45
TBX5-AS1	TONSL	-0.540406	9.26113e-45
TBX5-AS1	SNRPD1	-0.540344	9.51639e-45
TBX5-AS1	PSMD14	-0.539807	1.20347e-44
TBX5-AS1	SNRPE	-0.539733	1.24269e-44
TBX5-AS1	TIMM23	-0.53961	1.31131e-44
TBX5-AS1	PTGES2	-0.538889	1.79554e-44
TBX5-AS1	DDX39A	-0.538472	2.15306e-44
TBX5-AS1	MCM2	-0.538332	2.28819e-44
TBX5-AS1	IPO4	-0.538008	2.63376e-44
TBX5-AS1	FANCA	-0.537919	2.73719e-44
TBX5-AS1	SNRPB	-0.537666	3.05565e-44
TBX5-AS1	BYSL	-0.537604	3.139e-44
TBX5-AS1	MTX1	-0.537333	3.52917e-44
TBX5-AS1	MYO19	-0.537276	3.61882e-44
TBX5-AS1	POLR2J	-0.53723	3.6903e-44
TBX5-AS1	HMGA1	-0.536949	4.16834e-44
TBX5-AS1	GPI	-0.536895	4.26668e-44
EP300-AS1	HMGA1	-0.536817	4.41358e-44
TBX5-AS1	MRPL17	-0.536791	4.46353e-44
TBX5-AS1	MRPL47	-0.535853	6.69204e-44
TBX5-AS1	SHMT2	-0.535824	6.77498e-44
TBX5-AS1	TMEM177	-0.535666	7.25269e-44
TBX5-AS1	C20orf24	-0.53564	7.33486e-44
TBX5-AS1	TUBA1C	-0.535422	8.05768e-44
TBX5-AS1	SF3B6	-0.535359	8.27899e-44
TBX5-AS1	MYL6B	-0.534923	9.98592e-44
TBX5-AS1	HNRNPC	-0.534818	1.04478e-43
TBX5-AS1	ALG3	-0.534102	1.42019e-43
EP300-AS1	AVEN	-0.533567	1.7858e-43
TBX5-AS1	METTL5	-0.533347	1.96174e-43
TBX5-AS1	PRR11	-0.533321	1.98379e-43
TBX5-AS1	SLBP	-0.533023	2.25288e-43
TBX5-AS1	MTHFD2	-0.532597	2.70207e-43
TBX5-AS1	ECT2	-0.532484	2.83515e-43
TBX5-AS1	RFC2	-0.532136	3.28874e-43
TBX5-AS1	TBRG4	-0.531833	3.74088e-43
TBX5-AS1	SUV39H2	-0.531738	3.89558e-43
TBX5-AS1	UQCC2	-0.531677	3.99887e-43
TBX5-AS1	SSBP1	-0.531554	4.21206e-43
TBX5-AS1	EXOSC2	-0.530606	6.29778e-43
TBX5-AS1	CYC1	-0.5306	6.31499e-43
TBX5-AS1	WDR75	-0.530519	6.53504e-43
TBX5-AS1	CDCA4	-0.530146	7.65351e-43
TBX5-AS1	MRPL11	-0.529346	1.07294e-42
TBX5-AS1	TSSC1	-0.528803	1.34882e-42
TBX5-AS1	CENPK	-0.528752	1.3777e-42
TBX5-AS1	SRSF9	-0.528653	1.43674e-42
EP300-AS1	HSPD1	-0.52849	1.53878e-42
TBX5-AS1	DDX11-AS1	-0.528224	1.72069e-42
TBX5-AS1	UQCC3	-0.528122	1.79574e-42
TBX5-AS1	RUVBL1	-0.528082	1.82646e-42
TBX5-AS1	EIF4A3	-0.527883	1.98499e-42
TBX5-AS1	EMC9	-0.526638	3.34381e-42
TBX5-AS1	CENPL	-0.526367	3.74581e-42
TBX5-AS1	PCNA	-0.526364	3.74981e-42
TBX5-AS1	ANLN	-0.526282	3.8814e-42
TBX5-AS1	COA6	-0.526162	4.07965e-42
TBX5-AS1	SAC3D1	-0.526076	4.23002e-42
TBX5-AS1	RFC5	-0.52593	4.4948e-42
TBX5-AS1	FANCD2	-0.525922	4.50905e-42
TBX5-AS1	WDR74	-0.52577	4.80492e-42
TBX5-AS1	MRPL9	-0.524754	7.33288e-42
TBX5-AS1	PPP1R35	-0.524732	7.39923e-42
TBX5-AS1	FAM72B	-0.524261	8.99947e-42
TBX5-AS1	E2F8	-0.524216	9.16667e-42
TBX5-AS1	SNRPGP2	-0.523789	1.09398e-41
EP300-AS1	CCNB2	-0.523574	1.19612e-41
TBX5-AS1	EIF4EBP1	-0.523408	1.28105e-41
TBX5-AS1	STIL	-0.52338	1.29563e-41
TBX5-AS1	MRPS15	-0.522976	1.53123e-41
TBX5-AS1	ACP1	-0.522795	1.65038e-41
TBX5-AS1	MRPS5	-0.522122	2.17799e-41
TBX5-AS1	SNRPC	-0.521788	2.49823e-41
TBX5-AS1	COPS6	-0.521634	2.66145e-41
TBX5-AS1	FAM72C	-0.520987	3.47155e-41
TBX5-AS1	NOP2	-0.520972	3.49296e-41
EP300-AS1	AURKB	-0.52089	3.61265e-41
TBX5-AS1	PYCRL	-0.520632	4.0165e-41
TBX5-AS1	EXOSC4	-0.520341	4.52351e-41
TBX5-AS1	PSMD4	-0.520335	4.53522e-41
TBX5-AS1	NDUFS8	-0.520312	4.57757e-41
TBX5-AS1	DNA2	-0.519162	7.32337e-41
TBX5-AS1	ESCO2	-0.518775	8.57281e-41
TBX5-AS1	CENPF	-0.518767	8.60114e-41
TBX5-AS1	BLM	-0.518501	9.5843e-41
TBX5-AS1	CCNF	-0.518328	1.0285e-40
TBX5-AS1	CENPI	-0.517897	1.22537e-40
TBX5-AS1	GINS4	-0.517684	1.33577e-40
TBX5-AS1	BANF1	-0.517437	1.47649e-40
TBX5-AS1	LSM4	-0.517391	1.50424e-40
TBX5-AS1	MCM6	-0.516395	2.25085e-40
TBX5-AS1	STOML2	-0.515979	2.66288e-40
TBX5-AS1	MTX2	-0.515957	2.68628e-40
TBX5-AS1	SRM	-0.515599	3.10365e-40
TBX5-AS1	CASC5	-0.515596	3.10788e-40
TBX5-AS1	RP11-435O5.2	-0.515413	3.34494e-40
TBX5-AS1	CENPN	-0.515386	3.38191e-40
TBX5-AS1	FAM72A	-0.515285	3.52167e-40
TBX5-AS1	TYMS	-0.51527	3.54316e-40
EP300-AS1	C20orf24	-0.515269	3.54508e-40
TBX5-AS1	RDM1	-0.514542	4.74783e-40
TBX5-AS1	PSRC1	-0.514385	5.05692e-40
TBX5-AS1	KIAA1524	-0.514249	5.34009e-40
TBX5-AS1	ZC3HC1	-0.514248	5.34255e-40
TBX5-AS1	C8orf76	-0.514135	5.59144e-40
TBX5-AS1	NOL10	-0.513848	6.27313e-40
TBX5-AS1	DCUN1D5	-0.513822	6.33903e-40
TBX5-AS1	NUP37	-0.513147	8.30232e-40
TBX5-AS1	GSS	-0.513096	8.47293e-40
TBX5-AS1	PHB	-0.512821	9.45702e-40
TBX5-AS1	STIP1	-0.512804	9.52226e-40
TBX5-AS1	MZT2B	-0.512789	9.57941e-40
TBX5-AS1	ADRM1	-0.512619	1.02528e-39
TBX5-AS1	COX6A1	-0.512502	1.07434e-39
TBX5-AS1	UNG	-0.512174	1.22401e-39
TBX5-AS1	PPIF	-0.512129	1.24617e-39
TBX5-AS1	BLOC1S4	-0.512113	1.25433e-39
TBX5-AS1	DPY30	-0.51211	1.25558e-39
TBX5-AS1	PAFAH1B3	-0.511989	1.31789e-39
TBX5-AS1	ALDOA	-0.511791	1.42598e-39
EP300-AS1	PA2G4	-0.511592	1.5434e-39
LINC00857	PHACTR1	-0.511101	1.87551e-39
TBX5-AS1	ANAPC11	-0.510425	2.45261e-39
TBX5-AS1	E2F2	-0.510138	2.74692e-39
TBX5-AS1	AIMP2	-0.509963	2.94489e-39
TBX5-AS1	NCAPG2	-0.509906	3.01159e-39
TBX5-AS1	PSMB5	-0.509833	3.09966e-39
TBX5-AS1	HELLS	-0.509789	3.15397e-39
TBX5-AS1	DCAF13	-0.509782	3.16297e-39
TBX5-AS1	NDUFS6	-0.509703	3.2629e-39
TBX5-AS1	LSM12	-0.509636	3.3503e-39
TBX5-AS1	NUP85	-0.509452	3.60366e-39
TBX5-AS1	SLIRP	-0.509191	3.99322e-39
TBX5-AS1	MRPS35	-0.508853	4.56275e-39
TBX5-AS1	MRPL13	-0.508798	4.6636e-39
TBX5-AS1	CMSS1	-0.508723	4.80237e-39
TBX5-AS1	MTBP	-0.50838	5.49677e-39
EP300-AS1	HSPE1	-0.50788	6.69042e-39
TBX5-AS1	UQCRH	-0.507731	7.0937e-39
EP300-AS1	NEIL3	-0.50766	7.29597e-39
EP300-AS1	NME1	-0.507631	7.37844e-39
TBX5-AS1	MKI67	-0.50734	8.27155e-39
TBX5-AS1	GEMIN6	-0.507166	8.85578e-39
TBX5-AS1	WDR12	-0.506932	9.70345e-39
TBX5-AS1	TIMM8A	-0.506858	9.98787e-39
EP300-AS1	PBK	-0.50679	1.0258e-38
TBX5-AS1	C1orf112	-0.506786	1.02754e-38
EP300-AS1	CDC20	-0.506488	1.15466e-38
TBX5-AS1	C12orf45	-0.506443	1.17475e-38
TBX5-AS1	MIF	-0.506436	1.17833e-38
TBX5-AS1	COASY	-0.506331	1.22738e-38
TBX5-AS1	ANAPC7	-0.506323	1.2313e-38
TBX5-AS1	SIGMAR1	-0.506149	1.31807e-38
TBX5-AS1	DONSON	-0.506068	1.36049e-38
TBX5-AS1	ATP5H	-0.506021	1.38548e-38
TBX5-AS1	GNL3	-0.505898	1.45341e-38
TBX5-AS1	GEMIN7	-0.505797	1.51188e-38
EP300-AS1	FAM64A	-0.505649	1.60173e-38
TBX5-AS1	ATAD2	-0.505027	2.04085e-38
TBX5-AS1	SMUG1	-0.50502	2.04663e-38
TBX5-AS1	GMNN	-0.504934	2.11645e-38
TBX5-AS1	POLD2	-0.504557	2.44995e-38
SNHG3	SERINC1	-0.503904	3.1565e-38
TBX5-AS1	BCL2L12	-0.503893	3.17026e-38
EP300-AS1	AURKA	-0.503755	3.3442e-38
TBX5-AS1	DGUOK	-0.503661	3.46841e-38
TBX5-AS1	CTD-2510F5.4	-0.503395	3.84497e-38
TBX5-AS1	TCEB1	-0.503328	3.94494e-38
TBX5-AS1	MRPS12	-0.503115	4.285e-38
TBX5-AS1	TMEM69	-0.502831	4.78067e-38
TBX5-AS1	CACYBP	-0.502765	4.90533e-38
TBX5-AS1	PSMG3	-0.502611	5.205e-38
TBX5-AS1	ATP5G3	-0.502392	5.6651e-38
EP300-AS1	SKA3	-0.502101	6.33634e-38
TBX5-AS1	PSMC4	-0.502	6.58913e-38
TBX5-AS1	HN1	-0.501985	6.62663e-38
EP300-AS1	BIRC5	-0.501891	6.87028e-38
TBX5-AS1	LMNB1	-0.50179	7.14207e-38
TBX5-AS1	SFXN1	-0.501608	7.66237e-38
TBX5-AS1	THOP1	-0.501174	9.05349e-38
TBX5-AS1	ILF2	-0.501115	9.25873e-38
EP300-AS1	RAN	-0.500792	1.04796e-37
TBX5-AS1	SHCBP1	-0.500775	1.05491e-37
TBX5-AS1	TFG	-0.500537	1.15588e-37
EP300-AS1	MRPS35	-0.500508	1.16863e-37
TBX5-AS1	POLA2	-0.500441	1.19934e-37
TBX5-AS1	PNPT1	-0.500275	1.27807e-37
TBX5-AS1	MRPL52	-0.500255	1.2875e-37
TBX5-AS1	NME1-NME2	-0.500234	1.29834e-37
TBX5-AS1	RCC1	-0.50013	1.35076e-37
EP300-AS1	HMMR	-0.499866	1.49413e-37
TBX5-AS1	TRAF4	-0.499742	1.56691e-37
EP300-AS1	NCAPG	-0.499606	1.65059e-37
TBX5-AS1	EXOSC5	-0.497575	3.57747e-37
TBX5-AS1	ATP5J2	-0.497336	3.91744e-37
TBX5-AS1	PPIA	-0.496996	4.45659e-37
TBX5-AS1	PSMD11	-0.496803	4.79307e-37
TBX5-AS1	DAP3	-0.496761	4.87031e-37
TBX5-AS1	CCT6A	-0.496406	5.56994e-37
EP300-AS1	CEP55	-0.496366	5.65671e-37
TBX5-AS1	HNRNPL	-0.496336	5.72064e-37
TBX5-AS1	TMPO-AS1	-0.49625	5.90875e-37
TBX5-AS1	MAGOHB	-0.496172	6.0867e-37
EP300-AS1	CDC25C	-0.49566	7.38367e-37
EP300-AS1	PSMD14	-0.495626	7.48022e-37
EP300-AS1	MAD2L1	-0.495619	7.4995e-37
EP300-AS1	CCNA2	-0.495288	8.49537e-37
EP300-AS1	HJURP	-0.495269	8.55683e-37
TBX5-AS1	MRPL24	-0.495084	9.17525e-37
TBX5-AS1	CHEK2	-0.494743	1.04293e-36
TBX5-AS1	RHNO1	-0.494588	1.10535e-36
EP300-AS1	CDCA3	-0.494526	1.13174e-36
TBX5-AS1	TRUB2	-0.494421	1.17721e-36
TBX5-AS1	PSMD3	-0.494277	1.24267e-36
EP300-AS1	TPX2	-0.494269	1.24613e-36
EP300-AS1	UBE2C	-0.49421	1.27438e-36
TBX5-AS1	MRPL19	-0.494193	1.28218e-36
TBX5-AS1	PIF1	-0.493636	1.5804e-36
EP300-AS1	KPNA2	-0.493613	1.5939e-36
TBX5-AS1	TYMSOS	-0.493299	1.79265e-36
TBX5-AS1	PRPF19	-0.493047	1.97027e-36
TBX5-AS1	PPP4C	-0.492982	2.0183e-36
TBX5-AS1	DSN1	-0.492812	2.15116e-36
TBX5-AS1	KIF18A	-0.492659	2.27716e-36
EP300-AS1	PAICS	-0.492624	2.30714e-36
TBX5-AS1	CCDC150	-0.492576	2.34872e-36
TBX5-AS1	MTIF2	-0.492547	2.37442e-36
EP300-AS1	SHMT2	-0.492436	2.47474e-36
TBX5-AS1	DENR	-0.492269	2.6347e-36
TBX5-AS1	PDSS1	-0.492204	2.69928e-36
TBX5-AS1	CPSF4	-0.491792	3.14721e-36
TBX5-AS1	LAGE3	-0.491643	3.32681e-36
EP300-AS1	GNPNAT1	-0.4916	3.38047e-36
TBX5-AS1	SUV39H1	-0.491424	3.6093e-36
TBX5-AS1	CCDC86	-0.49127	3.82126e-36
TBX5-AS1	EPT1	-0.491218	3.8961e-36
TBX5-AS1	RQCD1	-0.490919	4.35326e-36
TBX5-AS1	BRIP1	-0.490685	4.74845e-36
TBX5-AS1	RRP1	-0.489768	6.67073e-36
EP300-AS1	CCT3	-0.489596	7.10907e-36
TBX5-AS1	USP39	-0.489426	7.56898e-36
EP300-AS1	CENPA	-0.489311	7.89879e-36
TBX5-AS1	NTMT1	-0.489272	8.01086e-36
TBX5-AS1	GSG2	-0.489257	8.05608e-36
TBX5-AS1	ACRV1	-0.489	8.85664e-36
TBX5-AS1	AHCY	-0.488682	9.9591e-36
TBX5-AS1	RMI2	-0.48866	1.00414e-35
TBX5-AS1	KNTC1	-0.488427	1.09435e-35
TBX5-AS1	CCT2	-0.488189	1.19428e-35
EP300-AS1	OLA1	-0.488169	1.20328e-35
TBX5-AS1	ERAL1	-0.488004	1.27835e-35
TBX5-AS1	CCDC43	-0.487868	1.34399e-35
TBX5-AS1	APOA1BP	-0.48767	1.44528e-35
EP300-AS1	PLK1	-0.487663	1.44929e-35
TBX5-AS1	SGOL2	-0.487453	1.56517e-35
TBX5-AS1	CSTF3	-0.487395	1.59933e-35
EP300-AS1	NABP2	-0.487014	1.83864e-35
EP300-AS1	KIAA0101	-0.486443	2.2664e-35
TBX5-AS1	MDH2	-0.486366	2.33103e-35
TBX5-AS1	CBX3	-0.486338	2.35558e-35
TBX5-AS1	CHAF1A	-0.486114	2.55627e-35
EP300-AS1	MYL6B	-0.485986	2.67856e-35
TBX5-AS1	RITA1	-0.485783	2.88539e-35
TBX5-AS1	RP11-303E16.2	-0.485538	3.15475e-35
TBX5-AS1	EEF1E1	-0.485507	3.19092e-35
TBX5-AS1	ESRP1	-0.485394	3.32434e-35
TBX5-AS1	NDUFB4	-0.485386	3.33511e-35
SNHG3	GINM1	-0.4852	3.56789e-35
EP300-AS1	CDKN3	-0.485042	3.78059e-35
TBX5-AS1	NUDT1	-0.485028	3.79934e-35
TBX5-AS1	MRPL27	-0.48493	3.93769e-35
EP300-AS1	TROAP	-0.484834	4.07772e-35
TBX5-AS1	DTL	-0.484777	4.16206e-35
TBX5-AS1	SLC52A2	-0.48473	4.23505e-35
EP300-AS1	ALDOA	-0.484614	4.4175e-35
TBX5-AS1	SNF8	-0.484417	4.74534e-35
TBX5-AS1	TARBP2	-0.483288	7.14707e-35
TBX5-AS1	RRS1	-0.482897	8.23409e-35
TBX5-AS1	INTS8	-0.482885	8.27007e-35
TBX5-AS1	EIF2B1	-0.482711	8.80639e-35
TBX5-AS1	DUS4L	-0.482661	8.9676e-35
EP300-AS1	LDHA	-0.482489	9.54103e-35
TBX5-AS1	TIMM10	-0.482455	9.66022e-35
TBX5-AS1	YARS2	-0.482315	1.01603e-34
TBX5-AS1	CCDC137	-0.481998	1.13895e-34
TBX5-AS1	C5orf34	-0.481812	1.21781e-34
TBX5-AS1	ATP5G1P4	-0.481713	1.26227e-34
TBX5-AS1	C2orf47	-0.481709	1.26424e-34
TBX5-AS1	SEC61G	-0.481438	1.39363e-34
TBX5-AS1	CENPO	-0.481125	1.5597e-34
TBX5-AS1	GTPBP4	-0.481001	1.63105e-34
SNHG3	TSPYL1	-0.480993	1.63525e-34
TBX5-AS1	PUF60	-0.480894	1.6945e-34
TBX5-AS1	EBNA1BP2	-0.480659	1.84411e-34
TBX5-AS1	TXN	-0.480508	1.94639e-34
TBX5-AS1	NOC4L	-0.480448	1.98866e-34
TBX5-AS1	NOP56	-0.480397	2.02558e-34
TBX5-AS1	ATAD3A	-0.480284	2.10917e-34
TBX5-AS1	C17orf58	-0.480053	2.29177e-34
TBX5-AS1	WIBG	-0.479877	2.44069e-34
TBX5-AS1	FAM162A	-0.479799	2.5101e-34
TBX5-AS1	DDX55	-0.479679	2.61939e-34
TBX5-AS1	MRPS7	-0.479665	2.63317e-34
EP300-AS1	SGOL1	-0.479325	2.97336e-34
EP300-AS1	ERO1L	-0.47917	3.14238e-34
TBX5-AS1	PPIH	-0.478991	3.3507e-34
TBX5-AS1	RP11-564D11.3	-0.478979	3.36395e-34
EP300-AS1	YARS2	-0.478918	3.43841e-34
TBX5-AS1	PRR19	-0.478883	3.4815e-34
TBX5-AS1	ARPC1A	-0.478787	3.60257e-34
TBX5-AS1	OR7E38P	-0.478399	4.13751e-34
TBX5-AS1	BZW2	-0.478381	4.16459e-34
EP300-AS1	VDAC1	-0.478338	4.22828e-34
TBX5-AS1	TMEM223	-0.478315	4.26369e-34
EP300-AS1	SKA1	-0.478296	4.29295e-34
TBX5-AS1	MTERF3	-0.478271	4.33066e-34
TBX5-AS1	NIF3L1	-0.478114	4.58043e-34
TBX5-AS1	PYCR1	-0.477824	5.07707e-34
TBX5-AS1	BRMS1	-0.477697	5.31133e-34
TBX5-AS1	MTFP1	-0.477673	5.35692e-34
TBX5-AS1	DNAJC9	-0.477614	5.47044e-34
EP300-AS1	FOXM1	-0.477519	5.65808e-34
TBX5-AS1	NLE1	-0.477466	5.76732e-34
TBX5-AS1	HYLS1	-0.477341	6.02819e-34
TBX5-AS1	RP3-325F22.5	-0.477244	6.23957e-34
TBX5-AS1	FKBP4	-0.477197	6.34426e-34
TBX5-AS1	MRPL36	-0.477103	6.56066e-34
EP300-AS1	RRM2	-0.476984	6.84141e-34
TBX5-AS1	GAR1	-0.476975	6.86528e-34
TBX5-AS1	METTL2A	-0.476773	7.37313e-34
TBX5-AS1	CDC123	-0.476743	7.45305e-34
TBX5-AS1	SMYD5	-0.476708	7.5444e-34
SNHG3	PARVA	-0.476198	9.03937e-34
TBX5-AS1	ALKBH2	-0.476105	9.3393e-34
EP300-AS1	NUF2	-0.475925	9.95402e-34
EP300-AS1	UBE2T	-0.475887	1.00905e-33
TBX5-AS1	POLDIP2	-0.475765	1.05321e-33
TBX5-AS1	POLR1C	-0.475679	1.08576e-33
TBX5-AS1	WBSCR22	-0.475194	1.28838e-33
TBX5-AS1	NAA10	-0.475146	1.31035e-33
TBX5-AS1	MASTL	-0.475141	1.31295e-33
TBX5-AS1	PUSL1	-0.475037	1.36173e-33
EP300-AS1	UBE2S	-0.474735	1.51449e-33
TBX5-AS1	C17orf89	-0.474612	1.58166e-33
EP300-AS1	TSSC1	-0.474475	1.65999e-33
TBX5-AS1	COX5B	-0.474297	1.76706e-33
TBX5-AS1	VDAC1	-0.474237	1.80485e-33
EP300-AS1	RP11-295G20.2	-0.474192	1.8336e-33
TBX5-AS1	TIPIN	-0.474105	1.89013e-33
TBX5-AS1	FAM111B	-0.473972	1.98038e-33
TBX5-AS1	ENOPH1	-0.473694	2.18342e-33
EP300-AS1	TIMM23	-0.473685	2.19017e-33
TBX5-AS1	POP1	-0.473605	2.25289e-33
EP300-AS1	BLOC1S4	-0.473504	2.33408e-33
TBX5-AS1	CISD2	-0.473154	2.63843e-33
LINC00857	GGA2	-0.473033	2.75242e-33
EP300-AS1	RAD51	-0.472893	2.89103e-33
EP300-AS1	CKS1B	-0.472753	3.03634e-33
TBX5-AS1	PNO1	-0.472699	3.09398e-33
TBX5-AS1	ZC3H15	-0.47268	3.1144e-33
TBX5-AS1	PDCL3	-0.472669	3.12707e-33
LINC00857	AFF3	-0.472656	3.14097e-33
TBX5-AS1	C19orf40	-0.472577	3.22939e-33
TBX5-AS1	MRPL51	-0.47257	3.23674e-33
TBX5-AS1	ACTL6A	-0.47242	3.41109e-33
TBX5-AS1	TIMM17B	-0.472194	3.69078e-33
EP300-AS1	KIF2C	-0.472171	3.72131e-33
TBX5-AS1	THOC3	-0.471821	4.20456e-33
TBX5-AS1	RFC3	-0.471653	4.45803e-33
EP300-AS1	TTK	-0.471651	4.4609e-33
TBX5-AS1	SLC50A1	-0.471497	4.70682e-33
TBX5-AS1	CSE1L	-0.471441	4.7992e-33
TBX5-AS1	ASUN	-0.471379	4.90305e-33
EP300-AS1	MRPL15	-0.471345	4.96197e-33
TBX5-AS1	GINS3	-0.471329	4.98959e-33
TBX5-AS1	LRR1	-0.471265	5.10217e-33
EP300-AS1	NCAPH	-0.471085	5.43129e-33
TBX5-AS1	CHAC2	-0.471081	5.43986e-33
TBX5-AS1	SF3B4	-0.470971	5.65177e-33
EP300-AS1	YWHAZ	-0.470905	5.78311e-33
TBX5-AS1	SNHG1	-0.470833	5.92849e-33
TBX5-AS1	MAGOH	-0.470791	6.01705e-33
TBX5-AS1	RTKN	-0.470633	6.35638e-33
TBX5-AS1	PREB	-0.470592	6.44698e-33
TBX5-AS1	ROMO1	-0.470535	6.57532e-33
EP300-AS1	MCM10	-0.470488	6.68498e-33
TBX5-AS1	GARS	-0.470487	6.6875e-33
EP300-AS1	ASUN	-0.470475	6.71346e-33
TBX5-AS1	PKP3	-0.47047	6.72551e-33
TBX5-AS1	ATP5G1	-0.47035	7.01237e-33
EP300-AS1	CENPW	-0.470021	7.85913e-33
TBX5-AS1	PUS7	-0.469974	7.98821e-33
TBX5-AS1	MRPS16	-0.469969	8.002e-33
EP300-AS1	PRC1	-0.469933	8.10344e-33
EP300-AS1	PRR11	-0.469915	8.1523e-33
LINC00857	C20orf194	-0.469819	8.43056e-33
TBX5-AS1	NAT9	-0.469755	8.61886e-33
TBX5-AS1	SLC35B1	-0.469578	9.16268e-33
EP300-AS1	NEK2	-0.46944	9.60962e-33
TBX5-AS1	PPME1	-0.469425	9.66085e-33
TBX5-AS1	OTX1	-0.469383	9.8032e-33
EP300-AS1	BZW1	-0.46932	1.00192e-32
EP300-AS1	DLGAP5	-0.469242	1.02908e-32
TBX5-AS1	KCMF1	-0.469222	1.03646e-32
TBX5-AS1	LSM5	-0.469156	1.0601e-32
TBX5-AS1	AURKAIP1	-0.469089	1.08494e-32
TBX5-AS1	MTCH2	-0.469068	1.09303e-32
TBX5-AS1	LINC00634	-0.468867	1.17136e-32
TBX5-AS1	PDAP1	-0.468823	1.18964e-32
TBX5-AS1	ALG8	-0.468751	1.21926e-32
TBX5-AS1	TIMM50	-0.468746	1.22155e-32
TBX5-AS1	CCDC167	-0.468728	1.22918e-32
EP300-AS1	SPC25	-0.468588	1.28987e-32
LINC00857	MOCS1	-0.46853	1.31584e-32
TBX5-AS1	HSF1	-0.468479	1.33947e-32
SNHG3	TMBIM1	-0.468265	1.44191e-32
TBX5-AS1	SNHG17	-0.468117	1.51732e-32
TBX5-AS1	DOLPP1	-0.4679	1.63502e-32
EP300-AS1	DTYMK	-0.467595	1.81578e-32
TBX5-AS1	RPP40	-0.467552	1.8427e-32
TBX5-AS1	TMEM106C	-0.467472	1.89431e-32
TBX5-AS1	ASNS	-0.467354	1.97282e-32
TBX5-AS1	PSMD12	-0.467213	2.07092e-32
TBX5-AS1	RP11-443B20.1	-0.467149	2.11659e-32
EP300-AS1	KRT18	-0.467098	2.15399e-32
TBX5-AS1	AUP1	-0.466998	2.22926e-32
TBX5-AS1	SNRNP25	-0.466879	2.32222e-32
EP300-AS1	MTHFD2	-0.46674	2.43553e-32
EP300-AS1	ATIC	-0.466728	2.44578e-32
LINC00857	CACNA2D2	-0.466621	2.53723e-32
TBX5-AS1	NIT2	-0.466544	2.60511e-32
EP300-AS1	FAM83A	-0.466466	2.67538e-32
EP300-AS1	BUB1B	-0.466429	2.70973e-32
TBX5-AS1	DBF4B	-0.466205	2.92579e-32
TBX5-AS1	COX5A	-0.466175	2.95506e-32
TBX5-AS1	EPCAM	-0.466113	3.01901e-32
TBX5-AS1	CHRNA5	-0.466097	3.03593e-32
TBX5-AS1	UCHL3	-0.466077	3.05613e-32
EP300-AS1	KIF11	-0.466047	3.08804e-32
TBX5-AS1	NELFA	-0.465942	3.20038e-32
TBX5-AS1	FAM189B	-0.465835	3.31973e-32
TBX5-AS1	C9orf40	-0.465735	3.43486e-32
EP300-AS1	CDCA8	-0.465701	3.47606e-32
TBX5-AS1	GNPNAT1	-0.465622	3.57002e-32
EP300-AS1	TACO1	-0.46562	3.57336e-32
EP300-AS1	GPI	-0.465584	3.61699e-32
TBX5-AS1	FANCB	-0.465513	3.70616e-32
EP300-AS1	H2AFZ	-0.465422	3.82297e-32
TBX5-AS1	NOL11	-0.46537	3.89149e-32
TBX5-AS1	SDCCAG3	-0.465235	4.07437e-32
TBX5-AS1	HNRNPAB	-0.46519	4.13726e-32
TBX5-AS1	RP11-783K16.5	-0.465121	4.23604e-32
EP300-AS1	SF3B6	-0.465111	4.25057e-32
EP300-AS1	KIF20A	-0.46509	4.28091e-32
TBX5-AS1	COX8A	-0.465061	4.32348e-32
EP300-AS1	C19orf48	-0.464884	4.59305e-32
TBX5-AS1	EIF3B	-0.464678	4.92708e-32
TBX5-AS1	VPS33A	-0.464551	5.145e-32
TBX5-AS1	DNAH14	-0.464514	5.20883e-32
TBX5-AS1	GLRX2	-0.464392	5.43142e-32
EP300-AS1	MRPL51	-0.464331	5.54514e-32
EP300-AS1	KIF23	-0.46421	5.77644e-32
EP300-AS1	MRPL3	-0.464024	6.15407e-32
TBX5-AS1	ENO1	-0.463901	6.41787e-32
EP300-AS1	KCMF1	-0.463865	6.49521e-32
EP300-AS1	DEPDC1	-0.463653	6.98163e-32
TBX5-AS1	BRCA1	-0.463511	7.32635e-32
TBX5-AS1	DUS1L	-0.463507	7.33492e-32
LINC00857	DNAJC18	-0.463452	7.47331e-32
EP300-AS1	DEPDC1B	-0.463442	7.4976e-32
TBX5-AS1	ZWILCH	-0.463418	7.55866e-32
EP300-AS1	KIF4A	-0.463344	7.75103e-32
EP300-AS1	NUSAP1	-0.463157	8.25911e-32
LINC00857	LINC00092	-0.463067	8.51572e-32
TBX5-AS1	C8orf59	-0.462625	9.88744e-32
EP300-AS1	TOMM40	-0.46259	1.00057e-31
TBX5-AS1	TERT	-0.462439	1.05321e-31
EP300-AS1	MYBL2	-0.462226	1.13161e-31
TBX5-AS1	UBE2M	-0.462153	1.15989e-31
TBX5-AS1	PFDN4	-0.46191	1.25919e-31
TBX5-AS1	LRRC59	-0.461798	1.30757e-31
TBX5-AS1	RNFT2	-0.461656	1.37164e-31
EP300-AS1	CCT5	-0.461468	1.46147e-31
TBX5-AS1	DARS2	-0.461438	1.47637e-31
EP300-AS1	SLC2A1	-0.461425	1.4826e-31
TBX5-AS1	VRK1	-0.461348	1.52145e-31
TBX5-AS1	HMGB2	-0.461039	1.68872e-31
EP300-AS1	TUBA1C	-0.460947	1.74146e-31
TBX5-AS1	LDHA	-0.460927	1.75334e-31
TBX5-AS1	TMEM258	-0.460827	1.81327e-31
TBX5-AS1	HPDL	-0.460669	1.91242e-31
TBX5-AS1	CD3EAP	-0.460586	1.96611e-31
TBX5-AS1	MLF2	-0.460446	2.06108e-31
TBX5-AS1	VPS72	-0.460309	2.15814e-31
TBX5-AS1	PSMC5	-0.46012	2.29904e-31
EP300-AS1	MRPL17	-0.460077	2.33253e-31
TBX5-AS1	LMNB2	-0.460064	2.34303e-31
EP300-AS1	PGAM5	-0.459601	2.73595e-31
TBX5-AS1	SLC7A5	-0.459385	2.94088e-31
TBX5-AS1	DDX56	-0.45936	2.96597e-31
EP300-AS1	UBE2F	-0.459328	2.99765e-31
SNHG3	RP2	-0.459213	3.11528e-31
EP300-AS1	SNRPF	-0.459025	3.31727e-31
TBX5-AS1	DARS	-0.459012	3.33215e-31
TBX5-AS1	WHSC1	-0.458914	3.44304e-31
TBX5-AS1	MARS	-0.458843	3.52545e-31
TBX5-AS1	TMEM147	-0.458622	3.79577e-31
EP300-AS1	CDCA5	-0.458587	3.83958e-31
TBX5-AS1	CYCS	-0.458516	3.93204e-31
TBX5-AS1	RAE1	-0.458489	3.96734e-31
LINC00857	MOAP1	-0.458422	4.05689e-31
TBX5-AS1	RP11-108L7.15	-0.458317	4.20143e-31
TBX5-AS1	ABCB6	-0.458163	4.42358e-31
TBX5-AS1	SLC5A6	-0.458088	4.53574e-31
TBX5-AS1	NDC1	-0.457834	4.9358e-31
EP300-AS1	ESPL1	-0.457745	5.08417e-31
TBX5-AS1	FAM24B	-0.457684	5.18751e-31
EP300-AS1	HN1	-0.457673	5.20648e-31
TBX5-AS1	SCNM1	-0.457652	5.24374e-31
TBX5-AS1	CCT4	-0.457611	5.31532e-31
EP300-AS1	PDCD5	-0.457511	5.49569e-31
EP300-AS1	C17orf53	-0.457499	5.51707e-31
TBX5-AS1	PSMB2	-0.457387	5.72724e-31
LINC00857	N4BP2L1	-0.457329	5.83745e-31
EP300-AS1	CCT4	-0.45727	5.95354e-31
TBX5-AS1	WDR62	-0.45723	6.03433e-31
LINC00857	LPL	-0.45715	6.19681e-31
LINC00857	SESN1	-0.457047	6.4122e-31
EP300-AS1	GINS2	-0.456871	6.79678e-31
LINC00857	RGAG4	-0.456233	8.39874e-31
EP300-AS1	EXO1	-0.456115	8.73225e-31
TBX5-AS1	PRMT1	-0.456035	8.96859e-31
TBX5-AS1	CLNS1A	-0.455982	9.12671e-31
TBX5-AS1	TLCD1	-0.455977	9.14039e-31
TBX5-AS1	XPOT	-0.455725	9.93676e-31
TBX5-AS1	DNAJC2	-0.455619	1.02889e-30
EP300-AS1	SHCBP1	-0.455568	1.04639e-30
TBX5-AS1	CKAP2	-0.455501	1.06991e-30
TBX5-AS1	RP11-650L12.2	-0.455387	1.11091e-30
TBX5-AS1	CLSPN	-0.455312	1.13872e-30
TBX5-AS1	PPP1CA	-0.455202	1.18104e-30
TBX5-AS1	PCGF1	-0.455139	1.20575e-30
TBX5-AS1	MRPL30	-0.455042	1.245e-30
EP300-AS1	CDC25A	-0.455019	1.2542e-30
EP300-AS1	PFKP	-0.455017	1.25536e-30
TBX5-AS1	LINC01270	-0.454908	1.30108e-30
TBX5-AS1	ERH	-0.454855	1.32424e-30
EP300-AS1	NDC80	-0.454652	1.41578e-30
EP300-AS1	BYSL	-0.454647	1.41807e-30
EP300-AS1	CDCA2	-0.454617	1.43187e-30
TBX5-AS1	FAM207A	-0.454524	1.4765e-30
TBX5-AS1	CCDC34	-0.45445	1.51316e-30
EP300-AS1	TK1	-0.454422	1.52705e-30
TBX5-AS1	COA7	-0.454268	1.60652e-30
TBX5-AS1	CCNE2	-0.454122	1.68541e-30
TBX5-AS1	PSMA7	-0.454103	1.6958e-30
EP300-AS1	PFDN2	-0.454037	1.73308e-30
EP300-AS1	PPP1R14BP3	-0.454006	1.75117e-30
TBX5-AS1	C14orf2	-0.453976	1.76843e-30
TBX5-AS1	PRCC	-0.453831	1.85492e-30
TBX5-AS1	PTCD1	-0.453805	1.87057e-30
EP300-AS1	SNRPD1	-0.453173	2.30141e-30
TBX5-AS1	ZHX1-C8orf76	-0.453163	2.30903e-30
TBX5-AS1	NDUFA8	-0.453142	2.32521e-30
EP300-AS1	KIFC1	-0.453116	2.34522e-30
LINC00857	SMAD9	-0.453105	2.35367e-30
EP300-AS1	CDK1	-0.453069	2.38168e-30
TBX5-AS1	PSMA5	-0.453056	2.39191e-30
TBX5-AS1	TOMM5	-0.452987	2.44646e-30
TBX5-AS1	POLR2D	-0.452935	2.48832e-30
TBX5-AS1	RCE1	-0.452931	2.49134e-30
TBX5-AS1	KAT2A	-0.452825	2.57924e-30
EP300-AS1	FKBP4	-0.452791	2.60871e-30
TBX5-AS1	PDZD11	-0.452706	2.68211e-30
TBX5-AS1	MSTO1	-0.45262	2.75825e-30
EP300-AS1	PSMC4	-0.452573	2.80106e-30
TBX5-AS1	SPDL1	-0.452543	2.82926e-30
TBX5-AS1	GPR89A	-0.452502	2.86693e-30
TBX5-AS1	RPS6KB2	-0.452461	2.90553e-30
TBX5-AS1	MTA3	-0.452446	2.92005e-30
TBX5-AS1	CMAS	-0.452336	3.02752e-30
TBX5-AS1	UMPS	-0.452255	3.10862e-30
TBX5-AS1	PAK1IP1	-0.452064	3.30889e-30
TBX5-AS1	BRI3BP	-0.45204	3.3347e-30
TBX5-AS1	NOL7	-0.451827	3.57503e-30
TBX5-AS1	CSNK2B	-0.4518	3.60657e-30
EP300-AS1	SNRPC	-0.451683	3.74626e-30
TBX5-AS1	TSEN54	-0.451593	3.85882e-30
TBX5-AS1	PSMB7	-0.451479	4.00367e-30
TBX5-AS1	PTBP1	-0.451469	4.01726e-30
TBX5-AS1	WDHD1	-0.451208	4.37457e-30
EP300-AS1	CCT2	-0.451165	4.43588e-30
TBX5-AS1	AHSA1	-0.451097	4.53527e-30
EP300-AS1	MRPS12	-0.450807	4.98312e-30
TBX5-AS1	AGMAT	-0.450792	5.00872e-30
TBX5-AS1	FOXK2	-0.450738	5.09749e-30
TBX5-AS1	SNRPD2	-0.450726	5.11656e-30
TBX5-AS1	CDC7	-0.450715	5.13442e-30
EP300-AS1	PPP1R14B	-0.450607	5.31776e-30
TBX5-AS1	NIPSNAP1	-0.450596	5.33742e-30
TBX5-AS1	PCCB	-0.450568	5.38644e-30
TBX5-AS1	PDRG1	-0.450352	5.77807e-30
TBX5-AS1	UTP6	-0.450167	6.13557e-30
LINC00857	ANO2	-0.450128	6.21315e-30
EP300-AS1	POC1A	-0.449988	6.50203e-30
EP300-AS1	BUB1	-0.449746	7.03392e-30
TBX5-AS1	NUP107	-0.449729	7.07154e-30
TBX5-AS1	WDR43	-0.449539	7.52149e-30
TBX5-AS1	RP11-539E17.5	-0.449325	8.06166e-30
TBX5-AS1	WDR76	-0.449323	8.0666e-30
TBX5-AS1	RRP9	-0.449322	8.06993e-30
TBX5-AS1	LRPPRC	-0.4493	8.12761e-30
TBX5-AS1	EIF3I	-0.449185	8.43505e-30
EP300-AS1	CKAP2L	-0.449111	8.63741e-30
EP300-AS1	PHB	-0.448735	9.75584e-30
TBX5-AS1	C11orf84	-0.448733	9.76267e-30
TBX5-AS1	HAX1	-0.448525	1.04405e-29
EP300-AS1	NOP16	-0.448453	1.06867e-29
TBX5-AS1	HSD17B10	-0.448373	1.09629e-29
TBX5-AS1	KDF1	-0.448369	1.09801e-29
EP300-AS1	OIP5	-0.448289	1.12638e-29
EP300-AS1	DARS	-0.448287	1.12717e-29
EP300-AS1	SFXN1	-0.448265	1.13548e-29
EP300-AS1	TMSB10	-0.448092	1.20029e-29
TBX5-AS1	UBE2V2	-0.448	1.23643e-29
TBX5-AS1	TBC1D31	-0.447979	1.24484e-29
LINC00857	HSD17B4	-0.447978	1.24551e-29
TBX5-AS1	DNAJB11	-0.447924	1.26704e-29
TBX5-AS1	COX6C	-0.447904	1.27561e-29
TBX5-AS1	RUVBL2	-0.447595	1.40863e-29
TBX5-AS1	MPHOSPH10	-0.447412	1.49414e-29
TBX5-AS1	RAC3	-0.447315	1.54148e-29
TBX5-AS1	MRPL2	-0.447104	1.64951e-29
EP300-AS1	UNG	-0.447071	1.66721e-29
TBX5-AS1	FKBP3	-0.447066	1.67015e-29
EP300-AS1	VPS33A	-0.447029	1.69026e-29
EP300-AS1	NIFK	-0.446998	1.70707e-29
TBX5-AS1	TOMM70A	-0.44678	1.83072e-29
TBX5-AS1	VPS9D1-AS1	-0.446762	1.84147e-29
TBX5-AS1	LRRC42	-0.446752	1.8474e-29
EP300-AS1	CDC123	-0.446592	1.94476e-29
TBX5-AS1	TIMM17A	-0.446549	1.97128e-29
TBX5-AS1	HIST1H3B	-0.446356	2.09726e-29
TBX5-AS1	GGCT	-0.446345	2.10441e-29
EP300-AS1	GAL	-0.446291	2.14123e-29
TBX5-AS1	SRRT	-0.446219	2.19154e-29
SNHG3	PCDHGC3	-0.445889	2.43543e-29
TBX5-AS1	TARS	-0.445886	2.43771e-29
EP300-AS1	ARHGAP11A	-0.445853	2.46352e-29
EP300-AS1	ZWINT	-0.445826	2.48539e-29
EP300-AS1	MRPL21	-0.445655	2.62521e-29
EP300-AS1	TIMP1	-0.445591	2.6793e-29
EP300-AS1	ORC6	-0.445433	2.81777e-29
TBX5-AS1	GMPS	-0.445339	2.90428e-29
TBX5-AS1	SMN1	-0.445297	2.94341e-29
EP300-AS1	RACGAP1	-0.44519	3.0458e-29
EP300-AS1	PFDN4	-0.445081	3.15352e-29
TBX5-AS1	PSMA4	-0.445079	3.15557e-29
LINC00857	MFSD2A	-0.445048	3.18623e-29
EP300-AS1	MRPS16	-0.445024	3.21058e-29
TBX5-AS1	COX6B1	-0.444962	3.27498e-29
TBX5-AS1	C2orf82	-0.444798	3.45096e-29
TBX5-AS1	LINC00337	-0.444781	3.46998e-29
TBX5-AS1	PSMC3IP	-0.444736	3.52013e-29
SNHG3	CD59	-0.44471	3.54888e-29
TBX5-AS1	FH	-0.444577	3.70274e-29
EP300-AS1	HNRNPC	-0.444516	3.77499e-29
TBX5-AS1	SSB	-0.444398	3.92035e-29
TBX5-AS1	ORMDL2	-0.444166	4.22009e-29
TBX5-AS1	LSM2	-0.444132	4.26598e-29
LINC00857	NCKAP5	-0.44407	4.35148e-29
TBX5-AS1	C11orf98	-0.444065	4.35863e-29
SNHG3	GALC	-0.444057	4.36988e-29
EP300-AS1	SPATS2	-0.444044	4.38711e-29
TBX5-AS1	NDUFA9	-0.444025	4.41434e-29
EP300-AS1	CENPH	-0.443947	4.52493e-29
EP300-AS1	ERCC6L	-0.443942	4.53227e-29
TBX5-AS1	CDK4	-0.44394	4.53558e-29
EP300-AS1	AC133785.1	-0.443937	4.53925e-29
TBX5-AS1	TMUB1	-0.443718	4.86651e-29
EP300-AS1	PARPBP	-0.443632	5.00166e-29
TBX5-AS1	MIEN1	-0.44363	5.0047e-29
TBX5-AS1	MRPL22	-0.443438	5.3184e-29
TBX5-AS1	CLCN2	-0.443293	5.56992e-29
LINC00857	LRRC36	-0.443277	5.5976e-29
EP300-AS1	POP7	-0.443174	5.78316e-29
EP300-AS1	PKM	-0.443166	5.7985e-29
EP300-AS1	PPIF	-0.443138	5.85034e-29
TBX5-AS1	RPLP0	-0.443022	6.06941e-29
EP300-AS1	SNF8	-0.442837	6.43487e-29
EP300-AS1	FAM72D	-0.442819	6.47279e-29
EP300-AS1	TACC3	-0.442816	6.47936e-29
EP300-AS1	MELK	-0.442735	6.64746e-29
TBX5-AS1	PRMT3	-0.442658	6.81108e-29
TBX5-AS1	PRPF4	-0.442586	6.96742e-29
TBX5-AS1	METTL21A	-0.442578	6.98671e-29
EP300-AS1	MRPL12	-0.44255	7.04791e-29
TBX5-AS1	GPS1	-0.442501	7.15714e-29
EP300-AS1	PRELID1	-0.442401	7.38916e-29
TBX5-AS1	C10orf2	-0.442175	7.93423e-29
LINC00857	CGNL1	-0.442175	7.93455e-29
TBX5-AS1	F12	-0.442042	8.27627e-29
TBX5-AS1	ERO1L	-0.442006	8.37086e-29
SNHG3	TMEM109	-0.441994	8.40246e-29
EP300-AS1	EIF4A3	-0.441982	8.43571e-29
EP300-AS1	MND1	-0.441917	8.60876e-29
TBX5-AS1	ZNF239	-0.441777	8.99729e-29
TBX5-AS1	UQCRC1	-0.441112	1.10971e-28
TBX5-AS1	SUPV3L1	-0.441059	1.12851e-28
EP300-AS1	ANLN	-0.441053	1.13046e-28
TBX5-AS1	DDX12P	-0.441042	1.13439e-28
SNHG3	TGFBR2	-0.440966	1.16199e-28
LINC00857	CNKSR2	-0.440879	1.19425e-28
EP300-AS1	SNRPG	-0.440828	1.21373e-28
LINC00857	GHR	-0.440728	1.25217e-28
TBX5-AS1	ABCF2	-0.440545	1.32648e-28
EP300-AS1	MARS	-0.440467	1.35949e-28
TBX5-AS1	BCS1L	-0.440439	1.37134e-28
EP300-AS1	PTTG1	-0.440044	1.55277e-28
TBX5-AS1	WDR34	-0.440009	1.56949e-28
TBX5-AS1	SPATS2	-0.439948	1.60025e-28
EP300-AS1	CDT1	-0.439845	1.65244e-28
TBX5-AS1	MRPS34	-0.439788	1.68239e-28
TBX5-AS1	TBC1D7	-0.439785	1.68408e-28
EP300-AS1	KIF14	-0.439673	1.74426e-28
TBX5-AS1	BUB3	-0.439657	1.75293e-28
EP300-AS1	HDGF	-0.439617	1.77483e-28
TBX5-AS1	CDC34	-0.4396	1.78454e-28
TBX5-AS1	NDUFB9	-0.439568	1.80229e-28
TBX5-AS1	STRA13	-0.439503	1.83948e-28
TBX5-AS1	METTL23	-0.439183	2.03321e-28
EP300-AS1	NPM3	-0.439155	2.0516e-28
TBX5-AS1	SRPK1	-0.439139	2.0619e-28
TBX5-AS1	NDUFA12	-0.438937	2.19604e-28
EP300-AS1	FAM83D	-0.438891	2.2282e-28
TBX5-AS1	GTF3C2	-0.438867	2.24443e-28
TBX5-AS1	KPNB1	-0.438864	2.24698e-28
TBX5-AS1	SSSCA1	-0.438737	2.33815e-28
EP300-AS1	SLC25A39	-0.43869	2.37223e-28
LINC00857	METTL7A	-0.43867	2.38754e-28
TBX5-AS1	CHTF18	-0.438622	2.42335e-28
EP300-AS1	SPAG5	-0.438499	2.51828e-28
TBX5-AS1	MTL5	-0.438441	2.56387e-28
TBX5-AS1	AC002116.7	-0.438401	2.59617e-28
TBX5-AS1	NR2F6	-0.438337	2.64901e-28
SNHG3	TIMP2	-0.438294	2.68473e-28
LINC00857	COLCA1	-0.438283	2.69345e-28
TBX5-AS1	ZNF593	-0.438233	2.7363e-28
TBX5-AS1	EIF2S2	-0.438178	2.78357e-28
EP300-AS1	CTD-2510F5.4	-0.438062	2.8859e-28
TBX5-AS1	MRPL16	-0.43799	2.95165e-28
TBX5-AS1	STAMBP	-0.437862	3.0716e-28
EP300-AS1	ECE2	-0.43783	3.10221e-28
EP300-AS1	CDC6	-0.437741	3.18997e-28
EP300-AS1	CHRNA5	-0.437697	3.23348e-28
TBX5-AS1	TPRKB	-0.437575	3.35888e-28
LINC00857	ACOXL	-0.437572	3.36208e-28
TBX5-AS1	WDR5	-0.437519	3.41753e-28
EP300-AS1	FAM72C	-0.437453	3.48934e-28
TBX5-AS1	C12orf73	-0.437263	3.70137e-28
TBX5-AS1	PSMA1	-0.43725	3.71668e-28
TBX5-AS1	PVT1	-0.437222	3.7488e-28
EP300-AS1	ORC1	-0.437161	3.82108e-28
TBX5-AS1	POP5	-0.437074	3.92495e-28
TBX5-AS1	ATXN7L3	-0.437036	3.97198e-28
TBX5-AS1	ACN9	-0.436947	4.08348e-28
LINC00857	BTG2	-0.436945	4.08582e-28
EP300-AS1	PPM1G	-0.436827	4.23808e-28
EP300-AS1	SNRPE	-0.436811	4.25928e-28
TBX5-AS1	CBLC	-0.436758	4.32961e-28
TBX5-AS1	NSUN2	-0.436728	4.37104e-28
EP300-AS1	CCDC58	-0.436702	4.40631e-28
TBX5-AS1	NT5C	-0.436681	4.43467e-28
EP300-AS1	KIAA1524	-0.436527	4.65139e-28
LINC00857	ADRA1A	-0.43648	4.71967e-28
LINC00857	C14orf132	-0.436354	4.90869e-28
EP300-AS1	MANF	-0.436248	5.07206e-28
LINC00857	SNX30	-0.43622	5.11565e-28
TBX5-AS1	CHCHD1	-0.436186	5.17085e-28
TBX5-AS1	ZNHIT3	-0.436086	5.33346e-28
TBX5-AS1	CASP6	-0.43604	5.40965e-28
TBX5-AS1	RP11-120D5.1	-0.435965	5.5372e-28
TBX5-AS1	PSMG1	-0.435948	5.56516e-28
TBX5-AS1	MRPS2	-0.435935	5.58784e-28
SNHG3	BMPR2	-0.43587	5.70141e-28
TBX5-AS1	PGP	-0.435777	5.86764e-28
SNHG3	MYADM	-0.435741	5.93495e-28
TBX5-AS1	COPG1	-0.435595	6.20752e-28
TBX5-AS1	SLC2A1	-0.435582	6.23378e-28
TBX5-AS1	USMG5	-0.435578	6.24104e-28
TBX5-AS1	DHX37	-0.435567	6.26299e-28
TBX5-AS1	B4GALT3	-0.435334	6.72934e-28
TBX5-AS1	SASS6	-0.43529	6.82186e-28
EP300-AS1	PSMB5	-0.43524	6.92846e-28
EP300-AS1	C10orf2	-0.435173	7.07284e-28
LINC00857	LHFPL3	-0.435147	7.13107e-28
EP300-AS1	BOLA3	-0.435063	7.31651e-28
LINC00857	SLC24A4	-0.434881	7.74096e-28
TBX5-AS1	PDCD6	-0.434823	7.87957e-28
TBX5-AS1	ATP5C1	-0.434402	8.97266e-28
TBX5-AS1	C1orf35	-0.434336	9.15696e-28
TBX5-AS1	TAF10	-0.434304	9.24678e-28
LINC00857	ST6GALNAC6	-0.434172	9.62997e-28
TBX5-AS1	PPIAP22	-0.43412	9.78623e-28
TBX5-AS1	SWI5	-0.434096	9.85736e-28
EP300-AS1	TOP2A	-0.434004	1.01407e-27
TBX5-AS1	VPS25	-0.433938	1.03497e-27
EP300-AS1	MRTO4	-0.433829	1.07031e-27
EP300-AS1	NTMT1	-0.433788	1.08357e-27
EP300-AS1	ECT2	-0.433783	1.0855e-27
LINC00857	PPP5D1	-0.433645	1.13225e-27
SNHG3	CD82	-0.43364	1.13427e-27
TBX5-AS1	BUD31	-0.433614	1.14308e-27
EP300-AS1	UBE2K	-0.433363	1.23486e-27
EP300-AS1	TFG	-0.433057	1.35644e-27
LINC00857	FAM49A	-0.432667	1.52858e-27
TBX5-AS1	RP11-424C20.2	-0.432662	1.531e-27
LINC00857	GALNT16	-0.432554	1.58259e-27
TBX5-AS1	DNAAF5	-0.432458	1.62936e-27
TBX5-AS1	YARS	-0.432433	1.64197e-27
LINC00857	NRXN3	-0.432377	1.67068e-27
EP300-AS1	RAD51AP1	-0.432371	1.67325e-27
TBX5-AS1	HPRT1	-0.43225	1.73651e-27
LINC00857	PLA2G3	-0.432197	1.76482e-27
TBX5-AS1	CDCA7	-0.432176	1.77614e-27
TBX5-AS1	U2AF2	-0.432089	1.82411e-27
EP300-AS1	MTFR2	-0.432082	1.82817e-27
TBX5-AS1	NDUFAB1	-0.431975	1.8887e-27
TBX5-AS1	RPL39L	-0.431936	1.91154e-27
TBX5-AS1	MTPAP	-0.431686	2.06284e-27
TBX5-AS1	NOC2L	-0.431629	2.09909e-27
LINC00857	OSBPL6	-0.431561	2.14343e-27
EP300-AS1	STRAP	-0.431549	2.15095e-27
EP300-AS1	CISD2	-0.431484	2.19433e-27
TBX5-AS1	KRTCAP2	-0.431472	2.20228e-27
TBX5-AS1	ZNF367	-0.431384	2.26237e-27
TBX5-AS1	SUMO2	-0.431341	2.29196e-27
TBX5-AS1	RP11-540A21.2	-0.431335	2.2966e-27
TBX5-AS1	DDX54	-0.431248	2.35804e-27
TBX5-AS1	NELFCD	-0.431066	2.49277e-27
TBX5-AS1	UCHL5	-0.431053	2.50272e-27
TBX5-AS1	ARHGAP11B	-0.43103	2.52023e-27
TBX5-AS1	BORA	-0.431014	2.53231e-27
LINC00857	NFIX	-0.431013	2.53285e-27
LINC00857	GPC3	-0.430972	2.56513e-27
LINC00857	NDRG2	-0.430853	2.65921e-27
TBX5-AS1	SRPRB	-0.430829	2.6789e-27
TBX5-AS1	COPZ1	-0.430826	2.68155e-27
EP300-AS1	CENPO	-0.430722	2.76743e-27
LINC00857	MICU3	-0.430693	2.79208e-27
TBX5-AS1	NT5C3B	-0.430599	2.8733e-27
TBX5-AS1	FBXO45	-0.430569	2.89961e-27
TBX5-AS1	AC016700.5	-0.430519	2.94352e-27
TBX5-AS1	APOO	-0.430463	2.99442e-27
TBX5-AS1	C2orf48	-0.430259	3.1856e-27
LINC00857	GRASP	-0.430233	3.21094e-27
LINC00857	TECTA	-0.429975	3.47286e-27
TBX5-AS1	MSH2	-0.429824	3.63613e-27
SNHG3	RAB8B	-0.42963	3.85575e-27
EP300-AS1	SAPCD2	-0.429585	3.90897e-27
TBX5-AS1	ATP2A1-AS1	-0.429349	4.1991e-27
EP300-AS1	MKI67	-0.429294	4.26895e-27
TBX5-AS1	FBXO43	-0.429223	4.36187e-27
SNHG3	MITF	-0.429203	4.38873e-27
SNHG3	ANO6	-0.429149	4.46023e-27
TBX5-AS1	NUTF2	-0.429039	4.61149e-27
TBX5-AS1	TIMM9	-0.428968	4.71187e-27
TBX5-AS1	MAST1	-0.428879	4.84085e-27
LINC00857	ACTN2	-0.428782	4.98398e-27
EP300-AS1	RPL22L1	-0.428597	5.27172e-27
TBX5-AS1	NSUN5	-0.42856	5.32994e-27
SNHG3	PLSCR4	-0.42852	5.39565e-27
TBX5-AS1	INCENP	-0.428425	5.5522e-27
TBX5-AS1	HILPDA	-0.428412	5.5732e-27
TBX5-AS1	WDYHV1	-0.428404	5.58781e-27
TBX5-AS1	RP11-634H22.1	-0.428397	5.59929e-27
EP300-AS1	KIF18B	-0.428377	5.63254e-27
TBX5-AS1	GART	-0.42835	5.67925e-27
EP300-AS1	DUSP13	-0.428344	5.68971e-27
TBX5-AS1	PPAP2C	-0.428284	5.79332e-27
TBX5-AS1	CDK2	-0.428202	5.93884e-27
LINC00857	SERTM1	-0.428099	6.12624e-27
TBX5-AS1	MARS2	-0.427932	6.44212e-27
SNHG3	FOXO3	-0.427927	6.45167e-27
LINC00857	SNX25	-0.427912	6.48225e-27
EP300-AS1	ASPM	-0.427824	6.65625e-27
EP300-AS1	SNRPB	-0.427816	6.67059e-27
EP300-AS1	AUNIP	-0.427505	7.32697e-27
EP300-AS1	BUB3	-0.427307	7.77702e-27
LINC00857	BAI3	-0.427212	8.00053e-27
SNHG3	CCRL2	-0.427112	8.24538e-27
TBX5-AS1	ZNF695	-0.427086	8.31091e-27
EP300-AS1	SIGMAR1	-0.427007	8.51101e-27
EP300-AS1	TSFM	-0.426941	8.68184e-27
TBX5-AS1	MRPS30	-0.426931	8.70583e-27
EP300-AS1	ALG3	-0.426887	8.82389e-27
TBX5-AS1	PSAT1	-0.426879	8.84353e-27
EP300-AS1	COPZ1	-0.426865	8.88207e-27
TBX5-AS1	NME4	-0.426854	8.91002e-27
TBX5-AS1	VARS	-0.426809	9.03099e-27
TBX5-AS1	FBL	-0.426779	9.1137e-27
TBX5-AS1	PRR7	-0.426636	9.51237e-27
TBX5-AS1	EXOSC3	-0.426574	9.69175e-27
LINC00857	ATP8A2	-0.426526	9.83148e-27
LINC00857	SOBP	-0.426426	1.01321e-26
TBX5-AS1	NDUFB11	-0.426281	1.05822e-26
LINC00857	BTNL9	-0.426169	1.09447e-26
TBX5-AS1	RP11-32D17.4	-0.426157	1.09813e-26
LINC00857	ADRB2	-0.426137	1.10496e-26
TBX5-AS1	LETM1	-0.426109	1.11408e-26
TBX5-AS1	UBE2SP1	-0.426084	1.12252e-26
TBX5-AS1	BOLA2B	-0.426037	1.13833e-26
TBX5-AS1	ANKRD39	-0.426032	1.14033e-26
LINC00857	TMEM8B	-0.425913	1.18155e-26
TBX5-AS1	TRIB3	-0.425734	1.24645e-26
EP300-AS1	TCEB1	-0.425701	1.25912e-26
TBX5-AS1	IRAK1	-0.425529	1.32543e-26
TBX5-AS1	MRPS33	-0.425506	1.33466e-26
EP300-AS1	CACYBP	-0.425479	1.34555e-26
EP300-AS1	ATP5G3	-0.425416	1.37106e-26
TBX5-AS1	PFKP	-0.425221	1.45306e-26
TBX5-AS1	DIABLO	-0.425206	1.45961e-26
TBX5-AS1	NELFE	-0.425157	1.48143e-26
EP300-AS1	TRAIP	-0.425127	1.49447e-26
TBX5-AS1	RP11-244M2.1	-0.425127	1.49451e-26
TBX5-AS1	CTU2	-0.425056	1.52681e-26
TBX5-AS1	HGH1	-0.424979	1.56188e-26
TBX5-AS1	CTSV	-0.424968	1.56716e-26
TBX5-AS1	NR2C2AP	-0.424945	1.5782e-26
LINC00857	MAP3K3	-0.424602	1.74819e-26
TBX5-AS1	PTGES3	-0.424592	1.75335e-26
TBX5-AS1	ATAD5	-0.424428	1.84116e-26
TBX5-AS1	GLRX3	-0.424301	1.91213e-26
TBX5-AS1	MRPL10	-0.424023	2.07722e-26
TBX5-AS1	YWHAZ	-0.42392	2.14141e-26
TBX5-AS1	SLMO2	-0.423864	2.17766e-26
EP300-AS1	GINS1	-0.423808	2.21393e-26
TBX5-AS1	SMPD4	-0.423659	2.31414e-26
TBX5-AS1	MEA1	-0.423636	2.32994e-26
EP300-AS1	FAM136A	-0.423625	2.33799e-26
TBX5-AS1	EFNA3	-0.423607	2.35029e-26
TBX5-AS1	ZP3	-0.423563	2.38158e-26
LINC00857	SCN4B	-0.423559	2.38402e-26
TBX5-AS1	RP11-465N4.4	-0.42352	2.41192e-26
TBX5-AS1	TRPT1	-0.423486	2.43635e-26
EP300-AS1	SFXN4	-0.42337	2.5214e-26
TBX5-AS1	MRPL48	-0.42322	2.6367e-26
TBX5-AS1	TMPO	-0.423013	2.80333e-26
TBX5-AS1	EIF2B4	-0.423002	2.81241e-26
TBX5-AS1	CTPS1	-0.42294	2.86496e-26
TBX5-AS1	CDK5RAP1	-0.422867	2.92782e-26
LINC00857	AMICA1	-0.4228	2.98577e-26
EP300-AS1	MAGOHB	-0.422747	3.03303e-26
TBX5-AS1	TBCE	-0.422707	3.06998e-26
TBX5-AS1	CTB-193M12.5	-0.422608	3.16126e-26
EP300-AS1	TSKU	-0.422606	3.16311e-26
EP300-AS1	RRS1	-0.422528	3.23683e-26
EP300-AS1	CYP24A1	-0.422511	3.25325e-26
EP300-AS1	CENPN	-0.422446	3.31669e-26
EP300-AS1	TWF1	-0.422437	3.32515e-26
TBX5-AS1	CDK16	-0.42242	3.3422e-26
TBX5-AS1	GNL2	-0.422381	3.38103e-26
EP300-AS1	ALYREF	-0.422206	3.56028e-26
TBX5-AS1	MPLKIP	-0.422202	3.56411e-26
TBX5-AS1	OXLD1	-0.422186	3.58149e-26
LINC00857	ERBB4	-0.422179	3.58928e-26
LINC00857	LRP2BP	-0.422145	3.62539e-26
TBX5-AS1	COPS7B	-0.422143	3.62737e-26
TBX5-AS1	E2F6	-0.422088	3.68702e-26
EP300-AS1	PDZD11	-0.421974	3.81348e-26
TBX5-AS1	TRMT112	-0.421962	3.82637e-26
EP300-AS1	DGUOK	-0.421918	3.87688e-26
TBX5-AS1	FAM83A	-0.421801	4.0128e-26
TBX5-AS1	GEN1	-0.421618	4.23618e-26
TBX5-AS1	DNAJA3	-0.421611	4.24376e-26
EP300-AS1	MYEOV	-0.421547	4.32537e-26
LINC00857	RP3-525N10.2	-0.421465	4.43119e-26
EP300-AS1	MRPL44	-0.421364	4.56491e-26
TBX5-AS1	P4HB	-0.421294	4.65989e-26
EP300-AS1	PSMB4	-0.421182	4.81702e-26
LINC00857	PLCL1	-0.421181	4.81765e-26
LINC00857	RTN1	-0.421145	4.86927e-26
TBX5-AS1	TRAP1	-0.421145	4.87018e-26
TBX5-AS1	NUP155	-0.421122	4.90297e-26
TBX5-AS1	TRIM28	-0.421095	4.94173e-26
EP300-AS1	PSMB3	-0.421094	4.94321e-26
EP300-AS1	FLAD1	-0.421064	4.98715e-26
TBX5-AS1	BAIAP2L1	-0.421013	5.06268e-26
LINC00857	CHRDL1	-0.420991	5.09512e-26
SNHG3	NCEH1	-0.42098	5.11199e-26
SNHG3	DAB2	-0.420827	5.34746e-26
EP300-AS1	TMEM147	-0.420761	5.45216e-26
EP300-AS1	PPP4C	-0.420601	5.71489e-26
SNHG3	CTSO	-0.420539	5.82059e-26
TBX5-AS1	FAM83H-AS1	-0.420534	5.82824e-26
LINC00857	CYP4B1	-0.420452	5.97118e-26
SNHG3	DUSP3	-0.420303	6.23823e-26
EP300-AS1	PNO1	-0.420113	6.59705e-26
EP300-AS1	C12orf45	-0.42007	6.68072e-26
EP300-AS1	TIMM50	-0.420044	6.73158e-26
EP300-AS1	CPSF3	-0.419998	6.82294e-26
SNHG3	B3GALNT1	-0.419916	6.9884e-26
LINC00857	LIN7A	-0.41975	7.33913e-26
EP300-AS1	PLOD2	-0.419655	7.54583e-26
LINC00857	CBX7	-0.419598	7.67246e-26
EP300-AS1	FANCI	-0.419591	7.68739e-26
EP300-AS1	FAM72B	-0.419449	8.0161e-26
TBX5-AS1	RP11-889L3.4	-0.419432	8.05484e-26
TBX5-AS1	MCM3	-0.419419	8.0856e-26
EP300-AS1	H2AFX	-0.419393	8.14854e-26
TBX5-AS1	AP1S1	-0.419364	8.21642e-26
TBX5-AS1	POLE	-0.419361	8.22441e-26
TBX5-AS1	MRPL28	-0.419318	8.32939e-26
SNHG3	SEC62	-0.419298	8.37698e-26
EP300-AS1	CTHRC1	-0.419155	8.73677e-26
EP300-AS1	LRRC59	-0.419089	8.90571e-26
EP300-AS1	CCNE1	-0.419067	8.96274e-26
EP300-AS1	SMUG1	-0.419031	9.05707e-26
TBX5-AS1	RP3-512B11.3	-0.418996	9.15254e-26
EP300-AS1	ESCO2	-0.418949	9.27962e-26
LINC00857	GLIPR2	-0.418827	9.61457e-26
EP300-AS1	RP11-539E17.5	-0.418792	9.71492e-26
EP300-AS1	FAM83A-AS1	-0.418769	9.77949e-26
TBX5-AS1	RPS7	-0.418551	1.04224e-25
TBX5-AS1	RMI1	-0.418516	1.05313e-25
EP300-AS1	NUP37	-0.418507	1.05572e-25
LINC00857	SPN	-0.418496	1.05903e-25
TBX5-AS1	HAUS8	-0.418484	1.063e-25
TBX5-AS1	NUDT8	-0.418315	1.11657e-25
TBX5-AS1	RNF34	-0.418301	1.12123e-25
TBX5-AS1	FAM83A-AS1	-0.418074	1.19813e-25
TBX5-AS1	PPIL1	-0.417995	1.22605e-25
EP300-AS1	ERGIC2	-0.417994	1.22641e-25
TBX5-AS1	GCSH	-0.417874	1.26973e-25
TBX5-AS1	YIF1A	-0.417871	1.27119e-25
TBX5-AS1	APEX1	-0.417854	1.27716e-25
EP300-AS1	CDC45	-0.417735	1.3224e-25
TBX5-AS1	TMED2	-0.417628	1.36427e-25
TBX5-AS1	SMS	-0.417442	1.44004e-25
TBX5-AS1	FAM83D	-0.417234	1.52981e-25
LINC00857	CNTFR	-0.417115	1.58383e-25
LINC00857	RNF175	-0.417109	1.58647e-25
EP300-AS1	MRPL13	-0.417102	1.58986e-25
TBX5-AS1	GEMIN8P4	-0.417097	1.59195e-25
TBX5-AS1	CBX8	-0.417024	1.62626e-25
TBX5-AS1	SMG5	-0.416997	1.63915e-25
TBX5-AS1	NLN	-0.416912	1.68027e-25
EP300-AS1	MRPL9	-0.416896	1.68779e-25
LINC00857	SGCG	-0.416851	1.71009e-25
LINC00857	CYP2U1	-0.41684	1.7155e-25
TBX5-AS1	METAP1	-0.416772	1.74961e-25
TBX5-AS1	CHCHD2	-0.416756	1.75802e-25
LINC00857	TCEAL2	-0.416752	1.75975e-25
EP300-AS1	KNSTRN	-0.416683	1.79543e-25
TBX5-AS1	CIRH1A	-0.416652	1.81176e-25
EP300-AS1	PRDX4	-0.4166	1.8396e-25
TBX5-AS1	MFF	-0.416599	1.83967e-25
TBX5-AS1	HDHD3	-0.41659	1.84461e-25
TBX5-AS1	SHARPIN	-0.416568	1.8566e-25
LINC00857	LHFPL3-AS2	-0.416514	1.88599e-25
EP300-AS1	KIF15	-0.416507	1.88978e-25
EP300-AS1	DENR	-0.416459	1.91601e-25
TBX5-AS1	EIF6	-0.416437	1.92831e-25
SNHG3	EFNB2	-0.416397	1.95102e-25
TBX5-AS1	MTHFD1	-0.416349	1.97824e-25
TBX5-AS1	RPS2	-0.416324	1.99285e-25
EP300-AS1	CCDC167	-0.416253	2.03418e-25
TBX5-AS1	SSRP1	-0.416191	2.07098e-25
LINC00857	ARHGAP31	-0.416168	2.08504e-25
EP300-AS1	UHRF1	-0.416134	2.10537e-25
EP300-AS1	MRPL19	-0.415943	2.2251e-25
EP300-AS1	HSP90B1	-0.415932	2.23231e-25
SNHG3	MSRB3	-0.415723	2.3717e-25
TBX5-AS1	LHX4-AS1	-0.415658	2.41681e-25
EP300-AS1	GTF3A	-0.415578	2.47292e-25
TBX5-AS1	DDN	-0.415506	2.52543e-25
TBX5-AS1	EXOSC1	-0.415422	2.58697e-25
EP300-AS1	SUV39H2	-0.415386	2.61444e-25
TBX5-AS1	MCTS1	-0.41537	2.62657e-25
EP300-AS1	PFDN6	-0.415341	2.64893e-25
TBX5-AS1	NARF	-0.415216	2.74615e-25
TBX5-AS1	HMGB3	-0.415149	2.79937e-25
TBX5-AS1	FAM83H	-0.415042	2.88739e-25
EP300-AS1	DKC1	-0.414953	2.96256e-25
TBX5-AS1	EPN3	-0.414936	2.97754e-25
TBX5-AS1	RP11-429J17.7	-0.414897	3.0108e-25
TBX5-AS1	LONP1	-0.414801	3.0952e-25
EP300-AS1	GARS	-0.414783	3.11176e-25
LINC00857	RXRG	-0.414727	3.16211e-25
TBX5-AS1	GATC	-0.414681	3.20482e-25
EP300-AS1	ASF1B	-0.414663	3.22083e-25
TBX5-AS1	UGDH	-0.414522	3.35482e-25
TBX5-AS1	RPL22L1	-0.414481	3.39445e-25
TBX5-AS1	CHTOP	-0.414335	3.54013e-25
EP300-AS1	P3H4	-0.414288	3.58811e-25
LINC00857	ST3GAL6	-0.41424	3.63848e-25
LINC00857	GPM6B	-0.4142	3.6802e-25
TBX5-AS1	MARVELD3	-0.414007	3.89068e-25
TBX5-AS1	LAMTOR2	-0.413898	4.01481e-25
EP300-AS1	BLM	-0.413893	4.02056e-25
EP300-AS1	C1QBP	-0.413786	4.14628e-25
LINC00857	GAB3	-0.413672	4.28436e-25
LINC00857	GFRA1	-0.413543	4.44591e-25
EP300-AS1	GUCA1A	-0.41351	4.48825e-25
TBX5-AS1	C1orf122	-0.413497	4.5056e-25
EP300-AS1	DSG2	-0.413491	4.51254e-25
TBX5-AS1	MTFR1	-0.413475	4.53358e-25
TBX5-AS1	NDUFV1	-0.41347	4.53973e-25
EP300-AS1	USMG5	-0.413457	4.55764e-25
TBX5-AS1	NCBP2	-0.41321	4.8919e-25
EP300-AS1	TMEM33	-0.413153	4.97213e-25
TBX5-AS1	HIST2H2AC	-0.413142	4.98852e-25
EP300-AS1	CDCA4	-0.413132	5.00251e-25
LINC00857	KIAA0408	-0.412951	5.2686e-25
TBX5-AS1	PMS2P1	-0.412915	5.32305e-25
EP300-AS1	PPIL1	-0.412915	5.32383e-25
TBX5-AS1	RP11-806H10.4	-0.412818	5.47322e-25
TBX5-AS1	TARS2	-0.412733	5.60827e-25
TBX5-AS1	CNOT11	-0.412705	5.65416e-25
TBX5-AS1	DARS-AS1	-0.412645	5.75156e-25
TBX5-AS1	DDX11	-0.41253	5.94375e-25
EP300-AS1	RPE	-0.412474	6.04089e-25
EP300-AS1	GPN1	-0.412417	6.13983e-25
TBX5-AS1	ATP5G2	-0.41238	6.20528e-25
EP300-AS1	MCM4	-0.412357	6.24652e-25
TBX5-AS1	SUMO1	-0.412333	6.28986e-25
SNHG3	PAPSS1	-0.41232	6.31217e-25
LINC00857	GFOD1	-0.412257	6.42791e-25
EP300-AS1	RAB10	-0.412212	6.51015e-25
EP300-AS1	GREM1	-0.412209	6.51668e-25
TBX5-AS1	AACS	-0.412066	6.78897e-25
TBX5-AS1	SURF2	-0.412057	6.80483e-25
TBX5-AS1	SNHG6	-0.411954	7.00785e-25
TBX5-AS1	CSTF2	-0.411814	7.29522e-25
TBX5-AS1	FARSA	-0.411796	7.33238e-25
TBX5-AS1	MRPS9	-0.411785	7.35445e-25
LINC00857	KCNJ15	-0.411673	7.59506e-25
EP300-AS1	SPC24	-0.411663	7.61514e-25
TBX5-AS1	C1QBP	-0.411605	7.74303e-25
LINC00857	CD302	-0.4115	7.97775e-25
TBX5-AS1	PTS	-0.411319	8.40129e-25
TBX5-AS1	MINA	-0.411307	8.4296e-25
TBX5-AS1	TMEM5	-0.411292	8.46616e-25
TBX5-AS1	RP11-126K1.2	-0.411249	8.57131e-25
EP300-AS1	FARSB	-0.411187	8.72426e-25
TBX5-AS1	PRIM2	-0.411116	8.90236e-25
TBX5-AS1	KRT18	-0.411083	8.98507e-25
TBX5-AS1	PFN2	-0.411076	9.00272e-25
EP300-AS1	RP11-650L12.2	-0.411076	9.00278e-25
TBX5-AS1	KIF20B	-0.411033	9.11496e-25
LINC00857	KL	-0.410992	9.22204e-25
EP300-AS1	TIMM8A	-0.410834	9.64701e-25
LINC00857	FOXN3	-0.410784	9.78474e-25
TBX5-AS1	RPE	-0.410761	9.84924e-25
TBX5-AS1	JMJD4	-0.410705	1.00076e-24
TBX5-AS1	SKP2	-0.410679	1.00809e-24
TBX5-AS1	GAPDHP63	-0.4106	1.03098e-24
LINC00857	PCDH9	-0.41057	1.03985e-24
TBX5-AS1	TRMT10C	-0.410562	1.04204e-24
EP300-AS1	WDR12	-0.41056	1.0428e-24
TBX5-AS1	LSM8	-0.410509	1.05805e-24
TBX5-AS1	ORC5	-0.410486	1.06496e-24
TBX5-AS1	ZNRD1	-0.410484	1.06543e-24
EP300-AS1	MRPL37	-0.410438	1.07955e-24
TBX5-AS1	SLC25A22	-0.41041	1.08807e-24
EP300-AS1	PSMD7	-0.410384	1.09627e-24
EP300-AS1	PSMD4	-0.410338	1.11083e-24
TBX5-AS1	TIMM44	-0.410284	1.12783e-24
TBX5-AS1	MSL3P1	-0.410163	1.16731e-24
TBX5-AS1	ATP5B	-0.410034	1.21073e-24
TBX5-AS1	DNMT3B	-0.410019	1.21584e-24
TBX5-AS1	RPN1	-0.409938	1.24428e-24
EP300-AS1	TMED2	-0.409725	1.32178e-24
EP300-AS1	C8orf76	-0.409714	1.32605e-24
TBX5-AS1	UTP11L	-0.409603	1.36836e-24
TBX5-AS1	ABCE1	-0.409592	1.37239e-24
EP300-AS1	C11orf24	-0.409529	1.39715e-24
LINC00857	PREX2	-0.409521	1.40044e-24
TBX5-AS1	NDUFS2	-0.409513	1.40348e-24
SNHG3	HLA-E	-0.409506	1.4066e-24
LINC00857	LINC01354	-0.40944	1.43315e-24
TBX5-AS1	RRM1	-0.409411	1.4448e-24
TBX5-AS1	ZDHHC12	-0.40934	1.47414e-24
TBX5-AS1	COMTD1	-0.409319	1.48277e-24
TBX5-AS1	NAT10	-0.409299	1.49142e-24
EP300-AS1	TUBB3	-0.409206	1.53123e-24
TBX5-AS1	RRP36	-0.409041	1.60434e-24
TBX5-AS1	SAMD1	-0.408943	1.64933e-24
EP300-AS1	MLF2	-0.408929	1.65604e-24
LINC00857	SYNDIG1L	-0.408907	1.66615e-24
TBX5-AS1	DHX34	-0.408904	1.66791e-24
TBX5-AS1	HSPA14	-0.408858	1.68977e-24
EP300-AS1	MCM2	-0.408842	1.69737e-24
EP300-AS1	EPT1	-0.408838	1.69908e-24
EP300-AS1	PDCD2L	-0.408771	1.73177e-24
TBX5-AS1	GMPPA	-0.408731	1.7514e-24
LINC00857	PCDH15	-0.408686	1.77384e-24
TBX5-AS1	CTD-2006C1.6	-0.408662	1.78566e-24
TBX5-AS1	GOT1	-0.408533	1.85191e-24
EP300-AS1	NOP2	-0.408426	1.90877e-24
EP300-AS1	CDK7	-0.408248	2.00737e-24
LINC00857	DPYSL2	-0.408242	2.0108e-24
TBX5-AS1	MEST	-0.40808	2.10448e-24
TBX5-AS1	RP11-161H23.10	-0.408072	2.10923e-24
SNHG3	NCF2	-0.40806	2.11678e-24
EP300-AS1	PSMA4	-0.407908	2.20917e-24
EP300-AS1	MRGBP	-0.40779	2.28356e-24
TBX5-AS1	PHKA1	-0.407623	2.39356e-24
SNHG3	SDCBP	-0.407578	2.42423e-24
EP300-AS1	SPDL1	-0.407577	2.42492e-24
EP300-AS1	SRPK1	-0.407574	2.4271e-24
TBX5-AS1	E2F7	-0.407536	2.4529e-24
EP300-AS1	CBX3	-0.4074	2.54858e-24
TBX5-AS1	RP11-254F7.4	-0.407351	2.5845e-24
SNHG3	CHMP3	-0.407322	2.60541e-24
TBX5-AS1	SEMA4B	-0.407228	2.67521e-24
TBX5-AS1	EFTUD2	-0.407186	2.70725e-24
LINC00857	CD83	-0.407151	2.73398e-24
EP300-AS1	MEST	-0.407094	2.77766e-24
EP300-AS1	PKMYT1	-0.407007	2.84666e-24
EP300-AS1	HMGB3	-0.406979	2.86878e-24
TBX5-AS1	TAF9	-0.406825	2.9962e-24
TBX5-AS1	SAAL1	-0.406808	3.01062e-24
LINC00857	AC079630.4	-0.40674	3.0682e-24
TBX5-AS1	MDK	-0.406737	3.07078e-24
EP300-AS1	CNPY2	-0.406621	3.17253e-24
SNHG3	GNAI2	-0.406608	3.1843e-24
LINC00857	PIK3R1	-0.406603	3.18892e-24
TBX5-AS1	MCRS1	-0.406587	3.2031e-24
EP300-AS1	NPM1	-0.406532	3.25237e-24
EP300-AS1	MDH2	-0.406532	3.25295e-24
LINC00857	MAPK10	-0.406359	3.41463e-24
LINC00857	GGTA1P	-0.406273	3.49768e-24
EP300-AS1	MSRB1	-0.406243	3.52725e-24
EP300-AS1	MIR4435-1HG	-0.406221	3.54907e-24
LINC00857	COLEC12	-0.406172	3.59779e-24
TBX5-AS1	POLR2I	-0.406082	3.68978e-24
EP300-AS1	KRT8	-0.406005	3.77066e-24
LINC00857	RN7SL8P	-0.406001	3.77427e-24
SNHG3	ARHGAP31	-0.405886	3.89751e-24
TBX5-AS1	GTF2E2	-0.40588	3.90476e-24
SNHG3	TMEM140	-0.405823	3.96764e-24
LINC00857	RP13-514E23.1	-0.405772	4.02453e-24
EP300-AS1	FEN1	-0.405763	4.03455e-24
LINC00857	CD300LG	-0.40574	4.06003e-24
EP300-AS1	TPD52L2	-0.405738	4.06265e-24
TBX5-AS1	RPA3	-0.405702	4.10359e-24
TBX5-AS1	FASTKD1	-0.405697	4.1096e-24
LINC00857	LINC00607	-0.405689	4.11863e-24
EP300-AS1	CRIPT	-0.405552	4.27934e-24
TBX5-AS1	MRPS24	-0.40552	4.31874e-24
TBX5-AS1	C12orf65	-0.405518	4.32059e-24
LINC00857	ADH1B	-0.405485	4.36064e-24
TBX5-AS1	EIF2AK1	-0.405408	4.4552e-24
EP300-AS1	SEC61G	-0.405318	4.56856e-24
EP300-AS1	BRIX1	-0.405318	4.56946e-24
TBX5-AS1	COQ3	-0.405176	4.7537e-24
TBX5-AS1	MXD3	-0.405127	4.81925e-24
TBX5-AS1	E2F3	-0.405087	4.87353e-24
TBX5-AS1	RPL38	-0.405081	4.8816e-24
LINC00857	KAL1	-0.405074	4.89109e-24
TBX5-AS1	UBE2K	-0.405061	4.90906e-24
TBX5-AS1	PIGU	-0.404992	5.0039e-24
TBX5-AS1	DPM2	-0.404985	5.01406e-24
EP300-AS1	PGAM1	-0.404979	5.02273e-24
EP300-AS1	METTL1	-0.404964	5.04342e-24
TBX5-AS1	COIL	-0.404946	5.06916e-24
EP300-AS1	DARS2	-0.40488	5.1631e-24
LINC00857	RP11-215H22.1	-0.40471	5.4141e-24
EP300-AS1	VARS	-0.404694	5.43872e-24
LINC00857	TMEM108	-0.404606	5.57351e-24
EP300-AS1	ZC3H15	-0.404567	5.63366e-24
LINC00857	MVB12B	-0.404527	5.69699e-24
TBX5-AS1	SNRPGP9	-0.404516	5.71485e-24
SNHG3	CPED1	-0.404511	5.72277e-24
TBX5-AS1	NUP35	-0.404317	6.0403e-24
TBX5-AS1	RPF2	-0.404221	6.20322e-24
LINC00857	GLDN	-0.404196	6.24643e-24
EP300-AS1	C19orf40	-0.40417	6.29261e-24
TBX5-AS1	R3HDM1	-0.40416	6.31028e-24
TBX5-AS1	RAB26	-0.404142	6.34183e-24
TBX5-AS1	C7orf73	-0.404078	6.45503e-24
SNHG3	ITGA6	-0.40391	6.76463e-24
TBX5-AS1	XPO1	-0.403817	6.94178e-24
LINC00857	SLC47A1	-0.403781	7.01203e-24
EP300-AS1	MRPS2	-0.403628	7.31669e-24
TBX5-AS1	PRMT5	-0.403617	7.33733e-24
LINC00857	LRRC2	-0.403585	7.40392e-24
TBX5-AS1	PKM	-0.403577	7.41993e-24
SNHG3	FGD5	-0.403553	7.46925e-24
TBX5-AS1	CTD-3065J16.9	-0.403318	7.97352e-24
TBX5-AS1	CHCHD3	-0.403275	8.06905e-24
LINC00857	SYNE3	-0.403208	8.22123e-24
EP300-AS1	PUS1	-0.403131	8.39835e-24
EP300-AS1	GOLT1B	-0.403038	8.61633e-24
EP300-AS1	CENPE	-0.403035	8.62517e-24
TBX5-AS1	PDF	-0.402986	8.74215e-24
TBX5-AS1	FLVCR1	-0.40292	8.90308e-24
LINC00857	STARD9	-0.40286	9.05398e-24
LINC00857	MYOC	-0.402851	9.0762e-24
EP300-AS1	SRM	-0.402842	9.0976e-24
EP300-AS1	POMP	-0.402825	9.14142e-24
EP300-AS1	ARNTL2	-0.402784	9.24472e-24
EP300-AS1	KARS	-0.402683	9.50702e-24
EP300-AS1	LINC00152	-0.402616	9.68493e-24
EP300-AS1	CDK4	-0.40253	9.91939e-24
EP300-AS1	CASC5	-0.402515	9.96026e-24
SNHG3	UBASH3B	-0.402494	1.00174e-23
LINC00857	TNS2	-0.40248	1.00572e-23
LINC00857	ACADL	-0.40244	1.01705e-23
EP300-AS1	GOT2	-0.402349	1.04284e-23
LINC00857	CRY2	-0.402276	1.06417e-23
TBX5-AS1	ARPC5L	-0.402138	1.10554e-23
TBX5-AS1	CLPB	-0.402129	1.10815e-23
LINC00857	PLA2G4F	-0.402122	1.11044e-23
EP300-AS1	NIF3L1	-0.402046	1.13385e-23
TBX5-AS1	PSMD9	-0.402031	1.1386e-23
TBX5-AS1	RPL8	-0.401844	1.19893e-23
LINC00857	ARHGEF6	-0.401812	1.20955e-23
TBX5-AS1	DRAP1	-0.401784	1.21907e-23
LINC00857	RP11-203H2.2	-0.401744	1.23271e-23
TBX5-AS1	UBE2F	-0.401716	1.2422e-23
SNHG3	RAB32	-0.401469	1.32983e-23
TBX5-AS1	DBNDD1	-0.401418	1.34867e-23
TBX5-AS1	SRSF1	-0.401408	1.35235e-23
TBX5-AS1	IMMT	-0.401385	1.36065e-23
TBX5-AS1	PRELID1	-0.401291	1.39651e-23
LINC00857	ELMO1	-0.401272	1.40382e-23
EP300-AS1	RHNO1	-0.401264	1.40716e-23
TBX5-AS1	TPD52L2	-0.401218	1.42498e-23
LINC00857	GRIA1	-0.401212	1.42747e-23
LINC00857	BEX4	-0.4011	1.47182e-23
TBX5-AS1	MRPL1	-0.40106	1.48827e-23
TBX5-AS1	DPH2	-0.40105	1.49222e-23
LINC00857	CRTAC1	-0.401039	1.49698e-23
EP300-AS1	METTL5	-0.401035	1.49837e-23
TBX5-AS1	GALE	-0.401013	1.50753e-23
LINC00857	FBLN5	-0.400986	1.51909e-23
SNHG3	AXL	-0.400975	1.52333e-23
EP300-AS1	IMP4	-0.400641	1.67037e-23
TBX5-AS1	GTF2IRD1	-0.400634	1.67318e-23
TBX5-AS1	RNASEH1	-0.400596	1.69109e-23
EP300-AS1	CENPF	-0.400584	1.69643e-23
EP300-AS1	STIP1	-0.40053	1.72194e-23
LINC00857	CDH23	-0.400471	1.75014e-23
LINC00857	EPM2A	-0.400448	1.76107e-23
TBX5-AS1	RABIF	-0.400442	1.76403e-23
LINC00857	NRN1	-0.400426	1.77206e-23
EP300-AS1	RAD54L	-0.400404	1.78262e-23
TBX5-AS1	NCAPD2	-0.40019	1.89069e-23
TBX5-AS1	C14orf166	-0.400113	1.93104e-23
EP300-AS1	CALU	-0.400063	1.95744e-23
TBX5-AS1	PMPCA	-0.399989	1.99794e-23
TBX5-AS1	SNHG15	-0.399969	2.0086e-23
EP300-AS1	SNRPA1	-0.399947	2.0209e-23
EP300-AS1	CKAP4	-0.399926	2.03274e-23
EP300-AS1	ATP5B	-0.399824	2.0904e-23
EP300-AS1	OSTC	-0.399786	2.11208e-23
TBX5-AS1	TPD52	-0.399712	2.15539e-23
EP300-AS1	SSBP1	-0.399658	2.18754e-23
TBX5-AS1	MRM1	-0.399627	2.20597e-23
EP300-AS1	STOML2	-0.399617	2.21204e-23
EP300-AS1	PLEK2	-0.399602	2.22153e-23
LINC00857	RORA	-0.39958	2.23473e-23
TBX5-AS1	LRWD1	-0.399557	2.24883e-23
SNHG3	RBMS2P1	-0.399549	2.25386e-23
TBX5-AS1	GPR19	-0.399529	2.26622e-23
LINC00857	SCAI	-0.399376	2.36337e-23
TBX5-AS1	TEX30	-0.399357	2.37524e-23
TBX5-AS1	COMMD4	-0.39935	2.3801e-23
TBX5-AS1	CARD14	-0.399344	2.38372e-23
LINC00857	RP11-714G18.1	-0.399231	2.45851e-23
EP300-AS1	RFC4	-0.39922	2.46643e-23
EP300-AS1	ARPC3	-0.399179	2.4937e-23
TBX5-AS1	CCT8	-0.399059	2.57739e-23
TBX5-AS1	ELAVL1	-0.399047	2.58559e-23
TBX5-AS1	RP11-329L6.2	-0.399011	2.61142e-23
EP300-AS1	MCM6	-0.398926	2.67237e-23
TBX5-AS1	NDUFS3	-0.398918	2.67867e-23
TBX5-AS1	CTD-2033A16.3	-0.398905	2.68796e-23
LINC00857	AKAP7	-0.398842	2.73501e-23
LINC00857	NHSL2	-0.398826	2.7469e-23
TBX5-AS1	NCBP2-AS2	-0.398806	2.76193e-23
LINC00857	PRKD1	-0.398714	2.83177e-23
TBX5-AS1	SRSF2	-0.398712	2.83369e-23
TBX5-AS1	TMEM14B	-0.398695	2.8472e-23
TBX5-AS1	LIG1	-0.398652	2.88083e-23
TBX5-AS1	GADD45GIP1	-0.398617	2.908e-23
LINC00857	SMARCA2	-0.398615	2.90947e-23
LINC00857	GPR146	-0.398484	3.01563e-23
SNHG3	ADPRH	-0.398466	3.03079e-23
EP300-AS1	CENPI	-0.398416	3.07211e-23
LINC00857	DACH1	-0.398346	3.13144e-23
TBX5-AS1	RCC2	-0.398282	3.18618e-23
EP300-AS1	CHEK1	-0.398276	3.19206e-23
SNHG3	PTRF	-0.398266	3.20023e-23
TBX5-AS1	PSME3	-0.398214	3.24654e-23
EP300-AS1	PPAT	-0.398168	3.28734e-23
LINC00857	RNF180	-0.398105	3.34448e-23
EP300-AS1	DCAF13	-0.398104	3.34541e-23
TBX5-AS1	RP4-694A7.2	-0.398061	3.38406e-23
TBX5-AS1	AIMP1	-0.398045	3.39923e-23
TBX5-AS1	SPAG4	-0.398024	3.41885e-23
EP300-AS1	GEMIN6	-0.39802	3.42223e-23
EP300-AS1	TUBG1	-0.398008	3.43367e-23
LINC00857	DAPK2	-0.398005	3.43648e-23
TBX5-AS1	FAM104A	-0.397928	3.50896e-23
TBX5-AS1	TFR2	-0.397909	3.52748e-23
TBX5-AS1	C19orf24	-0.397764	3.66962e-23
TBX5-AS1	UQCRHL	-0.397744	3.69e-23
TBX5-AS1	RANGAP1	-0.397724	3.71031e-23
LINC00857	UST	-0.397686	3.74832e-23
EP300-AS1	PSMB6	-0.397612	3.82509e-23
TBX5-AS1	PSMD2	-0.397512	3.9298e-23
TBX5-AS1	FAM86JP	-0.397492	3.95127e-23
TBX5-AS1	APTX	-0.397432	4.01686e-23
TBX5-AS1	GRPEL1	-0.397365	4.09054e-23
LINC00857	SOGA3	-0.397329	4.13118e-23
TBX5-AS1	RPP38	-0.397311	4.15136e-23
EP300-AS1	FTSJ1	-0.397251	4.21935e-23
TBX5-AS1	MAD2L2	-0.397211	4.26576e-23
TBX5-AS1	POMP	-0.397209	4.26768e-23
LINC00857	ABCA8	-0.397161	4.32382e-23
LINC00857	MS4A7	-0.397136	4.3536e-23
TBX5-AS1	SNRPEP2	-0.397136	4.35368e-23
TBX5-AS1	HIST1H2BO	-0.397009	4.50562e-23
EP300-AS1	EIF4EBP1	-0.396988	4.53216e-23
SNHG3	SH3BGRL	-0.396961	4.56525e-23
SNHG3	SLC7A7	-0.396922	4.61333e-23
TBX5-AS1	PSME2	-0.396911	4.62701e-23
EP300-AS1	PLK4	-0.396877	4.67024e-23
LINC00857	BTK	-0.396827	4.73373e-23
TBX5-AS1	DDX52	-0.396793	4.77827e-23
EP300-AS1	DNAJC9	-0.396771	4.80631e-23
TBX5-AS1	GPN1	-0.39674	4.84691e-23
LINC00857	RASGRP4	-0.396648	4.96954e-23
SNHG3	PRKG1	-0.396626	4.99946e-23
TBX5-AS1	C4orf48	-0.396568	5.07887e-23
EP300-AS1	AUP1	-0.396538	5.12094e-23
EP300-AS1	CKS2	-0.396433	5.26842e-23
LINC00857	TM6SF1	-0.39637	5.35816e-23
LINC00857	ANGPTL7	-0.396368	5.3624e-23
TBX5-AS1	EED	-0.396303	5.45637e-23
LINC00857	CCDC141	-0.396256	5.52669e-23
SNHG3	ANXA5	-0.396244	5.54486e-23
EP300-AS1	COPS6	-0.39619	5.62649e-23
EP300-AS1	GNL3	-0.396115	5.74135e-23
SNHG3	SH3D19	-0.396109	5.75157e-23
LINC00857	ABCA3	-0.39609	5.78144e-23
TBX5-AS1	TSEN34	-0.396089	5.78214e-23
EP300-AS1	SNX9	-0.39607	5.81298e-23
EP300-AS1	MCTS1	-0.396043	5.85458e-23
LINC00857	CNTN4	-0.396004	5.91707e-23
SNHG3	MSR1	-0.395955	5.99593e-23
SNHG3	ANXA3	-0.3959	6.08632e-23
TBX5-AS1	SLC2A1-AS1	-0.395862	6.14977e-23
TBX5-AS1	FBXO5	-0.395858	6.15635e-23
EP300-AS1	POLDIP2	-0.395782	6.28329e-23
EP300-AS1	SRSF9	-0.395753	6.33247e-23
EP300-AS1	NME1-NME2	-0.395604	6.59288e-23
TBX5-AS1	TWF1	-0.395585	6.62717e-23
LINC00857	PDE1B	-0.395573	6.64788e-23
EP300-AS1	TRIP13	-0.395559	6.67349e-23
LINC00857	CD300LF	-0.395552	6.68569e-23
LINC00857	RCBTB2	-0.395539	6.71074e-23
EP300-AS1	SNRPGP2	-0.395405	6.95827e-23
SNHG3	RNF13	-0.395307	7.14495e-23
TBX5-AS1	STYK1	-0.395282	7.19285e-23
LINC00857	PRIMA1	-0.395197	7.35881e-23
EP300-AS1	IRAK1	-0.395144	7.46447e-23
EP300-AS1	CMAS	-0.395141	7.47167e-23
LINC00857	ARC	-0.395129	7.49557e-23
EP300-AS1	CKAP2	-0.395077	7.60072e-23
TBX5-AS1	RNPS1	-0.395003	7.75382e-23
TBX5-AS1	RARS	-0.394969	7.82618e-23
TBX5-AS1	MCM8	-0.394943	7.88157e-23
TBX5-AS1	PTMA	-0.394942	7.88347e-23
TBX5-AS1	AAMP	-0.394905	7.96155e-23
EP300-AS1	NOB1	-0.394888	7.99806e-23
LINC00857	RP11-384F7.2	-0.394888	7.99944e-23
TBX5-AS1	DDOST	-0.394745	8.31409e-23
LINC00857	LRIG1	-0.394735	8.33599e-23
TBX5-AS1	CTD-2256P15.2	-0.394727	8.3532e-23
TBX5-AS1	RAD23B	-0.394645	8.54031e-23
EP300-AS1	DBF4	-0.394644	8.54207e-23
TBX5-AS1	LINC00511	-0.394614	8.61207e-23
TBX5-AS1	NFS1	-0.394571	8.71252e-23
EP300-AS1	TIMELESS	-0.394467	8.96081e-23
SNHG3	GALNT5	-0.394428	9.05377e-23
EP300-AS1	TICRR	-0.394428	9.05501e-23
LINC00857	KLF15	-0.39441	9.09927e-23
TBX5-AS1	RAB10	-0.394409	9.10162e-23
SNHG3	CDK14	-0.39435	9.24635e-23
EP300-AS1	RNASEH2A	-0.394328	9.30047e-23
TBX5-AS1	KNOP1	-0.39425	9.4984e-23
EP300-AS1	RP11-564D11.3	-0.394247	9.50517e-23
TBX5-AS1	SEC61B	-0.394077	9.95006e-23
TBX5-AS1	CCHCR1	-0.394033	1.00701e-22
EP300-AS1	SGOL2	-0.39391	1.04094e-22
EP300-AS1	PTGES3	-0.393901	1.04335e-22
SNHG3	LAMP1	-0.393869	1.05222e-22
EP300-AS1	RUVBL1	-0.393846	1.05877e-22
LINC00857	RP11-434D9.1	-0.393799	1.0724e-22
TBX5-AS1	TMPOP2	-0.39379	1.07483e-22
TBX5-AS1	EMC8	-0.393782	1.0771e-22
TBX5-AS1	CMC2	-0.393744	1.08812e-22
TBX5-AS1	EEF1E1P1	-0.393709	1.09841e-22
TBX5-AS1	TMEM184A	-0.393658	1.11367e-22
TBX5-AS1	PSMB6	-0.393654	1.11481e-22
LINC00857	INMT	-0.393635	1.12059e-22
TBX5-AS1	IDH2	-0.393562	1.14268e-22
TBX5-AS1	NPM1P9	-0.393516	1.15692e-22
EP300-AS1	FAM60A	-0.393492	1.1643e-22
TBX5-AS1	YRDC	-0.393412	1.18964e-22
TBX5-AS1	C11orf31	-0.393398	1.19404e-22
TBX5-AS1	C10orf35	-0.39339	1.19686e-22
TBX5-AS1	RP11-417L19.6	-0.393387	1.19774e-22
EP300-AS1	ATP5J2	-0.393378	1.20055e-22
EP300-AS1	NCAPG2	-0.393365	1.20469e-22
LINC00857	CADM1	-0.393301	1.22569e-22
TBX5-AS1	NAA25	-0.393296	1.22717e-22
SNHG3	STARD8	-0.393262	1.2385e-22
EP300-AS1	MRPS10	-0.393189	1.2629e-22
TBX5-AS1	FAM86C1	-0.393185	1.26424e-22
SNHG3	YWHAB	-0.393116	1.28784e-22
TBX5-AS1	LINC01572	-0.393051	1.31064e-22
TBX5-AS1	OTUB1	-0.392935	1.35193e-22
TBX5-AS1	MRPS26	-0.392876	1.37353e-22
TBX5-AS1	TEX19	-0.39286	1.37929e-22
TBX5-AS1	CELSR3	-0.392808	1.3986e-22
EP300-AS1	GLRX3	-0.392723	1.43079e-22
TBX5-AS1	IARS	-0.3927	1.43971e-22
LINC00857	GNG7	-0.392682	1.44678e-22
EP300-AS1	HNRNPAB	-0.392673	1.45019e-22
LINC00857	GNMT	-0.392671	1.45108e-22
TBX5-AS1	RFWD3	-0.392644	1.4616e-22
LINC00857	CBFA2T3	-0.392641	1.46247e-22
EP300-AS1	THOC3	-0.392573	1.4896e-22
LINC00857	CHRNA2	-0.392562	1.49397e-22
EP300-AS1	RARS	-0.392486	1.52464e-22
LINC00857	CYP4Z2P	-0.392474	1.5294e-22
LINC00857	AGTPBP1	-0.392465	1.53327e-22
EP300-AS1	PREB	-0.392444	1.54182e-22
TBX5-AS1	PTCD3	-0.392431	1.54727e-22
TBX5-AS1	UBE2O	-0.39237	1.57246e-22
LINC00857	F11	-0.392337	1.58643e-22
SNHG3	SBDS	-0.392217	1.63826e-22
TBX5-AS1	HNRNPD	-0.392135	1.67467e-22
TBX5-AS1	UAP1	-0.392005	1.73356e-22
SNHG3	OSTM1	-0.391895	1.78534e-22
TBX5-AS1	INTS7	-0.391883	1.79091e-22
LINC00857	JPH4	-0.391825	1.81897e-22
LINC00857	RP11-95I16.2	-0.391799	1.83141e-22
TBX5-AS1	COX17	-0.391798	1.83235e-22
SNHG3	EHD4	-0.391754	1.85365e-22
TBX5-AS1	LINC01271	-0.391726	1.86762e-22
TBX5-AS1	GGH	-0.391712	1.87483e-22
TBX5-AS1	MRPL45	-0.391607	1.92806e-22
LINC00857	CD101	-0.39158	1.94198e-22
EP300-AS1	GTSE1	-0.391572	1.94608e-22
EP300-AS1	PDCL3	-0.391469	2.00018e-22
EP300-AS1	NDUFA12	-0.391457	2.00662e-22
TBX5-AS1	EIF1AD	-0.391424	2.02447e-22
LINC00857	RP11-238K6.1	-0.391382	2.04696e-22
LINC00857	RP3-342P20.2	-0.391312	2.08546e-22
TBX5-AS1	NHP2	-0.391298	2.09338e-22
TBX5-AS1	TMA16	-0.391255	2.1177e-22
TBX5-AS1	RP11-932O9.10	-0.391241	2.12539e-22
TBX5-AS1	CEP72	-0.391191	2.1536e-22
EP300-AS1	MSANTD3	-0.39119	2.15415e-22
EP300-AS1	ILF2	-0.391187	2.15613e-22
TBX5-AS1	MRPS23	-0.391094	2.21017e-22
TBX5-AS1	PRDX4	-0.39108	2.21863e-22
SNHG3	TMCC3	-0.391071	2.22394e-22
TBX5-AS1	B4GALT2	-0.391071	2.22398e-22
TBX5-AS1	C11orf80	-0.390995	2.26939e-22
EP300-AS1	COA6	-0.390972	2.28287e-22
TBX5-AS1	DAZAP1	-0.390969	2.28466e-22
LINC00857	FAM181A	-0.390954	2.29423e-22
LINC00857	SIGLEC11	-0.390947	2.29807e-22
TBX5-AS1	GLRX5	-0.390908	2.3221e-22
TBX5-AS1	AATF	-0.390902	2.32612e-22
EP300-AS1	DBN1	-0.39089	2.33359e-22
TBX5-AS1	MALSU1	-0.390883	2.33771e-22
EP300-AS1	PSMA1	-0.39082	2.37746e-22
LINC00857	KAZN	-0.390718	2.4428e-22
LINC00857	ABCC8	-0.390644	2.49086e-22
LINC00857	LINC00987	-0.390627	2.50261e-22
TBX5-AS1	C19orf26	-0.390593	2.52517e-22
LINC00857	PTCRA	-0.390579	2.53459e-22
TBX5-AS1	TRIAP1	-0.390569	2.54099e-22
LINC00857	FLJ38122	-0.390526	2.57041e-22
SNHG3	SERINC3	-0.390466	2.61183e-22
LINC00857	CD36	-0.390407	2.65302e-22
TBX5-AS1	ALDH18A1	-0.39038	2.67196e-22
SNHG3	RAI2	-0.39035	2.69322e-22
LINC00857	IL17D	-0.39032	2.71529e-22
TBX5-AS1	MTG2	-0.390304	2.72621e-22
TBX5-AS1	DPP3	-0.390249	2.76652e-22
EP300-AS1	SLC7A5	-0.390173	2.82294e-22
EP300-AS1	SLBP	-0.390142	2.84649e-22
EP300-AS1	CALR	-0.39005	2.91635e-22
TBX5-AS1	RPP21	-0.39001	2.94749e-22
TBX5-AS1	AAAS	-0.389993	2.96113e-22
TBX5-AS1	NUDT5	-0.389966	2.98213e-22
EP300-AS1	EPCAM	-0.389847	3.07771e-22
TBX5-AS1	PPHLN1	-0.389795	3.12025e-22
EP300-AS1	PSME3	-0.389715	3.18755e-22
EP300-AS1	MRPL47	-0.389621	3.26731e-22
SNHG3	SPTBN1	-0.389606	3.28086e-22
SNHG3	ETS1	-0.389597	3.2888e-22
TBX5-AS1	STRIP2	-0.389574	3.30891e-22
TBX5-AS1	POLD1	-0.389533	3.34469e-22
LINC00857	HLF	-0.389521	3.35544e-22
TBX5-AS1	FAM195A	-0.389519	3.35703e-22
EP300-AS1	NDUFA9	-0.389518	3.35771e-22
TBX5-AS1	WDR45B	-0.389498	3.37601e-22
TBX5-AS1	HSPA9	-0.389492	3.38149e-22
TBX5-AS1	HMGN1	-0.38944	3.4277e-22
TBX5-AS1	WDR4	-0.389435	3.43308e-22
EP300-AS1	GTF2E2	-0.389311	3.54686e-22
TBX5-AS1	ZYG11A	-0.389273	3.58303e-22
TBX5-AS1	CEP85	-0.389247	3.60739e-22
EP300-AS1	TRUB2	-0.389246	3.60897e-22
LINC00857	C6orf3	-0.389183	3.66921e-22
LINC00857	RECK	-0.389083	3.76781e-22
LINC00857	TMEM100	-0.389076	3.77429e-22
SNHG3	SGCB	-0.389069	3.78117e-22
TBX5-AS1	CIAO1	-0.389036	3.81484e-22
SNHG3	SIRPA	-0.38903	3.82089e-22
EP300-AS1	MRPL30	-0.38902	3.83095e-22
LINC00857	DLC1	-0.388983	3.86826e-22
LINC00857	BMX	-0.388916	3.93738e-22
TBX5-AS1	C17orf75	-0.388885	3.97002e-22
TBX5-AS1	RCOR2	-0.388822	4.03679e-22
LINC00857	SBSPON	-0.388816	4.04257e-22
LINC00857	SLIT2	-0.388764	4.09927e-22
LINC00857	SFTPC	-0.388735	4.12993e-22
TBX5-AS1	LLPH	-0.388703	4.16545e-22
LINC00857	RP11-352D13.6	-0.388698	4.17094e-22
TBX5-AS1	MRPL55	-0.388696	4.17338e-22
LINC00857	VAMP2	-0.388691	4.1783e-22
TBX5-AS1	DUSP12	-0.388638	4.23795e-22
LINC00857	KAT2B	-0.388626	4.25052e-22
TBX5-AS1	RPL37	-0.388599	4.28126e-22
SNHG3	EPB41L2	-0.388598	4.28291e-22
EP300-AS1	PSMB7	-0.388492	4.40372e-22
EP300-AS1	C16orf59	-0.388478	4.42043e-22
TBX5-AS1	TFAP4	-0.388453	4.44915e-22
TBX5-AS1	METTL2B	-0.388412	4.49776e-22
EP300-AS1	PSMA5	-0.38837	4.54743e-22
TBX5-AS1	CABYR	-0.388357	4.5636e-22
TBX5-AS1	CDH24	-0.388344	4.5792e-22
EP300-AS1	ICT1	-0.388343	4.5809e-22
EP300-AS1	MCM7	-0.388252	4.69135e-22
EP300-AS1	DCUN1D5	-0.388234	4.71388e-22
TBX5-AS1	NAA15	-0.388184	4.77697e-22
EP300-AS1	TBRG4	-0.38812	4.85728e-22
TBX5-AS1	MORF4L2	-0.388084	4.90336e-22
LINC00857	LDLRAD4	-0.388059	4.93651e-22
TBX5-AS1	PDIA4	-0.388043	4.9572e-22
LINC00857	NFASC	-0.387978	5.04253e-22
LINC00857	CD5L	-0.387973	5.04988e-22
LINC00857	ESYT3	-0.387929	5.10867e-22
TBX5-AS1	UBALD2	-0.387915	5.12663e-22
LINC00857	RPS6KA5	-0.387884	5.16838e-22
LINC00857	RP3-449M8.6	-0.387862	5.19952e-22
EP300-AS1	AGMAT	-0.387842	5.22675e-22
LINC00857	C10orf128	-0.387783	5.30881e-22
TBX5-AS1	RP11-314A20.2	-0.38776	5.34064e-22
EP300-AS1	COA4	-0.387721	5.39567e-22
TBX5-AS1	WDR77	-0.387713	5.40727e-22
TBX5-AS1	CRIPT	-0.387661	5.48144e-22
TBX5-AS1	TRIT1	-0.387638	5.514e-22
LINC00857	HHIP	-0.387632	5.52313e-22
TBX5-AS1	PRKRIP1	-0.387622	5.53829e-22
LINC00857	MRC1	-0.387619	5.54266e-22
TBX5-AS1	SNHG4	-0.387533	5.66892e-22
TBX5-AS1	CTD-2529O21.1	-0.38744	5.80865e-22
TBX5-AS1	RBM28	-0.387427	5.82999e-22
EP300-AS1	TMEM177	-0.387343	5.96002e-22
SNHG3	PCDHGB7	-0.387338	5.96671e-22
LINC00857	EFCC1	-0.387296	6.03368e-22
LINC00857	IRX6	-0.387264	6.08427e-22
EP300-AS1	RP11-435O5.2	-0.387263	6.08597e-22
TBX5-AS1	WDR53	-0.387198	6.19106e-22
SNHG3	WNT7A	-0.387187	6.20849e-22
TBX5-AS1	RPUSD1	-0.387152	6.2667e-22
EP300-AS1	TARS	-0.387122	6.31527e-22
LINC00857	SH3GL2	-0.387113	6.33078e-22
EP300-AS1	PITX2	-0.387107	6.33965e-22
SNHG3	STOM	-0.387105	6.34442e-22
TBX5-AS1	TIMM13	-0.387062	6.41631e-22
EP300-AS1	ACTG1	-0.387055	6.42749e-22
LINC00857	KIAA1324L	-0.387025	6.47914e-22
TBX5-AS1	RP6-65G23.3	-0.386978	6.55923e-22
EP300-AS1	SNRPD2	-0.386968	6.57616e-22
EP300-AS1	EIF6	-0.386958	6.59247e-22
TBX5-AS1	FOXD3-AS1	-0.386905	6.68494e-22
LINC00857	SEPT4	-0.386878	6.73284e-22
TBX5-AS1	CHCHD10	-0.38687	6.74761e-22
TBX5-AS1	GPATCH4	-0.386861	6.76366e-22
TBX5-AS1	PSMD13	-0.386822	6.83281e-22
TBX5-AS1	DDX27	-0.386726	7.0077e-22
TBX5-AS1	TALDO1	-0.386712	7.03329e-22
EP300-AS1	CYC1	-0.386604	7.23377e-22
SNHG3	FEZ1	-0.38659	7.2609e-22
LINC00857	FHL1	-0.386577	7.2868e-22
TBX5-AS1	RHOV	-0.386567	7.30461e-22
LINC00857	PIK3R5	-0.386521	7.39341e-22
TBX5-AS1	EMC3-AS1	-0.38643	7.57156e-22
TBX5-AS1	DUSP13	-0.386335	7.76189e-22
EP300-AS1	SRPRB	-0.386325	7.78404e-22
LINC00857	GYPE	-0.38626	7.91764e-22
TBX5-AS1	TTC9C	-0.386258	7.9212e-22
TBX5-AS1	OR2B6	-0.386233	7.97295e-22
TBX5-AS1	NOP14	-0.386222	7.99493e-22
TBX5-AS1	LSM7	-0.386211	8.01792e-22
TBX5-AS1	KLC2	-0.386208	8.02582e-22
TBX5-AS1	RPP25L	-0.386184	8.07622e-22
LINC00857	RTN4RL1	-0.386128	8.19531e-22
TBX5-AS1	NIP7	-0.386081	8.29589e-22
TBX5-AS1	TRAF2	-0.385965	8.55178e-22
LINC00857	COLGALT2	-0.385949	8.58795e-22
LINC00857	LINC00656	-0.385945	8.59762e-22
TBX5-AS1	PRDM12	-0.385927	8.63737e-22
LINC00857	BCL2L2	-0.385924	8.64341e-22
SNHG3	SRPX	-0.385902	8.69459e-22
TBX5-AS1	HIST1H2AM	-0.385785	8.96436e-22
TBX5-AS1	RPL36A	-0.385622	9.35511e-22
TBX5-AS1	TAF1D	-0.385607	9.39009e-22
TBX5-AS1	RIOK1	-0.3856	9.4081e-22
TBX5-AS1	ZC3H3	-0.385539	9.55911e-22
TBX5-AS1	YKT6	-0.38551	9.63262e-22
TBX5-AS1	TTI1	-0.385498	9.66267e-22
TBX5-AS1	RNF181	-0.385497	9.66524e-22
TBX5-AS1	LYSMD1	-0.385462	9.75189e-22
LINC00857	MAMDC2	-0.38544	9.80856e-22
TBX5-AS1	ARTN	-0.385439	9.81216e-22
TBX5-AS1	ZNHIT2	-0.385439	9.81216e-22
TBX5-AS1	LINC00884	-0.385422	9.85538e-22
SNHG3	CRIM1	-0.38541	9.88627e-22
EP300-AS1	RP13-463N16.6	-0.385218	1.0394e-21
TBX5-AS1	POLE4	-0.385211	1.04137e-21
EP300-AS1	POLQ	-0.385195	1.04571e-21
EP300-AS1	AIMP2	-0.385181	1.04947e-21
TBX5-AS1	RP5-1120P11.1	-0.385167	1.05327e-21
SNHG3	CYP2U1	-0.385152	1.05734e-21
TBX5-AS1	PSMC3	-0.385143	1.06e-21
TBX5-AS1	AC004967.7	-0.385093	1.07396e-21
EP300-AS1	GTPBP4	-0.385059	1.0834e-21
TBX5-AS1	RP11-80H5.2	-0.38498	1.10598e-21
TBX5-AS1	CHRAC1	-0.384922	1.12284e-21
LINC00857	LMO2	-0.38474	1.17734e-21
LINC00857	IMPA1P	-0.384738	1.17778e-21
SNHG3	MSN	-0.384654	1.20396e-21
LINC00857	RAMP2-AS1	-0.384608	1.21862e-21
EP300-AS1	AHCY	-0.384606	1.2191e-21
EP300-AS1	WDR75	-0.384598	1.22174e-21
LINC00857	ID2	-0.384471	1.26268e-21
LINC00857	DAAM2	-0.38446	1.26631e-21
TBX5-AS1	CBX4	-0.384439	1.27329e-21
EP300-AS1	PCNA	-0.384369	1.29661e-21
LINC00857	FAM150B	-0.384333	1.30881e-21
TBX5-AS1	NKRF	-0.38432	1.31334e-21
TBX5-AS1	ADCK5	-0.384291	1.32337e-21
LINC00857	APBB1	-0.384281	1.32649e-21
TBX5-AS1	ARHGEF16	-0.384167	1.36643e-21
EP300-AS1	DSCC1	-0.384129	1.38011e-21
TBX5-AS1	MMACHC	-0.384062	1.4044e-21
LINC00857	ST6GALNAC3	-0.384051	1.40825e-21
EP300-AS1	XPOT	-0.383949	1.44632e-21
SNHG3	CAMK2N1	-0.383947	1.44711e-21
TBX5-AS1	CCDC51	-0.383939	1.44982e-21
[truncated: 221,501+ more rows]
