# Supplementary material for: Prognostic signature of lipid metabolism associated LncRNAs predict prognosis and treatment of lung adenocarcinoma
Source: Front Oncol. 2022 Nov 1;12:986367. doi: 10.3389/fonc.2022.986367 (PMC9664164; doi:10.3389/fonc.2022.986367)
Supplement: Supplementary file 3 [file DataSheet_3.zip › Table 9,10,11/table11 171 mRNAs related to prognostic lncRNAs .xlsx]

## Sheet: Sheet1
SNORA73B
KIAA0907
SNORD99
SNHG1
SNHG12
VGLL3
SGIP1
ARHGAP31
RP11-389C8.2
GDF10
TBX3
FIBIN
RP1-137D17.1
OGN
FXYD6
C14orf132
PCDHGB7
COX7A1
ADARB1
PLSCR4
CYYR1
CORO2B
LIMS2
ART4
ZNF366
TMEM119
RP11-276H19.1
PLA2G5
HPSE2
PODN
WSCD2
HMCN1
HSPB2
DDR2
UNC45B
FXYD1
BCHE
UNC5C
TNS1
KANK2
CTD-2006M22.2
MRVI1
CYBRD1
MGP
ITIH3
GFRA1
PLAC9
PEAK1
LINC01352
FGF14
ABI3BP
FBLN5
ZEB2
ADH1B
GAS6
ADAMTS8
LBH
FGD5
MEIS1
NEGR1
HGF
OR7E47P
PECAM1
FAT4
MAGI2-AS3
GUCY1A2
JAM3
ELN
C7
LPPR4
ADAMTSL2
SCN2B
RECK
SULT1C4
RASL12
ZNF521
TBX2
FAM13C
PDE5A
HSPB7
PLXDC2
ABCA8
PEG3
TCF4
SCN4B
MYOCD
CPED1
FMO3
RP11-513N24.1
ZNF423
MYL3
RUNX1T1
DACT3
FOXF1
ANGPT1
ITIH5
RSPO1
TMEM47
FGF10
LMCD1
CDO1
RHOJ
CACNA1C
RP11-710C12.1
PTH1R
MAMDC2
DKK3
GAS7
GHR
TMEM204
LDB2
LINC00968
RANBP3L
LINC00702
INMT
SGCD
PTGIR
NTRK3
ARHGAP6
NXPH3
SPON1
ROBO2
PDZRN3
PKNOX2
LHFP
FAM180A
ABCA6
FHL1
SGCA
LSAMP
SLIT2
SLIT3
CNRIP1
SYNPO2
ECM2
ZEB1
LAMA2
MYLK
FOXF2
ERG
DCN
JAM2
MYH11
SVEP1
CASS4
PRELP
TBX4
ZCCHC24
PGR
MEOX2
TCF21
RAI2
FEZ1
SEPT4
MSRB3
SPARCL1
FMO2
GSTM5
A2M
LTBP2
PRKG1
LMOD1
OLFML1
ITGA8
SCN7A
PRDM6
MFAP4
C1QTNF7
AC109642.1
AOC3
TBX5
