# Supplementary material for: Prognostic signature of lipid metabolism associated LncRNAs predict prognosis and treatment of lung adenocarcinoma
Source: Front Oncol. 2022 Nov 1;12:986367. doi: 10.3389/fonc.2022.986367 (PMC9664164; doi:10.3389/fonc.2022.986367)
Supplement: Supplementary file 3 [file DataSheet_3.zip › Table 9,10,11/table12.xlsx]

## Sheet: table11  string_interactions_sh
#node1	node2	node1_string_id	node2_string_id	neighborhood_on_chromosome	gene_fusion	phylogenetic_cooccurrence	homology	coexpression	experimentally_determined_interaction	database_annotated	automated_textmining	combined_score
A2M	DCN	9606.ENSP00000323929	9606.ENSP00000052754	0	0	0	0	0.155	0.105	0	0.335	0.453
A2M	C7	9606.ENSP00000323929	9606.ENSP00000322061	0	0	0	0	0.097	0	0	0.373	0.409
A2M	ELN	9606.ENSP00000323929	9606.ENSP00000351807	0	0	0	0	0.077	0	0	0.391	0.413
A2M	ITIH3	9606.ENSP00000323929	9606.ENSP00000415769	0.044	0	0	0	0.214	0.105	0	0.328	0.488
ABCA6	ABCA8	9606.ENSP00000284425	9606.ENSP00000467271	0	0	0	0.96	0.291	0.368	0	0.923	0.55
ABCA8	SPARCL1	9606.ENSP00000467271	9606.ENSP00000414856	0	0	0	0	0.152	0	0	0.342	0.418
ABI3BP	OGN	9606.ENSP00000284322	9606.ENSP00000262551	0	0	0	0	0.225	0	0	0.264	0.405
ABI3BP	ECM2	9606.ENSP00000284322	9606.ENSP00000344758	0	0	0	0	0.15	0	0	0.341	0.416
ABI3BP	MAMDC2	9606.ENSP00000284322	9606.ENSP00000366387	0	0	0	0	0.085	0	0	0.47	0.494
ADAMTS8	SPON1	9606.ENSP00000257359	9606.ENSP00000460236	0	0	0	0	0.096	0	0.9	0.063	0.907
ADAMTS8	ADAMTSL2	9606.ENSP00000257359	9606.ENSP00000346478	0	0	0	0.589	0.06	0	0.9	0.549	0.923
ADAMTSL2	LTBP2	9606.ENSP00000346478	9606.ENSP00000261978	0	0	0	0	0	0	0	0.556	0.556
ADAMTSL2	FIBIN	9606.ENSP00000346478	9606.ENSP00000321962	0	0	0	0	0.068	0	0	0.531	0.544
ADAMTSL2	SPON1	9606.ENSP00000346478	9606.ENSP00000460236	0	0	0	0.544	0.062	0	0.9	0.124	0.906
ADH1B	GSTM5	9606.ENSP00000306606	9606.ENSP00000256593	0	0	0	0	0.084	0.166	0.65	0.123	0.734
ADH1B	SYNPO2	9606.ENSP00000306606	9606.ENSP00000306015	0	0	0	0	0.138	0	0	0.392	0.454
ANGPT1	HGF	9606.ENSP00000428340	9606.ENSP00000222390	0	0	0	0	0.08	0.056	0	0.683	0.701
ANGPT1	FGF14	9606.ENSP00000428340	9606.ENSP00000365301	0	0	0	0	0	0	0	0.417	0.417
ANGPT1	PECAM1	9606.ENSP00000428340	9606.ENSP00000457421	0	0	0	0	0	0	0	0.713	0.713
AOC3	PECAM1	9606.ENSP00000312326	9606.ENSP00000457421	0	0	0	0	0	0	0	0.469	0.469
ARHGAP31	MYLK	9606.ENSP00000264245	9606.ENSP00000353452	0	0	0	0	0.062	0	0	0.733	0.738
ARHGAP31	ZEB2	9606.ENSP00000264245	9606.ENSP00000454157	0	0	0	0	0.095	0	0	0.954	0.957
ARHGAP6	PRKG1	9606.ENSP00000338967	9606.ENSP00000363092	0	0	0	0	0.146	0	0	0.352	0.423
ARHGAP6	SPARCL1	9606.ENSP00000338967	9606.ENSP00000414856	0	0	0	0	0.062	0	0	0.478	0.489
ARHGAP6	VGLL3	9606.ENSP00000338967	9606.ENSP00000381436	0	0	0	0	0	0	0	0.518	0.518
C1QTNF7	ITGA8	9606.ENSP00000295297	9606.ENSP00000367316	0	0	0	0	0.076	0	0	0.408	0.43
C7	ITIH3	9606.ENSP00000322061	9606.ENSP00000415769	0	0	0	0	0	0	0	0.447	0.447
CACNA1C	MYL3	9606.ENSP00000266376	9606.ENSP00000379210	0	0	0	0	0.107	0.164	0	0.279	0.415
CACNA1C	TBX5	9606.ENSP00000266376	9606.ENSP00000309913	0	0	0	0	0.076	0	0	0.422	0.443
CACNA1C	FGF14	9606.ENSP00000266376	9606.ENSP00000365301	0	0	0	0	0.156	0.07	0	0.371	0.463
CACNA1C	ITIH3	9606.ENSP00000266376	9606.ENSP00000415769	0	0	0	0	0	0	0	0.525	0.525
CACNA1C	SCN2B	9606.ENSP00000266376	9606.ENSP00000278947	0	0	0	0	0.089	0.152	0	0.512	0.591
CACNA1C	SCN4B	9606.ENSP00000266376	9606.ENSP00000322460	0	0	0	0	0.099	0	0	0.657	0.678
CACNA1C	PRKG1	9606.ENSP00000266376	9606.ENSP00000363092	0	0	0	0	0.083	0	0.8	0.297	0.86
CASS4	FGD5	9606.ENSP00000353462	9606.ENSP00000285046	0	0	0	0	0	0	0	0.438	0.438
CDO1	CNRIP1	9606.ENSP00000250535	9606.ENSP00000263655	0	0	0	0	0.077	0	0	0.469	0.488
CNRIP1	SGIP1	9606.ENSP00000263655	9606.ENSP00000360076	0	0	0	0	0.168	0	0	0.583	0.638
CORO2B	DKK3	9606.ENSP00000454783	9606.ENSP00000379762	0	0	0	0	0.43	0	0	0	0.43
COX7A1	HSPB7	9606.ENSP00000292907	9606.ENSP00000310111	0	0	0	0	0.152	0.077	0	0.322	0.422
COX7A1	TMEM204	9606.ENSP00000292907	9606.ENSP00000454945	0	0	0	0	0.557	0	0	0	0.557
CYYR1	LDB2	9606.ENSP00000299340	9606.ENSP00000306772	0	0	0	0	0.152	0	0	0.335	0.412
DCN	LAMA2	9606.ENSP00000052754	9606.ENSP00000400365	0	0	0	0	0.23	0.067	0	0.261	0.422
DCN	PEG3	9606.ENSP00000052754	9606.ENSP00000326581	0	0	0	0	0.069	0.06	0	0.408	0.436
DCN	SPARCL1	9606.ENSP00000052754	9606.ENSP00000414856	0	0	0	0	0.169	0	0	0.378	0.461
DCN	OGN	9606.ENSP00000052754	9606.ENSP00000262551	0	0	0	0.639	0.287	0	0	0.769	0.482
DCN	MGP	9606.ENSP00000052754	9606.ENSP00000228938	0	0	0	0	0.268	0	0	0.391	0.535
DCN	FBLN5	9606.ENSP00000052754	9606.ENSP00000345008	0	0	0	0	0.287	0.064	0	0.391	0.558
DCN	HGF	9606.ENSP00000052754	9606.ENSP00000222390	0	0	0	0	0.098	0.056	0	0.553	0.586
DCN	MFAP4	9606.ENSP00000052754	9606.ENSP00000378957	0	0	0	0	0.56	0.056	0	0.223	0.649
DCN	DDR2	9606.ENSP00000052754	9606.ENSP00000356899	0	0	0	0	0.224	0	0	0.627	0.698
DCN	ELN	9606.ENSP00000052754	9606.ENSP00000351807	0	0	0	0	0.152	0.27	0	0.884	0.922
DDR2	TCF21	9606.ENSP00000356899	9606.ENSP00000356857	0	0	0	0	0.074	0	0	0.428	0.447
DDR2	PEAK1	9606.ENSP00000356899	9606.ENSP00000452796	0	0	0	0	0.063	0	0	0.489	0.501
DKK3	RSPO1	9606.ENSP00000379762	9606.ENSP00000348944	0	0	0	0	0.105	0	0	0.392	0.432
ECM2	OGN	9606.ENSP00000344758	9606.ENSP00000262551	0	0	0	0.589	0.647	0	0	0.824	0.765
ELN	HGF	9606.ENSP00000351807	9606.ENSP00000222390	0	0	0	0	0	0	0	0.438	0.438
ELN	MGP	9606.ENSP00000351807	9606.ENSP00000228938	0	0	0	0	0.103	0	0	0.551	0.58
ELN	LTBP2	9606.ENSP00000351807	9606.ENSP00000261978	0	0	0	0	0.084	0	0	0.679	0.694
ELN	FBLN5	9606.ENSP00000351807	9606.ENSP00000345008	0	0	0	0	0.1	0.417	0.6	0.989	0.997
ELN	MYOCD	9606.ENSP00000351807	9606.ENSP00000401678	0	0	0	0	0.07	0	0	0.415	0.433
ELN	PECAM1	9606.ENSP00000351807	9606.ENSP00000457421	0	0	0	0	0.063	0	0	0.602	0.612
ELN	MYH11	9606.ENSP00000351807	9606.ENSP00000379616	0	0	0	0	0.09	0	0	0.604	0.624
ELN	MFAP4	9606.ENSP00000351807	9606.ENSP00000378957	0	0	0	0	0.121	0	0	0.868	0.879
FAM13C	PDZRN3	9606.ENSP00000481854	9606.ENSP00000263666	0	0	0	0	0.131	0.408	0	0	0.463
FAM180A	FIBIN	9606.ENSP00000342336	9606.ENSP00000321962	0	0	0	0	0.082	0	0	0.559	0.578
FBLN5	LTBP2	9606.ENSP00000345008	9606.ENSP00000261978	0	0	0	0.675	0.197	0.345	0	0.619	0.559
FBLN5	OGN	9606.ENSP00000345008	9606.ENSP00000262551	0	0	0	0	0.211	0.064	0	0.318	0.452
FBLN5	PRELP	9606.ENSP00000345008	9606.ENSP00000343924	0	0	0	0	0.153	0.064	0	0.348	0.438
FBLN5	LHFP	9606.ENSP00000345008	9606.ENSP00000368908	0	0	0	0	0.137	0	0	0.367	0.43
FBLN5	MFAP4	9606.ENSP00000345008	9606.ENSP00000378957	0	0	0	0	0.217	0.104	0.6	0.527	0.849
FGF10	HGF	9606.ENSP00000264664	9606.ENSP00000222390	0	0	0	0	0	0	0	0.752	0.752
FGF10	TBX2	9606.ENSP00000264664	9606.ENSP00000240328	0	0	0	0	0	0	0	0.472	0.472
FGF10	TBX4	9606.ENSP00000264664	9606.ENSP00000240335	0	0	0	0	0	0	0	0.895	0.895
FGF10	TBX3	9606.ENSP00000264664	9606.ENSP00000257566	0	0	0	0	0	0	0	0.477	0.477
FGF10	TCF21	9606.ENSP00000264664	9606.ENSP00000356857	0	0	0	0	0	0	0	0.412	0.412
FGF10	PECAM1	9606.ENSP00000264664	9606.ENSP00000457421	0	0	0	0	0	0	0	0.475	0.475
FGF10	RSPO1	9606.ENSP00000264664	9606.ENSP00000348944	0	0	0	0	0.064	0	0	0.661	0.669
FGF10	TBX5	9606.ENSP00000264664	9606.ENSP00000309913	0	0	0	0	0.059	0	0	0.892	0.894
FGF14	HGF	9606.ENSP00000365301	9606.ENSP00000222390	0	0	0	0	0	0	0	0.643	0.643
FGF14	PECAM1	9606.ENSP00000365301	9606.ENSP00000457421	0	0	0	0	0	0	0	0.433	0.433
FIBIN	TMEM204	9606.ENSP00000321962	9606.ENSP00000454945	0	0	0	0	0.09	0	0	0.449	0.478
FMO2	FMO3	9606.ENSP00000209929	9606.ENSP00000356729	0	0	0.448	0.963	0.314	0.403	0	0.422	0.586
FOXF1	TBX2	9606.ENSP00000262426	9606.ENSP00000240328	0	0	0	0	0.213	0.062	0	0.284	0.425
FOXF1	TBX4	9606.ENSP00000262426	9606.ENSP00000240335	0	0	0	0	0.062	0.062	0	0.459	0.482
FOXF1	TBX3	9606.ENSP00000262426	9606.ENSP00000257566	0	0	0	0	0.213	0.062	0	0.27	0.414
FOXF2	MYOCD	9606.ENSP00000259806	9606.ENSP00000401678	0	0	0	0	0.069	0	0	0.416	0.433
FXYD1	PEG3	9606.ENSP00000481244	9606.ENSP00000326581	0	0	0	0	0.089	0	0	0.386	0.416
FXYD6	SCN4B	9606.ENSP00000482442	9606.ENSP00000322460	0	0	0	0	0.213	0	0	0.278	0.407
GAS6	HGF	9606.ENSP00000331831	9606.ENSP00000222390	0	0	0	0	0.065	0	0	0.39	0.405
GAS6	MGP	9606.ENSP00000331831	9606.ENSP00000228938	0	0	0	0	0.064	0	0	0.645	0.654
GAS7	TNS1	9606.ENSP00000407552	9606.ENSP00000171887	0	0	0	0	0.076	0.212	0	0.303	0.448
GFRA1	NTRK3	9606.ENSP00000347591	9606.ENSP00000354207	0	0	0	0	0	0	0	0.564	0.564
GHR	SPARCL1	9606.ENSP00000483403	9606.ENSP00000414856	0	0	0	0	0.425	0	0	0	0.424
GUCY1A2	MRVI1	9606.ENSP00000282249	9606.ENSP00000412130	0	0	0	0	0.077	0	0	0.648	0.661
GUCY1A2	PDE5A	9606.ENSP00000282249	9606.ENSP00000347046	0	0	0	0	0.151	0.161	0.65	0.294	0.8
GUCY1A2	PRKG1	9606.ENSP00000282249	9606.ENSP00000363092	0.047	0	0	0	0.208	0.206	0.8	0.506	0.93
HGF	ZEB2	9606.ENSP00000222390	9606.ENSP00000454157	0	0	0	0	0.102	0	0	0.41	0.447
HGF	ZEB1	9606.ENSP00000222390	9606.ENSP00000354487	0	0	0	0	0	0	0	0.527	0.527
HGF	PECAM1	9606.ENSP00000222390	9606.ENSP00000457421	0	0	0	0	0.07	0	0	0.626	0.637
HGF	LAMA2	9606.ENSP00000222390	9606.ENSP00000400365	0	0	0	0	0.069	0	0.9	0.092	0.908
HPSE2	MYH11	9606.ENSP00000359583	9606.ENSP00000379616	0	0	0	0	0.09	0	0	0.401	0.432
HPSE2	MAMDC2	9606.ENSP00000359583	9606.ENSP00000366387	0	0	0	0	0	0	0	0.524	0.524
HSPB2	HSPB7	9606.ENSP00000302476	9606.ENSP00000310111	0	0	0	0.689	0.268	0	0	0.851	0.461
ITGA8	JAM3	9606.ENSP00000367316	9606.ENSP00000299106	0	0	0	0	0	0	0.9	0.14	0.91
ITGA8	SLIT3	9606.ENSP00000367316	9606.ENSP00000332164	0	0	0	0	0.116	0.213	0	0.222	0.412
ITGA8	LAMA2	9606.ENSP00000367316	9606.ENSP00000400365	0	0	0	0	0.096	0.261	0.6	0.43	0.827
ITGA8	JAM2	9606.ENSP00000367316	9606.ENSP00000383376	0	0	0	0	0.065	0	0.9	0	0.902
JAM2	JAM3	9606.ENSP00000383376	9606.ENSP00000299106	0	0	0	0.84	0.079	0.955	0.9	0.989	0.996
JAM3	PECAM1	9606.ENSP00000299106	9606.ENSP00000457421	0	0	0	0	0	0	0	0.429	0.429
LAMA2	SGCA	9606.ENSP00000400365	9606.ENSP00000262018	0	0	0	0	0.097	0	0	0.681	0.699
LAMA2	SGCD	9606.ENSP00000400365	9606.ENSP00000338343	0	0	0	0	0.181	0	0	0.602	0.66
LAMA2	TCF21	9606.ENSP00000400365	9606.ENSP00000356857	0	0	0	0	0.069	0	0	0.412	0.429
LIMS2	SGCD	9606.ENSP00000326888	9606.ENSP00000338343	0	0	0	0	0.108	0	0	0.383	0.426
LMCD1	TNS1	9606.ENSP00000157600	9606.ENSP00000171887	0	0	0	0	0.074	0.057	0	0.712	0.727
LMOD1	SYNPO2	9606.ENSP00000356257	9606.ENSP00000306015	0	0	0	0	0.266	0.125	0	0.347	0.544
LMOD1	MYLK	9606.ENSP00000356257	9606.ENSP00000353452	0	0	0	0	0.178	0	0.65	0.46	0.831
LMOD1	MYOCD	9606.ENSP00000356257	9606.ENSP00000401678	0	0	0	0	0.187	0	0	0.537	0.608
LMOD1	MYH11	9606.ENSP00000356257	9606.ENSP00000379616	0	0	0	0	0.296	0	0.8	0.557	0.932
LSAMP	NEGR1	9606.ENSP00000419000	9606.ENSP00000350364	0	0	0	0.95	0.164	0.426	0	0.682	0.516
LTBP2	MFAP4	9606.ENSP00000261978	9606.ENSP00000378957	0	0	0	0	0.125	0.104	0	0.36	0.454
MEIS1	TBX3	9606.ENSP00000272369	9606.ENSP00000257566	0	0	0	0	0.064	0.078	0	0.468	0.501
MEIS1	RUNX1T1	9606.ENSP00000272369	9606.ENSP00000402257	0	0	0	0	0.076	0	0	0.406	0.428
MEIS1	TBX5	9606.ENSP00000272369	9606.ENSP00000309913	0	0	0	0	0.062	0.078	0	0.43	0.464
MEOX2	ZEB2	9606.ENSP00000262041	9606.ENSP00000454157	0	0	0	0	0.062	0.318	0	0.362	0.557
MEOX2	MYOCD	9606.ENSP00000262041	9606.ENSP00000401678	0	0	0	0	0.062	0	0	0.557	0.566
MFAP4	OGN	9606.ENSP00000378957	9606.ENSP00000262551	0	0	0	0	0.153	0.056	0	0.335	0.422
MGP	MYH11	9606.ENSP00000228938	9606.ENSP00000379616	0	0	0	0	0.154	0	0	0.349	0.426
MGP	OGN	9606.ENSP00000228938	9606.ENSP00000262551	0	0	0	0	0.189	0	0	0.358	0.457
MRVI1	PDE5A	9606.ENSP00000412130	9606.ENSP00000347046	0	0	0	0	0.062	0	0	0.583	0.592
MRVI1	MYLK	9606.ENSP00000412130	9606.ENSP00000353452	0	0	0	0	0.159	0	0	0.325	0.408
MRVI1	PRKG1	9606.ENSP00000412130	9606.ENSP00000363092	0	0	0	0	0.077	0.926	0.9	0.9	0.999
MYH11	UNC45B	9606.ENSP00000379616	9606.ENSP00000268876	0	0	0	0	0.067	0.369	0	0.487	0.671
MYH11	SYNPO2	9606.ENSP00000379616	9606.ENSP00000306015	0	0	0	0	0.161	0.149	0	0.264	0.429
MYH11	TBX5	9606.ENSP00000379616	9606.ENSP00000309913	0	0	0	0	0.062	0.058	0	0.397	0.421
MYH11	MYLK	9606.ENSP00000379616	9606.ENSP00000353452	0	0	0	0	0.256	0.18	0.9	0.746	0.982
MYH11	TCF21	9606.ENSP00000379616	9606.ENSP00000356857	0	0	0	0	0.064	0	0	0.387	0.401
MYH11	PRKG1	9606.ENSP00000379616	9606.ENSP00000363092	0	0	0	0	0.063	0.058	0	0.514	0.534
MYH11	MYL3	9606.ENSP00000379616	9606.ENSP00000379210	0	0	0	0	0.064	0.267	0.72	0.658	0.925
MYH11	PECAM1	9606.ENSP00000379616	9606.ENSP00000457421	0	0	0	0	0.098	0	0	0.583	0.608
MYH11	RUNX1T1	9606.ENSP00000379616	9606.ENSP00000402257	0	0	0	0	0.093	0	0	0.802	0.812
MYH11	MYOCD	9606.ENSP00000379616	9606.ENSP00000401678	0	0	0	0	0.09	0	0	0.83	0.838
MYL3	SGCA	9606.ENSP00000379210	9606.ENSP00000262018	0	0	0	0	0.187	0	0	0.309	0.414
MYL3	UNC45B	9606.ENSP00000379210	9606.ENSP00000268876	0	0	0	0	0.584	0.103	0	0.271	0.704
MYL3	TBX5	9606.ENSP00000379210	9606.ENSP00000309913	0	0	0	0	0.096	0.056	0	0.397	0.441
MYL3	SGCD	9606.ENSP00000379210	9606.ENSP00000338343	0	0	0	0	0.143	0	0	0.371	0.438
MYL3	MYLK	9606.ENSP00000379210	9606.ENSP00000353452	0	0	0	0	0.081	0.174	0.6	0.72	0.903
MYLK	MYOCD	9606.ENSP00000353452	9606.ENSP00000401678	0	0	0	0	0.096	0	0	0.466	0.496
MYOCD	TBX5	9606.ENSP00000401678	9606.ENSP00000309913	0	0	0	0	0.107	0	0	0.88	0.889
OGN	PRELP	9606.ENSP00000262551	9606.ENSP00000343924	0	0	0	0.626	0.12	0	0.9	0.848	0.937
PDE5A	PTGIR	9606.ENSP00000347046	9606.ENSP00000291294	0	0	0	0	0	0.064	0	0.464	0.476
PDE5A	PRKG1	9606.ENSP00000347046	9606.ENSP00000363092	0	0	0	0	0.158	0.477	0	0.796	0.902
PECAM1	TBX5	9606.ENSP00000457421	9606.ENSP00000309913	0	0	0	0	0	0	0	0.407	0.407
PECAM1	PGR	9606.ENSP00000457421	9606.ENSP00000325120	0	0	0	0	0	0	0	0.451	0.451
PEG3	ROBO2	9606.ENSP00000326581	9606.ENSP00000417335	0	0	0	0	0.096	0.056	0	0.379	0.423
PGR	UNC45B	9606.ENSP00000325120	9606.ENSP00000268876	0	0	0	0	0	0	0	0.475	0.475
PGR	ZEB1	9606.ENSP00000325120	9606.ENSP00000354487	0	0	0	0	0	0.104	0	0.45	0.486
ROBO2	SLIT3	9606.ENSP00000417335	9606.ENSP00000332164	0	0	0	0	0.09	0.648	0.8	0.985	0.998
ROBO2	SLIT2	9606.ENSP00000417335	9606.ENSP00000422591	0	0	0	0	0.089	0.648	0.8	0.982	0.998
RSPO1	SLIT2	9606.ENSP00000348944	9606.ENSP00000422591	0	0	0	0	0.061	0.056	0	0.469	0.489
RSPO1	SPON1	9606.ENSP00000348944	9606.ENSP00000460236	0	0	0	0	0.062	0	0	0.497	0.508
RUNX1T1	TCF4	9606.ENSP00000402257	9606.ENSP00000381382	0	0	0	0	0.141	0.532	0	0.12	0.616
SCN2B	SCN7A	9606.ENSP00000278947	9606.ENSP00000386796	0	0	0	0	0	0.142	0.54	0.413	0.748
SCN2B	SCN4B	9606.ENSP00000278947	9606.ENSP00000322460	0	0	0	0.726	0.177	0	0.72	0.916	0.819
SCN4B	SCN7A	9606.ENSP00000322460	9606.ENSP00000386796	0	0	0	0	0.062	0	0.8	0.481	0.894
SGCA	SGCD	9606.ENSP00000262018	9606.ENSP00000338343	0	0	0	0	0.166	0.302	0.72	0.931	0.987
SLIT2	SLIT3	9606.ENSP00000422591	9606.ENSP00000332164	0	0	0	0.973	0.097	0	0.65	0.604	0.675
SLIT2	UNC5C	9606.ENSP00000422591	9606.ENSP00000406022	0	0	0	0	0.119	0.121	0	0.485	0.566
SLIT3	UNC5C	9606.ENSP00000332164	9606.ENSP00000406022	0	0	0	0	0.099	0.121	0	0.565	0.625
TBX2	TCF4	9606.ENSP00000240328	9606.ENSP00000381382	0	0	0	0	0	0.169	0	0.333	0.422
TBX3	TCF4	9606.ENSP00000257566	9606.ENSP00000381382	0	0	0	0	0	0.169	0	0.313	0.404
TBX4	TCF4	9606.ENSP00000240335	9606.ENSP00000381382	0	0	0	0	0	0.169	0	0.737	0.772
TBX5	TCF21	9606.ENSP00000309913	9606.ENSP00000356857	0	0	0	0	0.076	0.119	0	0.451	0.514
TCF21	TCF4	9606.ENSP00000356857	9606.ENSP00000381382	0	0	0	0	0.062	0.451	0	0.101	0.496
TCF4	ZEB1	9606.ENSP00000381382	9606.ENSP00000354487	0	0	0	0	0.092	0.233	0	0.453	0.586
TCF4	ZEB2	9606.ENSP00000381382	9606.ENSP00000454157	0	0	0	0	0.146	0.233	0	0.372	0.553
ZEB1	ZEB2	9606.ENSP00000354487	9606.ENSP00000454157	0	0	0	0.904	0.084	0	0.8	0.914	0.825
